# Supplementary material for: Novel Genes and Pathways Modulated by Syndecan-1: Implications for the Proliferation and Cell-Cycle Regulation of Malignant Mesothelioma Cells
Source: PLoS One. 2012 Oct 29;7(10):e48091. doi: 10.1371/journal.pone.0048091 (PMC3483307; doi:10.1371/journal.pone.0048091)
Supplement: Table S5 — Pairs of Altered Gene Sets (AGS) and Functional Gene Sets (FGS) according to their Z scores. FL2E corresponds to a list of genes from the comparison of cells transfected with full-length syndecan-1 vs. cells transfected with empty vector; SI2NS corresponds to list of genes from the comparison of cells silenced for syndecan-1 vs scrambled control. Top 100 and 900 genes are listed in terms of q values. AGS represents lists of top 100 or 900 most significantly altered genes from the syndecan-1 modulated gene-set. FGS corresponds to the list of functional gene sets (pathways or GO categories) used for network enrichment analysis. SD: standard deviation; the standard Z-score was calculated based on the observed and expected link counts and their standard deviation, as described in materials and methods. (XLSX) [file pone.0048091.s007.xlsx]

## Sheet: pathway Z
Top_list (AGS)	Nr_genes_in_list	Pathway (GO term) (FGS)	Nr_links_observed	Nr_links_expected	SD	Z-score	Nr_links: AGS genes	N_links: FGS_genes
e2fl_top_100	74	kegg_05218_melanoma	115	32.36	4.751	17.3937	fgfr2:38, gnai1:12, pdk1:11, gab2:11, epha4:7, rpl7a:4, rpl27a:4, pygl:3, cps1:2, myo5b:2, irf8:2, ccdc88a:2, dusp10:2, cebpb:2, ppara:2, slc7a2:1, ghr:1, tbc1d22a:1, plxnb2:1, rfpl2:1, cldn1:1, rab13:1, slc9a3r1:1, stom:1, arg2:1, ercc5:1	mapk1:8, pik3cd:5, pik3r1:5, egfr:5, pik3ca:5, pik3cg:5, pik3r3:4, pik3cb:4, pik3r5:4, pik3r2:4, araf:3, mapk3:3, raf1:3, akt3:3, met:2, igf1r:2, akt2:2, hras:2, fgfr1:2, map2k1:2, mdm2:2, kras:2, fgf17:1, fgf4:1, tp53:1, fgf12:1, fgf18:1, fgf23:1, fgf21:1, egf:1, fgf9:1, braf:1, fgf11:1, fgf1:1, igf1:1, pdgfc:1, akt1:1, pdgfrb:1, fgf8:1, fgf13:1, map2k2:1, fgf7:1, nras:1, cdk4:1, fgf6:1, fgf22:1…
e2fl_top_100	74	kegg_05142_chagas_disease	139	49	5.196	17.3205	gnai1:20, pdk1:11, il8:10, fgfr2:10, gab2:10, rpl7a:9, dusp10:9, irf8:6, slc9a3r1:6, epha4:5, tbc1d22a:5, stom:5, usp2:4, pygl:4, myo5b:3, cebpb:3, rpl27a:3, ghr:2, abcg2:2, ccdc88a:2, ppara:2, arg2:2, stk39:2, slc16a1:1, l1cam:1, c11orf17:1, rab13:1	mapk1:8, ppp2r1a:5, pik3cd:5, mapk14:5, pik3r1:5, gnai2:5, pik3ca:5, pik3cg:5, pik3r3:4, nfkb1:4, pik3cb:4, pik3r5:4, gnai3:4, pik3r2:4, mapk13:3, gnao1:3, gnas:3, mapk3:3, nfkbia:3, akt3:3, calr:3, rela:3, chuk:2, mapk10:2, akt2:2, traf6:2, adcy1:2, plcb2:2, ppp2r2a:2, jun:2, mapk11:2, gna11:2, nos2:2, plcb1:2, mapk12:2, gnai1:2, gnaq:2, tgfb3:2, mapk8:1, ppp2ca:1, myd88:1, akt1:1, ppp2r1b:1, pp…
e2fl_top_100	74	reactome_downstream_events_in_gpcr_signaling	218	91.48	8.242	15.3511	gnai1:79, il8:24, rpl7a:15, rpl27a:12, irf8:10, stom:9, slc9a3r1:8, pdk1:7, fgfr2:7, epha4:5, myo5b:5, plxnb2:4, gab2:4, tbc1d22a:3, ccdc88a:3, pygl:3, abcg2:2, abcc3:2, fam117a:2, l1cam:2, cps1:2, slc16a1:1, ghr:1, mylk:1, rab13:1, hla-drb3:1, maml2:1, ppara:1, arg2:1, slc1a4:1, lif:1	gnai2:5, pik3ca:5, pik3r1:5, gnb2:5, pik3cg:5, gnai3:4, pik3r5:4, pdpk1:3, gnas:3, il8rb:3, rac2:3, ccr7:3, gnb4:3, ccr2:3, akt3:3, ccr6:2, fpr1:2, ccr4:2, arhgef18:2, gna11:2, ccr1:2, arhgef6:2, cxcr3:2, rhoa:2, gnaq:2, ccr3:2, akt2:2, sos1:2, adcy1:2, kalrn:2, adrbk1:2, adcy6:2, itpr3:2, xcr1:2, vav2:2, plcb1:2, gng12:2, ccr10:2, cxcr4:2, ccr8:2, ccr5:2, cxcr6:2, il8ra:2, ppbp:2, gnai1:2, plcb2…
e2fl_top_100	74	reactome_downstream_tcr_signaling	68	20.56	3.203	14.813	hla-drb3:13, irf8:12, fgfr2:5, gab2:5, pdk1:4, gnai1:4, usp2:4, tbc1d22a:3, rpl7a:3, cebpb:3, rpl27a:2, il8:2, epha4:1, ghr:1, abcc3:1, slc9a3r1:1, arg2:1, ccdc88a:1, stk39:1, tmem138:1	pik3r1:5, pik3ca:5, nfkb1:4, pik3cb:4, pik3r2:4, pdpk1:3, nfkbia:3, rela:3, chuk:2, traf6:2, hla-dqa1:2, cd4:2, hla-dra:2, ube2n:2, hla-dma:2, hla-doa:2, hla-dqa2:2, hla-dqb1:2, hla-drb1:2, inpp5d:2, hla-drb5:2, hla-dpb1:1, map3k7:1, cd247:1, hla-dmb:1, pten:1, lck:1, ikbkg:1, ikbkb:1, hla-dpa1:1, hla-dob:1, prkcq:1
e2fl_top_100	74	kegg_04060_cytokine-cytokine_receptor_interaction	113	29.96	5.609	14.8058	il8:28, gnai1:19, epha4:11, irf8:10, fgfr2:9, lif:6, ghr:5, tnxb:4, cebpb:3, rpl27a:3, abcc3:2, stom:2, gab2:2, slc7a2:1, fam117a:1, tbc1d22a:1, plxnb2:1, myo5b:1, cd9:1, fam101b:1, ptprh:1, ppara:1	egfr:5, ccr7:3, il6:3, ccr2:3, il8rb:3, ccr8:2, ccr5:2, cx3cr1:2, ccr6:2, ccr4:2, ccr1:2, cxcr6:2, il8ra:2, ppbp:2, cxcr3:2, ccl15:2, tgfb3:2, ccr3:2, met:2, epor:2, acvr1b:2, xcr1:2, ccr10:2, cxcr4:2, cxcr5:2, ccr9:2, kit:2, bmp7:1, ccl14:1, il1b:1, egf:1, il1a:1, prlr:1, tnfrsf14:1, gh2:1, cx3cl1:1, csf3:1, flt1:1, ccl4:1, cxcl1:1, il21r:1, kdr:1, ccl2:1, tnfrsf10c:1, ghr:1, ltb:1, pdgfb:1, lep…
e2fl_top_100	74	reactome_g_alpha_i_signalling_events	106	32.72	4.971	14.7418	gnai1:58, il8:22, stom:7, rpl7a:4, irf8:3, l1cam:2, slc16a1:1, epha4:1, abcg2:1, fam117a:1, cps1:1, tbc1d22a:1, myo5b:1, rpl27a:1, hla-drb3:1, lif:1	gnai2:5, gnb2:5, gnai3:4, ccr7:3, gnb4:3, ccr2:3, il8rb:3, ccr8:2, ccr5:2, ccr6:2, fpr1:2, ccr4:2, ccr1:2, cxcr6:2, il8ra:2, ppbp:2, cxcr3:2, gnai1:2, ccr3:2, adcy1:2, adcy6:2, gng12:2, cxcr4:2, ccr10:2, cxcr5:2, ccr9:2, adra2a:1, gnb3:1, adcy8:1, s1pr4:1, hrh4:1, gng4:1, s1pr2:1, gng11:1, adora1:1, ac005512.1:1, cxcl1:1, oprd1:1, gng10:1, anxa1:1, gnat2:1, adcy2:1, pyy:1, s1pr1:1, gng2:1, gngt2:…
e2fl_top_100	74	kegg_04662_b_cell_receptor_signaling_pathway	125	48.2	5.362	14.3233	irf8:17, gab2:14, fgfr2:12, pdk1:11, gnai1:11, rpl27a:9, il8:5, tbc1d22a:4, rpl7a:4, usp2:4, pygl:4, ghr:3, plxnb2:3, myo5b:3, cebpb:3, cd9:2, ccdc88a:2, dusp10:2, slc9a3r1:2, stom:2, ppara:2, epha4:1, abcc3:1, fam117a:1, cps1:1, rab13:1, slc1a4:1	mapk1:8, lyn:6, pik3cd:5, pik3r1:5, pik3ca:5, pik3cg:5, pik3r3:4, nfkb1:4, pik3cb:4, pik3r5:4, grb2:4, pik3r2:4, nfkb2:3, mapk3:3, raf1:3, ptpn6:3, nfkbia:3, akt3:3, rac2:3, rela:3, akt2:2, sos1:2, jun:2, hras:2, map2k1:2, vav2:2, kras:2, cd19:2, inpp5d:2, rac1:2, sos2:1, rac3:1, ppp3cc:1, syk:1, lilrb2:1, vav3:1, vav1:1, btk:1, akt1:1, pik3ap1:1, ppp3ca:1, cd72:1, map2k2:1, nras:1, cd81:1, cd79b…
e2fl_top_100	74	reactome_signaling_in_immune_system	262	126.48	9.518	14.2382	irf8:43, rpl7a:21, gab2:16, rpl27a:15, hla-drb3:13, tbc1d22a:10, cd9:10, stom:9, il8:9, fgfr2:8, pdk1:8, myo5b:8, gnai1:8, dusp10:7, cebpb:7, slc9a3r1:7, pygl:7, abcc3:6, usp2:6, epha4:5, stk39:5, ghr:4, ccdc88a:3, cldn1:3, arg2:3, l1cam:3, tmem138:2, rab13:2, ppara:2, abcg2:2, cps1:2, slc16a1:1, dennd3:1, dleu2l:1, tnxb:1, slc1a4:1, plxnb2:1, mylk:1, maml2:1	mapk1:8, ppp2r5c:5, pik3ca:5, fyn:5, pik3r1:5, ppp2r1a:5, mapk14:5, nfkb1:4, pik3cb:4, yes1:4, grb2:4, pik3r2:4, mapkapk2:4, pak2:4, pdpk1:3, map3k14:3, ptpn6:3, nfkbia:3, csk:3, rela:3, ppia:3, mapk3:3, itga5:3, nfkb2:3, ppil2:3, akt3:3, bsg:2, ppp2r5d:2, itgax:2, ubb:2, cd4:2, hras:2, ube2n:2, itgb1:2, map2k1:2, hla-dqa2:2, itga6:2, mapk10:2, akt2:2, sos1:2, jun:2, b2m:2, hla-dra:2, hla-doa:2, …
e2fl_top_100	74	kegg_04062_chemokine_signaling_pathway	249	87.96	11.327	14.218	gnai1:64, il8:28, irf8:15, gab2:14, fgfr2:13, rpl7a:13, rpl27a:13, pdk1:11, stom:8, pygl:8, ghr:7, tbc1d22a:6, myo5b:5, slc9a3r1:5, epha4:4, cebpb:4, usp2:4, abcc3:2, fam117a:2, ccdc88a:2, dusp10:2, ppara:2, tnxb:2, abcg2:2, cps1:2, plxnb2:2, slc16a1:1, dennd3:1, c11orf17:1, tmem138:1, rab13:1, arg2:1, slc1a4:1, l1cam:1, mylk:1	mapk1:8, pik3cd:5, gnai2:5, gnb2:5, pik3ca:5, pik3cg:5, pik3r1:5, hck:5, pik3r3:4, nfkb1:4, pik3cb:4, gnai3:4, pik3r5:4, grb2:4, pik3r2:4, ccr7:3, raf1:3, gnb4:3, ccr2:3, nfkbia:3, il8rb:3, csk:3, rela:3, mapk3:3, gsk3a:3, akt3:3, prkaca:3, rac2:3, ccr8:2, ccr5:2, cx3cr1:2, shc1:2, ccr6:2, rasgrp2:2, ccr4:2, hras:2, fgr:2, ccr1:2, cxcr6:2, map2k1:2, il8ra:2, ppbp:2, kras:2, cxcr3:2, stat3:2, gnai…
e2fl_top_100	74	kegg_04664_fc_epsilon_ri_signaling_pathway	134	47.6	6.185	13.9701	gnai1:27, gab2:14, fgfr2:13, pdk1:11, irf8:9, dusp10:9, rpl27a:8, il8:5, stom:4, pygl:4, plxnb2:3, myo5b:3, rpl7a:3, epha4:2, ghr:2, abcc3:2, ccdc88a:2, ppara:2, phldb2:1, abcg2:1, fam117a:1, cps1:1, tbc1d22a:1, c11orf17:1, rab13:1, slc9a3r1:1, maml2:1, slc1a4:1, stk39:1	mapk1:8, lyn:6, pik3cd:5, mapk14:5, fyn:5, pik3r1:5, pik3ca:5, pik3cg:5, pik3r3:4, pik3cb:4, pik3r5:4, grb2:4, pik3r2:4, mapk13:3, mapk3:3, raf1:3, jmjd7-pla2g4b:3, akt3:3, rac2:3, mapk10:2, akt2:2, sos1:2, hras:2, mapk11:2, map2k3:2, map2k1:2, vav2:2, kras:2, mapk12:2, rac1:2, lcp2:1, mapk8:1, sos2:1, rac3:1, pla2g4e:1, pla2g12a:1, pla2g1b:1, pla2g2d:1, syk:1, pla2g5:1, vav3:1, pla2g10:1, vav1:1…
e2fl_top_100	74	reactome_pi3k_cascade	49	9.04	2.865	13.949	fgfr2:24, gab2:7, pdk1:4, gnai1:4, epha4:3, rpl27a:2, ghr:2, abcc3:1, ccdc88a:1, stk39:1	pik3r1:5, pik3ca:5, pik3cb:4, grb2:4, pik3r2:4, fgfr1:2, fgfr3:2, dok1:1, fgf7:1, fgf17:1, gab1:1, fgf4:1, fgfr4:1, fgf6:1, fgf22:1, fgf18:1, fgf19:1, tlr9:1, fgfr2:1, fgf23:1, fgf9:1, fgf3:1, fgf10:1, ptpn11:1, fgf1:1, ins:1, fgf2:1, fgf20:1, fgf5:1, fgf8:1
e2fl_top_100	74	reactome_phospholipase_cmediated_cascade	22	2.44	1.417	13.808	fgfr2:18, epha4:3, abcc3:1	fgfr1:2, fgfr3:2, fgf7:1, fgf17:1, fgf4:1, fgfr4:1, fgf6:1, fgf22:1, fgf18:1, fgf19:1, fgfr2:1, fgf23:1, fgf9:1, fgf3:1, fgf10:1, fgf1:1, fgf2:1, fgf20:1, fgf5:1, fgf8:1
e2fl_top_100	74	kegg_05221_acute_myeloid_leukemia	116	39.8	5.635	13.5233	fgfr2:12, pdk1:11, gnai1:11, gab2:11, rpl7a:8, cebpb:8, rpl27a:7, ghr:5, usp2:5, tbc1d22a:4, irf8:4, myo5b:3, il8:3, ppara:3, pygl:3, epha4:2, cps1:2, cd9:2, ccdc88a:2, mylk:2, dusp10:2, abcg2:1, rab13:1, fam101b:1, slc9a3r1:1, stom:1, arg2:1	mapk1:8, pik3cd:5, pik3r1:5, pik3ca:5, pik3cg:5, pik3r3:4, nfkb1:4, pik3cb:4, pik3r5:4, grb2:4, pik3r2:4, araf:3, myc:3, jup:3, nfkb2:3, mapk3:3, raf1:3, akt3:3, eif4ebp1:3, rela:3, chuk:2, akt2:2, sos1:2, hras:2, spi1:2, rara:2, map2k1:2, stat5a:2, kras:2, stat3:2, runx1:2, kit:2, rps6kb2:1, sos2:1, runx1t1:1, stat5b:1, braf:1, akt1:1, zbtb16:1, map2k2:1, nras:1, pim1:1, ikbkg:1, ccnd1:1, ikbkb:1
e2fl_top_100	74	kegg_04660_t_cell_receptor_signaling_pathway	149	66.84	6.183	13.2891	gab2:17, fgfr2:16, pdk1:11, rpl7a:11, rpl27a:11, gnai1:11, il8:8, irf8:8, dusp10:7, ghr:6, pygl:6, usp2:5, tbc1d22a:4, myo5b:4, cebpb:3, epha4:2, abcc3:2, ccdc88a:2, slc9a3r1:2, stom:2, ppara:2, stk39:2, abcg2:1, cps1:1, dleu2l:1, c11orf17:1, mylk:1, rab13:1, hla-drb3:1	mapk1:8, pik3cd:5, mapk14:5, fyn:5, pik3r1:5, pik3ca:5, pik3cg:5, pik3r3:4, nfkb1:4, pik3cb:4, pak2:4, pik3r5:4, grb2:4, pik3r2:4, mapk13:3, cbl:3, nfkb2:3, mapk3:3, map3k14:3, cblb:3, raf1:3, ptpn6:3, nfkbia:3, akt3:3, rela:3, akt2:2, sos1:2, cd4:2, jun:2, hras:2, mapk11:2, cblc:2, map2k1:2, vav2:2, kras:2, mapk12:2, rhoa:2, lcp2:1, sos2:1, ppp3cc:1, map3k7:1, cdc42:1, vav3:1, vav1:1, akt1:1, pp…
e2fl_top_100	74	reactome_fgfr_ligand_binding_and_activation	30	4.4	1.936	13.2198	fgfr2:20, epha4:3, ghr:2, gab2:2, tnxb:1, rpl27a:1, abcc3:1	grb2:4, cbl:3, fgfr1:2, fgfr3:2, fgf7:1, fgf17:1, fgf4:1, fgfr4:1, sdc2:1, fgf6:1, fgf22:1, fgf18:1, fgf19:1, fgfr2:1, fgf23:1, fgf9:1, fgf3:1, fgf10:1, fgf1:1, fgf2:1, fgf20:1, fgf5:1, fgf8:1
e2fl_top_100	74	kegg_04930_type_ii_diabetes_mellitus	82	24.48	4.408	13.0503	fgfr2:10, gab2:10, pdk1:9, gnai1:9, ghr:6, pygl:6, dusp10:5, abcg2:4, irf8:3, abcc3:2, myo5b:2, rpl7a:2, slc9a3r1:2, stom:2, ppara:2, cps1:1, tbc1d22a:1, il8:1, ccdc88a:1, cebpb:1, rpl27a:1, maml2:1, usp2:1	pkm2:9, mapk1:8, pik3cd:5, pik3r1:5, pik3ca:5, pik3cg:5, pik3r5:4, pik3r3:4, pik3cb:4, pik3r2:4, hk2:3, mapk3:3, cacna1d:2, mapk10:2, gck:2, hk1:2, cacna1c:1, mapk8:1, mapk9:1, socs2:1, pklr:1, prkcd:1, mafa:1, prkce:1, socs3:1, irs4:1, socs4:1, ikbkb:1, ins:1, socs1:1, adipoq:1
e2fl_top_100	74	kegg_04670_leukocyte_transendothelial_migration	144	51.88	7.102	12.9704	cldn1:21, rpl7a:13, gnai1:13, irf8:11, il8:10, fgfr2:9, gab2:9, pdk1:8, rpl27a:7, dusp10:4, stom:4, myo5b:4, slc9a3r1:4, cd9:3, pygl:3, rab13:2, phldb2:2, plxnb2:2, slc16a1:1, abcc3:1, fam117a:1, c11orf17:1, ccdc88a:1, tmem138:1, slc1a4:1, nebl:1, abcg2:1, ghr:1, cps1:1, l1cam:1, tbc1d22a:1, mylk:1, stk39:1	pik3cd:5, gnai2:5, pik3ca:5, pik3cg:5, mapk14:5, pik3r1:5, pik3r3:4, pik3cb:4, vil2:4, gnai3:4, actg1:4, pik3r5:4, pik3r2:4, mapk13:3, myl12a:3, rac2:3, itgb2:2, itgb1:2, rhoh:2, mapk12:2, actb:2, gnai1:2, rhoa:2, rap1b:2, ncf4:2, myl9:2, mapk11:2, cldn4:2, rock1:2, vav2:2, rac1:2, cxcr4:2, myl12b:2, itgam:2, msn:1, ctnnb1:1, rapgef3:1, ctnnd1:1, cldn10:1, rapgef4:1, cldn9:1, cldn6:1, cybb:1, cld…
e2fl_top_100	74	reactome_hemostasis	267	119.32	11.47	12.8754	gnai1:38, rpl7a:22, rpl27a:21, irf8:19, cd9:16, fgfr2:15, stom:14, gab2:14, myo5b:10, slc9a3r1:10, pdk1:9, arg2:7, il8:7, abcc3:6, ghr:5, epha4:4, myf6:4, cps1:4, mylk:4, stk39:4, pygl:4, abcg2:3, tbc1d22a:3, slc16a1:2, ccdc88a:2, tmem138:2, cebpb:2, cldn1:2, rab13:2, tnxb:2, l1cam:2, fam117a:1, dennd3:1, dusp10:1, fam101b:1, ppara:1, nebl:1, lif:1, maml2:1	gnai2:5, calm1:5, pik3ca:5, fyn:5, pik3r1:5, gnb2:5, pik3cg:5, cfl1:5, mapk14:5, pik3cb:4, hspa5:4, yes1:4, grb2:4, pik3r2:4, gnai3:4, pik3r5:4, calm3:4, actn4:3, pdpk1:3, ttn:3, ptpn6:3, csk:3, ppia:3, calm2:3, itga5:3, gnb4:3, tuba1:3, ppil2:3, akt3:3, bsg:2, itgax:2, flna:2, hras:2, app:2, gna11:2, itgb1:2, tln1:2, sparc:2, itga6:2, gnaq:2, tgfb3:2, akt2:2, sos1:2, stx4:2, itpr3:2, vav2:2, itg…
e2fl_top_100	74	reactome_downstream_signaling_of_activated_fgfr	54	11.84	3.325	12.6791	fgfr2:25, gab2:9, pdk1:4, rpl27a:4, gnai1:4, epha4:3, ghr:2, abcc3:1, ccdc88a:1, stk39:1	pik3r1:5, pik3ca:5, pik3cb:4, grb2:4, pik3r2:4, shc1:2, sos1:2, fgfr1:2, fgfr3:2, fgf17:1, fgf4:1, fgfr4:1, fgf18:1, fgfr2:1, fgf23:1, fgf9:1, src:1, fgf1:1, fgf8:1, dok1:1, fgf7:1, gab1:1, fgf6:1, fgf22:1, fgf19:1, tlr9:1, fgf10:1, fgf3:1, ptpn11:1, fgf20:1, fgf2:1, ins:1, fgf5:1
e2fl_top_100	74	reactome_tcr_signaling	85	33.72	4.057	12.6396	irf8:17, hla-drb3:13, gab2:8, fgfr2:5, gnai1:5, pdk1:4, slc9a3r1:4, usp2:4, tbc1d22a:3, rpl7a:3, cebpb:3, rpl27a:3, abcc3:2, myo5b:2, il8:2, epha4:1, ghr:1, ccdc88a:1, mylk:1, tmem138:1, arg2:1, stk39:1	pik3r1:5, pik3ca:5, nfkb1:4, pik3cb:4, pak2:4, pik3r2:4, pdpk1:3, nfkbia:3, csk:3, rela:3, chuk:2, traf6:2, hla-dqa1:2, cd4:2, fyb:2, hla-dra:2, hla-dma:2, ube2n:2, hla-doa:2, hla-dqa2:2, hla-dqb1:2, hla-drb1:2, inpp5d:2, hla-drb5:2, lcp2:1, hla-dpb1:1, map3k7:1, pak1:1, grap2:1, cd247:1, hla-dmb:1, zap70:1, pten:1, lck:1, pag1:1, vasp:1, ikbkg:1, ptprc:1, ikbkb:1, hla-dpa1:1, was:1, hla-dob:1, p…
e2fl_top_100	74	hs_insulin_signaling_wp481_38887.txt	195	91.56	8.186	12.6366	rpl27a:16, gab2:16, fgfr2:13, pygl:13, rpl7a:12, gnai1:11, pdk1:10, dusp10:9, ghr:9, myo5b:9, abcc3:8, stom:8, cebpb:6, il8:6, irf8:5, tbc1d22a:5, slc9a3r1:5, epha4:4, rab13:4, ppara:3, arg2:3, stk39:3, ccdc88a:2, usp2:2, abcg2:2, plxnb2:2, fam117a:1, c11orf17:1, tmem138:1, slc1a4:1, nebl:1, phldb2:1, cps1:1, l1cam:1, cd9:1	mapk1:8, pik3cd:5, pik3ca:5, pik3cg:5, gys1:5, mapk14:5, pik3r1:5, pik3r3:4, map3k12:4, pik3cb:4, arf6:4, grb2:4, pik3r2:4, mapk13:3, pdpk1:3, map3k14:3, cblb:3, raf1:3, arf1:3, eif4ebp1:3, stxbp2:3, gyg1:3, cbl:3, flot1:3, mapk3:3, gsk3a:3, rac2:3, shc1:2, myo1c:2, hras:2, cblc:2, map2k3:2, map2k1:2, mapk12:2, flot2:2, igf1r:2, mapk10:2, akt2:2, sos1:2, stx4:2, jun:2, ehd2:2, mapk11:2, rps6ka2:2…
e2fl_top_100	74	reactome_tight_junction_interactions	30	3.96	2.071	12.5722	cldn1:20, ccdc88a:5, cd9:2, phldb2:1, arg2:1, rab13:1	mpp5:2, pard6g:2, cldn4:2, prkci:2, cldn8:1, cldn11:1, pard6b:1, f11r:1, cldn7:1, cldn19:1, cldn10:1, cldn9:1, cldn2:1, cldn6:1, cldn14:1, cldn5:1, cldn20:1, pard6a:1, cldn3:1, cldn16:1, cldn22:1, cldn17:1, cldn15:1, inadl:1, pard3:1, cldn18:1
e2fl_top_100	74	kegg_04810_regulation_of_actin_cytoskeleton	273	125.64	11.782	12.5069	fgfr2:40, rpl27a:33, rpl7a:24, myo5b:18, gnai1:16, irf8:14, gab2:12, epha4:11, pdk1:11, cd9:11, slc9a3r1:9, abcc3:8, tbc1d22a:7, stom:6, pygl:6, tmem138:5, cps1:4, l1cam:4, plxnb2:4, ccdc88a:3, arg2:3, fam117a:2, dusp10:2, cebpb:2, ppara:2, nebl:2, il8:2, mylk:2, slc7a2:1, slc16a1:1, dennd3:1, c11orf17:1, rab13:1, slc1a4:1, phldb2:1, abcg2:1, ghr:1, stk39:1	arpc1b:9, mapk1:8, myh9:7, pik3cd:5, arpc5:5, pik3ca:5, pik3r1:5, ppp1r12a:5, ppp1ca:5, pik3cg:5, cfl1:5, egfr:5, pik3r3:4, pik3cb:4, vil2:4, myh10:4, pik3r2:4, actg1:4, pak2:4, arpc2:4, pik3r5:4, actn4:3, csk:3, mapk3:3, iqgap1:3, rac2:3, itga5:3, myl12a:3, raf1:3, myh14:3, araf:3, rdx:2, itgax:2, hras:2, nckap1l:2, itgb1:2, map2k1:2, itga6:2, arhgef6:2, rhoa:2, sos1:2, myl9:2, ppp1cb:2, cfl2:2,…
e2fl_top_100	74	reactome_chemokine_receptors_bind_chemokines	49	8.88	3.219	12.4647	il8:24, gnai1:18, irf8:3, fgfr2:1, fam117a:1, myo5b:1, cebpb:1	ccr7:3, ccr2:3, il8rb:3, ccr8:2, cxcr6:2, ccr5:2, cx3cr1:2, il8ra:2, ccr6:2, ppbp:2, ccr4:2, cxcr3:2, ccr1:2, xcr1:2, ccr10:2, cxcr4:2, cxcr5:2, ccr3:2, ccr9:2, cxcl5:1, ccl2:1, ccl3:1, cxcl2:1, ccl5:1, cx3cl1:1, ccl4:1, cxcl1:1
e2fl_top_100	74	kegg_04370_vegf_signaling_pathway	117	44.44	5.881	12.3374	gnai1:27, gab2:11, pdk1:11, fgfr2:8, rpl27a:7, dusp10:6, rpl7a:5, il8:5, pygl:4, irf8:3, stom:3, plxnb2:3, ccdc88a:2, ppara:2, myo5b:2, slc9a3r1:2, slc16a1:1, epha4:1, abcc3:1, fam117a:1, c11orf17:1, tmem138:1, rab13:1, arg2:1, tnxb:1, slc1a4:1, phldb2:1, ghr:1, cps1:1, tbc1d22a:1, cd9:1, stk39:1	mapk1:8, pik3cd:5, mapk14:5, pik3r1:5, pik3ca:5, pik3cg:5, pik3r3:4, mapkapk2:4, pik3cb:4, hspb1:4, pik3r5:4, pik3r2:4, mapk13:3, mapk3:3, raf1:3, jmjd7-pla2g4b:3, akt3:3, rac2:3, akt2:2, hras:2, mapk11:2, map2k1:2, kras:2, mapk12:2, rac1:2, vegfa:1, rac3:1, pla2g4e:1, pla2g12a:1, ppp3cc:1, pla2g1b:1, pla2g2d:1, ptgs2:1, pla2g5:1, cdc42:1, pla2g10:1, src:1, akt1:1, ppp3ca:1, pla2g6:1, kdr:1, map2…
e2fl_top_100	74	kegg_04910_insulin_signaling_pathway	204	92.04	9.099	12.3048	pygl:27, rpl27a:18, rpl7a:16, fgfr2:15, gab2:15, gnai1:13, pdk1:12, ghr:10, abcg2:9, tbc1d22a:9, myo5b:8, stom:6, dusp10:5, arg2:5, abcc3:4, slc9a3r1:4, epha4:3, cps1:3, irf8:3, ccdc88a:3, cebpb:3, ppara:3, myf6:2, rab13:2, il8:1, cd9:1, c11orf17:1, mylk:1, tmem138:1, usp2:1	pkm2:9, mapk1:8, pik3cd:5, calm1:5, ppp1ca:5, pik3ca:5, pik3cg:5, gys1:5, pik3r1:5, pik3r3:4, pik3cb:4, pik3r5:4, grb2:4, calm3:4, pik3r2:4, pdpk1:3, cblb:3, raf1:3, eif4ebp1:3, araf:3, cbl:3, flot1:3, mapk3:3, prkar2a:3, akt3:3, prkaca:3, hk2:3, shc1:2, hras:2, gck:2, cblc:2, rps6:2, trip10:2, map2k1:2, eif4e2:2, kras:2, inpp5d:2, flot2:2, phkg2:2, phka2:2, mknk2:2, mapk10:2, akt2:2, sos1:2, ppp…
e2fl_top_100	74	smid_breast_cancer_normal_like_up	262	106.64	12.652	12.2795	irf8:87, rpl27a:16, epha4:11, mylk:11, il8:10, gnai1:10, fgfr2:8, rpl7a:7, cebpb:7, gab2:7, tbc1d22a:7, pygl:7, stom:6, ghr:6, fam117a:5, hla-drb3:5, tnxb:5, abcc3:4, ppara:4, myo5b:4, cd9:4, dennd3:3, plxnb2:3, slc9a3r1:3, stk39:3, pdk1:2, abcg2:2, l1cam:2, fam110b:2, myf6:1, ccdc88a:1, cldn1:1, rab13:1, fam101b:1, arg2:1, ercc5:1, lif:1, phldb2:1, cps1:1, maml2:1	lyn:6, pik3cd:5, fyn:5, pik3r1:5, acta2:4, hmha1:4, rsu1:3, coro1a:3, rac2:3, ccr7:3, myh11:3, il6:3, ccr2:3, aoc3:3, snx1:3, cd37:3, acap1:2, ccr6:2, cd4:2, ablim1:2, stk10:2, traf3ip3:2, gmfg:2, ncf4:2, def6:2, hla-dra:2, cd38:2, hla-dqb1:2, srgn:2, ctsc:2, aldh1a1:2, kit:2, ank2:2, cd69:2, rasgrp2:2, wipf1:2, dock2:2, svep1:2, cd19:2, isg20:2, lrch4:2, zeb1:2, met:2, cd74:2, plcb2:2, fyb:2, co…
e2fl_top_100	74	biocarta_nkt_pathway	22	4.92	1.412	12.0976	il8:8, gnai1:7, rpl27a:1, ghr:1, hla-drb3:1, irf8:1, fgfr2:1, rpl7a:1, cebpb:1	ccr7:3, cxcr3:2, ccr5:2, cd4:2, ccr1:2, cxcr4:2, tgfb3:2, ccr3:2, ccr4:2, tgfb1:1, ccl3:1, ccl4:1
e2fl_top_100	74	kegg_04620_toll-like_receptor_signaling_pathway	116	39.6	6.325	12.0799	il8:12, pdk1:11, irf8:10, gab2:10, fgfr2:9, dusp10:9, rpl7a:8, gnai1:8, cebpb:5, usp2:5, tbc1d22a:4, pygl:4, rpl27a:3, myo5b:2, ccdc88a:2, stom:2, ppara:2, stk39:2, epha4:1, ghr:1, abcc3:1, plxnb2:1, c11orf17:1, slc9a3r1:1, slc1a4:1, lif:1	mapk1:8, pik3cd:5, mapk14:5, pik3r1:5, pik3ca:5, pik3cg:5, pik3r3:4, nfkb1:4, pik3cb:4, pik3r5:4, pik3r2:4, mapk13:3, nfkb2:3, mapk3:3, il6:3, nfkbia:3, akt3:3, rela:3, chuk:2, mapk10:2, akt2:2, traf6:2, jun:2, mapk11:2, map2k3:2, map2k1:2, mapk12:2, rac1:2, ly96:1, cd14:1, mapk8:1, irf5:1, il1b:1, map3k7ip1:1, map3k7:1, cd86:1, myd88:1, ccl4:1, akt1:1, map2k2:1, stat1:1, mapk9:1, ccl3:1, tlr9:1,…
e2fl_top_100	74	reactome_translocation_of_zap70_to_immunological_synapse	25	5.64	1.63	11.8778	hla-drb3:13, irf8:9, gab2:2, rpl7a:1	hla-doa:2, hla-dra:2, hla-dma:2, hla-dqa1:2, cd4:2, hla-drb5:2, hla-dqa2:2, hla-drb1:2, hla-dqb1:2, cd247:1, hla-dmb:1, zap70:1, lck:1, hla-dpa1:1, hla-dob:1, hla-dpb1:1
e2fl_top_100	74	biocarta_erk5_pathway	38	12.08	2.216	11.6975	gab2:8, pdk1:4, fgfr2:4, gnai1:4, ghr:2, dusp10:2, rpl27a:2, ppara:2, tbc1d22a:1, myo5b:1, irf8:1, rpl7a:1, ccdc88a:1, cebpb:1, rab13:1, slc9a3r1:1, maml2:1, pygl:1	mapk1:8, pik3r1:5, pik3ca:5, pik3cg:5, grb2:4, mapk3:3, shc1:2, hras:2, rps6ka1:1, mef2c:1, akt1:1, ntrk1:1
e2fl_top_100	74	kegg_05200_pathways_in_cancer	244	104.84	11.936	11.6586	fgfr2:43, epha4:17, cebpb:15, rpl27a:14, rpl7a:13, gab2:13, pdk1:12, gnai1:12, il8:11, ppara:9, ghr:8, irf8:7, stom:7, tbc1d22a:6, dusp10:5, usp2:5, myo5b:5, pygl:5, arg2:4, plxnb2:4, cps1:3, slc9a3r1:3, ccdc88a:2, tnxb:2, lif:2, phldb2:2, cd9:2, mylk:2, maml2:2, slc7a2:1, fam117a:1, cldn1:1, rab13:1, fam101b:1, slc1a4:1, ercc5:1, abcg2:1, rfpl2:1	mapk1:8, pik3cd:5, pik3ca:5, pik3r1:5, pik3cg:5, egfr:5, pik3r3:4, nfkb1:4, pik3cb:4, grb2:4, pik3r2:4, pik3r5:4, nfkbia:3, rela:3, myc:3, jup:3, mapk3:3, rac2:3, nfkb2:3, il6:3, raf1:3, araf:3, akt3:3, cycs:2, hras:2, map2k1:2, nos2:2, rhoa:2, tgfb3:2, igf1r:2, mapk10:2, akt2:2, sos1:2, jun:2, pias4:2, kit:2, dvl2:2, egln2:2, traf6:2, ep300:2, spi1:2, rara:2, kras:2, stat3:2, erbb2:2, chuk:2, tr…
e2fl_top_100	74	hs_toll-like_receptor_signaling_pathway_wp75_38762.txt	115	39.44	6.481	11.6582	il8:12, pdk1:11, gab2:10, irf8:9, fgfr2:9, dusp10:9, rpl7a:8, gnai1:8, cebpb:5, usp2:5, tbc1d22a:4, pygl:4, rpl27a:3, myo5b:2, ccdc88a:2, stom:2, ppara:2, stk39:2, epha4:1, ghr:1, abcc3:1, plxnb2:1, c11orf17:1, slc9a3r1:1, slc1a4:1, lif:1	mapk1:8, pik3cd:5, mapk14:5, pik3r1:5, pik3ca:5, pik3cg:5, pik3r3:4, nfkb1:4, pik3cb:4, pik3r5:4, pik3r2:4, mapk13:3, nfkb2:3, mapk3:3, il6:3, nfkbia:3, akt3:3, rela:3, chuk:2, mapk10:2, akt2:2, traf6:2, jun:2, mapk11:2, map2k3:2, map2k1:2, mapk12:2, rac1:2, ly96:1, cd14:1, mapk8:1, irf5:1, il1b:1, map3k7ip1:1, map3k7:1, cd86:1, myd88:1, ccl4:1, akt1:1, map2k2:1, stat1:1, mapk9:1, ccl3:1, tlr9:1,…
e2fl_top_100	74	reactome_formation_of_platelet_plug	201	89.44	9.57	11.6569	gnai1:34, rpl7a:19, rpl27a:18, fgfr2:13, stom:10, gab2:9, myo5b:9, irf8:8, pdk1:8, cd9:8, slc9a3r1:8, arg2:5, epha4:4, abcc3:4, myf6:4, ghr:4, cps1:4, mylk:4, pygl:4, tbc1d22a:3, il8:3, ccdc88a:2, tnxb:2, abcg2:2, stk39:2, slc16a1:1, fam117a:1, dusp10:1, tmem138:1, cebpb:1, fam101b:1, ppara:1, nebl:1, lif:1, maml2:1	gnai2:5, gnb2:5, calm1:5, pik3ca:5, pik3cg:5, cfl1:5, mapk14:5, fyn:5, pik3r1:5, pik3cb:4, hspa5:4, gnai3:4, pik3r5:4, grb2:4, calm3:4, actn4:3, pdpk1:3, ttn:3, gnb4:3, csk:3, tuba1:3, ppia:3, akt3:3, calm2:3, flna:2, rasgrp2:2, app:2, gna11:2, itgb1:2, ppbp:2, tln1:2, sparc:2, gnai1:2, gnaq:2, tgfb3:2, lamp2:2, actn1:2, akt2:2, rap1b:2, sos1:2, stx4:2, itpr3:2, vav2:2, srgn:2, gng12:2, adra2a:1,…
e2fl_top_100	74	integrins_in_angiogenesis	87	36.84	4.327	11.5922	rpl7a:11, gab2:7, il8:6, fgfr2:6, rpl27a:6, myo5b:4, cd9:4, cebpb:4, gnai1:4, pdk1:3, tbc1d22a:3, usp2:3, epha4:2, ghr:2, dusp10:2, slc9a3r1:2, stom:2, ppara:2, tnxb:2, pygl:2, abcc3:1, l1cam:1, plxnb2:1, irf8:1, ccdc88a:1, tmem138:1, cldn1:1, rab13:1, slc1a4:1, stk39:1	mapk1:8, pik3r1:5, pik3ca:5, nfkb1:4, ilk:3, cbl:3, map3k14:3, nfkbia:3, rela:3, chuk:2, hsp90aa2:2, igf1r:2, cd44:2, jun:2, sdc1:2, pik3c2a:2, rock1:2, itgav:2, gsn:2, tln1:2, rac1:2, rhoa:2, mapk8:1, vegfa:1, pi4ka:1, syk:1, vav3:1, src:1, csf1r:1, tgfbr2:1, igf1:1, akt1:1, pak1:1, itgb3:1, kdr:1, mmp2:1, mmp9:1, f11r:1, map3k1:1, pi4kb:1, ptk2b:1, ptpn11:1, cd47:1, fos:1, fgf2:1, pxn:1
e2fl_top_100	74	plasma_membrane_estrogen_receptor_signaling	278	168.2	9.474	11.59	rpl7a:35, rpl27a:26, myo5b:17, ghr:16, gab2:14, gnai1:14, slc9a3r1:13, pygl:12, epha4:11, cebpb:10, fgfr2:9, cd9:9, abcc3:7, irf8:7, arg2:7, tbc1d22a:7, stom:6, il8:6, rab13:5, pdk1:5, myf6:3, ccdc88a:3, dusp10:3, cldn1:3, slc1a4:3, abcg2:3, mylk:3, slc7a2:2, tmem138:2, ppara:2, nebl:2, phldb2:2, cps1:2, plxnb2:2, fam110b:2, hla-drb3:1, tnxb:1, ercc5:1, maml2:1, stk39:1	mapk1:8, gga3:7, calm1:5, pik3ca:5, pik3r1:5, nme1:5, gys1:5, mapk14:5, egfr:5, grb2:4, arf6:4, cltc:4, calm3:4, pdpk1:3, arf1:3, ptpn6:3, eif4ebp1:3, cbl:3, jup:3, iqgap1:3, calm2:3, raf1:3, kpnb1:3, gtf3a:3, acap1:2, cd4:2, hras:2, itgb1:2, trip10:2, ptpra:2, rhoa:2, strn:2, ap2m1:2, gnaq:2, igf1r:2, akt2:2, sos1:2, stx4:2, kalrn:2, ptpn2:2, prkci:2, vav2:2, exoc3:2, plcb1:2, sgk1:2, exoc7:2, s…
e2fl_top_100	74	smid_breast_cancer_luminal_b_dn	272	119.56	13.169	11.5756	irf8:61, rpl27a:17, pygl:15, rpl7a:13, il8:13, cd9:11, epha4:10, cebpb:9, stom:9, mylk:9, gnai1:9, abcc3:7, gab2:7, tbc1d22a:7, myo5b:7, fam117a:5, fgfr2:5, abcg2:5, slc9a3r1:5, cldn1:4, hla-drb3:4, tnxb:4, lif:4, ppara:3, pdk1:3, cps1:3, plxnb2:3, arg2:2, usp2:2, phldb2:2, ghr:2, stk39:2, slc7a2:1, slc16a1:1, dennd3:1, myf6:1, ccdc88a:1, tmem138:1, fam101b:1, ercc5:1, l1cam:1, c21orf70:1	mcm5:7, lyn:6, anp32e:6, pik3cd:5, fyn:5, egfr:5, actg2:4, ikzf1:3, plscr3:3, coro1a:3, gstp1:3, rac2:3, ccr7:3, nup93:3, myh11:3, il6:3, ccr2:3, perp:3, cd37:3, cald1:3, lbr:3, flna:2, acap1:2, app:2, folr1:2, ptgis:2, phgdh:2, itga6:2, cav2:2, stk10:2, traf3ip3:2, hla-dra:2, serpinh1:2, akr1c2:2, cd38:2, hla-dqb1:2, srgn:2, ctsc:2, aldh1a1:2, kit:2, ank2:2, cd69:2, rasgrp2:2, dock2:2, sod2:2, s…
e2fl_top_100	74	kegg_05213_endometrial_cancer	103	42.2	5.276	11.5245	fgfr2:14, gnai1:12, gab2:12, pdk1:11, rpl7a:7, rpl27a:7, epha4:5, myo5b:4, cebpb:4, pygl:4, ghr:2, cps1:2, tbc1d22a:2, irf8:2, ccdc88a:2, dusp10:2, slc9a3r1:2, ppara:2, slc7a2:1, abcc3:1, il8:1, cldn1:1, rab13:1, stom:1, arg2:1	mapk1:8, pik3cd:5, pik3r1:5, egfr:5, pik3ca:5, pik3cg:5, pik3r3:4, pik3cb:4, pik3r5:4, grb2:4, pik3r2:4, araf:3, ilk:3, myc:3, pdpk1:3, mapk3:3, raf1:3, akt3:3, akt2:2, sos1:2, hras:2, mlh1:2, map2k1:2, kras:2, erbb2:2, tp53:1, elk1:1, sos2:1, ctnnb1:1, egf:1, apc:1, braf:1, apc2:1, akt1:1, ctnna1:1, map2k2:1, nras:1, ccnd1:1, cdh1:1, gsk3b:1
e2fl_top_100	74	cxcr4-mediated_signaling_events	185	104.16	7.022	11.5126	rpl7a:23, rpl27a:17, irf8:15, gab2:15, myo5b:10, gnai1:10, fgfr2:9, tbc1d22a:8, il8:8, usp2:7, ghr:6, slc9a3r1:6, cebpb:5, pygl:5, epha4:4, arg2:4, pdk1:4, myf6:3, dusp10:3, abcg2:3, ccdc88a:2, tmem138:2, hla-drb3:2, stom:2, mylk:2, stk39:2, slc16a1:1, abcc3:1, c11orf17:1, ppara:1, slc1a4:1, cps1:1, plxnb2:1, maml2:1	mapk1:8, xpo1:5, calm1:5, pik3ca:5, cfl1:5, mapk14:5, fyn:5, pik3r1:5, nfkb1:4, ran:4, grb2:4, calm3:4, pdpk1:3, nfkb2:3, map3k14:3, raf1:3, ptpn6:3, nfkbia:3, csk:3, rela:3, cbl:3, prkaca:3, calm2:3, flna:2, shc1:2, traf6:2, rasgrp2:2, cd4:2, gnb2l1:2, map2k1:2, inpp5d:2, stat3:2, gnai1:2, chuk:2, rel:2, rap1b:2, sos1:2, jun:2, ube2d3:2, adrbk1:2, fyb:2, hla-dra:2, grk6:2, vps4a:2, plcb1:2, rac1…
e2fl_top_100	74	kegg_04010_mapk_signaling_pathway	263	128.92	11.761	11.4002	fgfr2:34, rpl7a:25, rpl27a:22, gnai1:21, cebpb:13, epha4:11, il8:11, myo5b:11, pygl:11, abcc3:9, dusp10:9, stom:9, gab2:8, tbc1d22a:7, usp2:6, slc9a3r1:6, irf8:5, ppara:5, arg2:5, slc16a1:4, cps1:4, pdk1:3, ghr:3, plxnb2:3, c11orf17:2, ccdc88a:2, tmem138:2, phldb2:2, slc7a2:1, fam117a:1, rab13:1, slc1a4:1, abcg2:1, l1cam:1, cd9:1, mylk:1, maml2:1, stk39:1	hspa8:9, mapk1:8, mapk14:5, egfr:5, map3k12:4, nfkb1:4, grb2:4, hspa1a:4, hspb1:4, hspa2:4, mapkapk2:4, hspa1b:4, pak2:4, mapk13:3, map3k14:3, rela:3, myc:3, mapk3:3, rac2:3, hspa6:3, nfkb2:3, raf1:3, hspa1l:3, jmjd7-pla2g4b:3, akt3:3, prkaca:3, flna:2, gadd45b:2, hras:2, map2k1:2, tgfb3:2, mknk2:2, mapk10:2, akt2:2, sos1:2, jun:2, cacna1d:2, gng12:2, traf6:2, rasgrp2:2, map2k3:2, dusp6:2, kras:2…
e2fl_top_100	74	sphingosine_1-phosphate_(s1p)_pathway	140	67.44	6.371	11.3891	gnai1:13, rpl27a:12, gab2:10, ghr:9, il8:9, fgfr2:9, rpl7a:8, irf8:6, pdk1:5, abcg2:5, myo5b:5, cebpb:5, pygl:5, epha4:4, tbc1d22a:4, dusp10:4, abcc3:3, slc9a3r1:3, stom:3, arg2:3, cd9:2, ccdc88a:2, ppara:2, l1cam:1, cps1:1, plxnb2:1, mylk:1, rab13:1, tnxb:1, slc1a4:1, usp2:1, stk39:1	mapk1:8, pik3ca:5, mapk14:5, pik3r1:5, nfkb1:4, grb2:4, raf1:3, nfkbia:3, csk:3, ctsd:3, rela:3, cbl:3, myc:3, mapk3:3, acp1:3, akt3:3, shc1:2, cycs:2, hras:2, asah1:2, map2k1:2, stat3:2, gnai1:2, eif2a:2, rhoa:2, sos1:2, plcb2:2, jun:2, ptpn2:2, vav2:2, itgav:2, rac1:2, cxcr4:2, mapk8:1, abcc1:1, elk1:1, egf:1, s1pr4:1, ptgs2:1, s1pr2:1, igf1:1, flt1:1, slc9a3r2:1, akt1:1, itgb3:1, kdr:1, smpd1:…
e2fl_top_100	74	epo_signaling_pathway	47	18.8	2.483	11.356	gab2:10, ghr:7, irf8:5, fgfr2:4, rpl27a:4, gnai1:3, il8:2, rpl7a:2, dusp10:2, pdk1:1, abcc3:1, tbc1d22a:1, cebpb:1, rab13:1, slc9a3r1:1, pygl:1, stk39:1	mapk14:5, pik3r1:5, nfkb1:4, grb2:4, ptpn6:3, cbl:3, shc1:2, vav2:2, sos1:2, epor:2, inpp5d:2, hras:2, jak2:1, sh2b3:1, gab1:1, mapk8:1, stat1:1, rapgef1:1, crkl:1, stat5b:1, socs3:1, ptpn11:1, btk:1
e2fl_top_100	74	reactome_tie2_signaling	32	10.04	1.947	11.2801	gnai1:7, gab2:7, fgfr2:6, pdk1:4, rpl27a:3, ghr:2, rab13:1, stom:1, ccdc88a:1	pik3r1:5, pik3ca:5, pik3cb:4, grb2:4, pik3r2:4, shc1:2, sos1:2, kras:2, hras:2, ptpn11:1, nras:1
e2fl_top_100	74	kegg_04960_aldosterone-regulated_sodium_reabsorption	53	14.64	3.402	11.2759	fgfr2:11, gnai1:10, pdk1:8, gab2:8, abcc3:3, epha4:2, stom:2, irf8:2, ghr:1, slc9a3r1:1, tbc1d22a:1, cd9:1, ccdc88a:1, stk39:1, pygl:1	pik3cd:5, pik3ca:5, pik3r1:5, pik3cg:5, pik3r5:4, pik3r3:4, pik3cb:4, pik3r2:4, pdpk1:3, kras:2, sgk1:2, atp1a1:1, atp1b3:1, scnn1a:1, nedd4l:1, atp1b1:1, atp1a3:1, irs4:1, igf1:1, ins:1, kcnj1:1
e2fl_top_100	74	kegg_04722_neurotrophin_signaling_pathway	170	81.76	7.833	11.2651	gab2:18, rpl7a:17, fgfr2:13, rpl27a:13, gnai1:13, pygl:12, pdk1:11, dusp10:9, irf8:8, cebpb:7, il8:7, myo5b:6, epha4:3, ccdc88a:3, stom:3, tbc1d22a:3, abcc3:2, ppara:2, arg2:2, slc1a4:2, usp2:2, ghr:2, mylk:2, slc16a1:1, myf6:1, c11orf17:1, rab13:1, cps1:1, l1cam:1, plxnb2:1, slc9a3r1:1, znf597:1, stk39:1	mapk1:8, pik3cd:5, calm1:5, pik3ca:5, pik3cg:5, mapk14:5, pik3r1:5, pik3r3:4, nfkb1:4, pik3cb:4, mapkapk2:4, pik3r5:4, grb2:4, pik3r2:4, mapk13:3, raf1:3, nfkbia:3, csk:3, rela:3, arhgdib:3, mapk3:3, akt3:3, shc1:2, traf6:2, camk2d:2, hras:2, map2k1:2, kras:2, mapk12:2, rhoa:2, mapk10:2, akt2:2, rap1b:2, sos1:2, jun:2, mapk11:2, rps6ka2:2, ywhaz:2, rac1:2, camk2a:2, calml3:2, mapk8:1, znf274:1, b…
e2fl_top_100	74	hs_focal_adhesion_wp306_35287.txt	203	94.08	9.669	11.2646	fgfr2:20, rpl27a:19, rpl7a:16, gab2:16, irf8:12, cd9:11, epha4:10, pdk1:10, gnai1:10, abcc3:8, pygl:7, myo5b:6, stom:5, il8:5, dusp10:4, plxnb2:4, slc9a3r1:4, cebpb:3, nebl:3, ghr:3, tbc1d22a:3, dennd3:2, ccdc88a:2, arg2:2, tnxb:2, abcg2:2, cps1:2, l1cam:2, mylk:2, slc7a2:1, fam117a:1, tmem138:1, ppara:1, slc1a4:1, lif:1, phldb2:1, stk39:1	mapk1:8, pik3cd:5, pik3ca:5, pik3cg:5, fyn:5, pik3r1:5, egfr:5, ppp1r12a:5, hck:5, pik3cb:4, actg1:4, pak2:4, pik3r5:4, grb2:4, pik3r2:4, itga5:3, pdpk1:3, raf1:3, araf:3, ilk:3, akt3:3, rac2:3, itga3:2, itgax:2, flna:2, shc1:2, itgb2:2, myl6:2, fgr:2, itgb1:2, map2k3:2, map2k1:2, tln1:2, mapk12:2, actb:2, itga6:2, erbb2:2, cav2:2, rhoa:2, actn1:2, met:2, igf1r:2, akt2:2, rap1b:2, sos1:2, jun:2, …
e2fl_top_100	74	reactome_platelet_activation	180	78.32	9.036	11.2532	gnai1:30, rpl7a:18, rpl27a:13, fgfr2:11, stom:9, gab2:8, pdk1:8, myo5b:8, slc9a3r1:8, irf8:6, cd9:6, arg2:5, epha4:4, abcc3:4, myf6:4, cps1:4, mylk:4, pygl:4, tbc1d22a:3, il8:3, ccdc88a:2, tnxb:2, abcg2:2, ghr:2, stk39:2, slc16a1:1, fam117a:1, dusp10:1, tmem138:1, cebpb:1, fam101b:1, ppara:1, nebl:1, lif:1, maml2:1	gnai2:5, gnb2:5, calm1:5, pik3ca:5, pik3cg:5, cfl1:5, mapk14:5, fyn:5, pik3r1:5, pik3cb:4, hspa5:4, gnai3:4, pik3r5:4, calm3:4, actn4:3, pdpk1:3, ttn:3, gnb4:3, tuba1:3, ppia:3, akt3:3, calm2:3, flna:2, app:2, gna11:2, ppbp:2, tln1:2, sparc:2, gnai1:2, gnaq:2, tgfb3:2, lamp2:2, actn1:2, akt2:2, stx4:2, itpr3:2, vav2:2, srgn:2, gng12:2, gnb3:1, egf:1, syk:1, gng4:1, gng11:1, igf1:1, ac005512.1:1, …
e2fl_top_100	74	s1p1_pathway	78	32.72	4.026	11.2464	ghr:8, rpl27a:8, gab2:8, fgfr2:6, gnai1:6, pdk1:3, epha4:3, myo5b:3, irf8:3, rpl7a:3, slc9a3r1:3, abcg2:2, tbc1d22a:2, il8:2, cd9:2, stom:2, pygl:2, abcc3:1, l1cam:1, plxnb2:1, ccdc88a:1, mylk:1, dusp10:1, cebpb:1, rab13:1, ppara:1, arg2:1, tnxb:1, slc1a4:1	mapk1:8, pik3r1:5, pik3ca:5, grb2:4, cbl:3, myc:3, acp1:3, csk:3, shc1:2, sos1:2, plcb2:2, hras:2, ptpn2:2, vav2:2, itgav:2, rac1:2, stat3:2, gnai1:2, rhoa:2, abcc1:1, vegfa:1, sla:1, ptgs2:1, slc9a3r2:1, akt1:1, lrp1:1, pdgfrb:1, pak1:1, itgb3:1, kdr:1, dok1:1, abl1:1, gab1:1, pten:1, pdgfb:1, prkcd:1, grb10:1, ptpn11:1, s1pr1:1, rasa1:1, ptpn1:1
e2fl_top_100	74	reactome_frs2mediated_cascade	28	4.64	2.079	11.2348	fgfr2:19, epha4:3, gab2:3, rpl27a:1, ghr:1, abcc3:1	grb2:4, fgfr1:2, fgfr3:2, fgf7:1, fgf17:1, gab1:1, fgf4:1, fgfr4:1, fgf6:1, fgf22:1, fgf18:1, fgf19:1, fgfr2:1, fgf23:1, fgf9:1, fgf3:1, fgf10:1, ptpn11:1, fgf1:1, fgf2:1, fgf20:1, fgf5:1, fgf8:1
e2fl_top_100	74	kegg_05220_chronic_myeloid_leukemia	133	51	7.314	11.2108	fgfr2:18, gab2:15, pdk1:11, rpl27a:11, gnai1:11, rpl7a:9, cebpb:9, ghr:8, usp2:5, epha4:4, tbc1d22a:4, il8:3, irf8:3, stom:3, pygl:3, cps1:2, myo5b:2, ccdc88a:2, dusp10:2, ppara:2, rfpl2:1, tmem138:1, rab13:1, slc9a3r1:1, arg2:1, ercc5:1	mapk1:8, pik3cd:5, pik3r1:5, pik3ca:5, pik3cg:5, pik3r3:4, nfkb1:4, pik3cb:4, pik3r5:4, grb2:4, pik3r2:4, araf:3, cbl:3, myc:3, nfkb2:3, mapk3:3, cblb:3, raf1:3, nfkbia:3, akt3:3, rela:3, chuk:2, shc1:2, akt2:2, sos1:2, hras:2, cblc:2, acvr1b:2, ctbp1:2, map2k1:2, mdm2:2, stat5a:2, kras:2, runx1:2, tgfb3:2, tp53:1, sos2:1, stat5b:1, braf:1, tgfbr2:1, hdac2:1, akt1:1, smad4:1, ctbp2:1, tgfb1:1, ma…
e2fl_top_100	74	kegg_04912_gnrh_signaling_pathway	134	55.44	7.03	11.1747	gnai1:35, rpl7a:9, dusp10:9, rpl27a:9, pygl:9, abcc3:5, il8:5, fgfr2:5, gab2:5, myo5b:4, slc9a3r1:4, stom:4, mylk:3, cebpb:3, arg2:3, epha4:2, myf6:2, c11orf17:2, cldn1:2, rab13:2, ppara:2, phldb2:1, slc7a2:1, ghr:1, abcg2:1, l1cam:1, cps1:1, tbc1d22a:1, irf8:1, cd9:1, stk39:1	mapk1:8, calm1:5, mapk14:5, egfr:5, grb2:4, calm3:4, mapk13:3, gnas:3, raf1:3, mapk3:3, jmjd7-pla2g4b:3, prkaca:3, camk2d:2, hras:2, gna11:2, map2k3:2, map2k1:2, kras:2, mapk12:2, gnaq:2, mapk10:2, sos1:2, adcy1:2, plcb2:2, jun:2, mapk11:2, adcy6:2, itpr3:2, cacna1d:2, plcb1:2, camk2a:2, calml3:2, mmp14:1, mapk8:1, elk1:1, pla2g4e:1, pla2g12a:1, adcy8:1, pla2g10:1, camk2g:1, atf4:1, map2k2:1, cac…
e2fl_top_100	74	reactome_gpcr_ligand_binding	124	56.36	6.054	11.1719	gnai1:57, il8:27, irf8:6, stom:6, slc9a3r1:4, epha4:3, rpl7a:3, rpl27a:3, cps1:2, myo5b:2, fgfr2:2, ghr:1, abcg2:1, fam117a:1, l1cam:1, cebpb:1, rab13:1, hla-drb3:1, tnxb:1, lif:1	gnb2:5, ccr7:3, gnas:3, gnb4:3, ccr2:3, il8rb:3, ccr8:2, ccr5:2, cx3cr1:2, ccr6:2, fpr1:2, ccr4:2, ccr1:2, cxcr6:2, il8ra:2, ppbp:2, cxcr3:2, ccr3:2, xcr1:2, darc:2, gng12:2, cxcr4:2, ccr10:2, cxcr5:2, ccr9:2, dhh:1, adra2a:1, gnb3:1, fzd7:1, adrb2:1, htr2a:1, tubb3:1, s1pr4:1, hrh4:1, gng4:1, crhr1:1, s1pr2:1, gng11:1, cx3cl1:1, adora1:1, ac005512.1:1, ccl4:1, tbxa2r:1, cxcl1:1, ccl2:1, oprd1:1,…
e2fl_top_100	74	s1p2_pathway	38	12.84	2.267	11.0976	gnai1:5, rpl7a:4, il8:3, dusp10:3, gab2:3, pygl:3, pdk1:2, myo5b:2, fgfr2:2, ghr:1, abcg2:1, tbc1d22a:1, plxnb2:1, ccdc88a:1, cebpb:1, slc9a3r1:1, stom:1, ppara:1, slc1a4:1, stk39:1	mapk1:8, pik3r1:5, pik3ca:5, mapk14:5, rac1:2, gnai1:2, rhoa:2, jun:2, mapk8:1, elk1:1, s1pr2:1, fos:1, gna13:1, gna12:1, pak1:1
e2fl_top_100	74	reactome_platelet_activation_triggers	95	30.04	5.863	11.0799	gnai1:29, pdk1:8, gab2:8, stom:7, fgfr2:6, epha4:4, irf8:4, rpl7a:4, rpl27a:4, abcg2:2, abcc3:2, cps1:2, tbc1d22a:2, il8:2, ccdc88a:2, slc9a3r1:2, pygl:2, slc16a1:1, ghr:1, dusp10:1, arg2:1, stk39:1	mapk14:5, fyn:5, pik3r1:5, gnai2:5, gnb2:5, pik3ca:5, pik3cg:5, pik3cb:4, pik3r5:4, gnai3:4, pdpk1:3, gnb4:3, akt3:3, akt2:2, gna11:2, vav2:2, gnai1:2, gng12:2, gnaq:2, lcp2:1, gng8:1, gnb3:1, syk:1, gng4:1, vav3:1, src:1, vav1:1, gng11:1, ac005512.1:1, tbxa2r:1, akt1:1, fcer1g:1, gng10:1, gng3:1, gng5:1, gnb5:1, f2:1, gna12:1, pla2g4a:1, gna13:1, gng2:1, gngt1:1, p2ry1:1, gnb1:1, gngt2:1, gng13:1
e2fl_top_100	74	kegg_04210_apoptosis	89	33.88	4.978	11.0736	pdk1:11, gab2:10, fgfr2:8, rpl27a:8, gnai1:8, irf8:6, usp2:6, pygl:5, tbc1d22a:4, il8:4, rpl7a:4, cebpb:4, ccdc88a:3, abcg2:2, slc16a1:1, epha4:1, ghr:1, c11orf17:1, fam101b:1, arg2:1	pik3cd:5, pik3r1:5, pik3ca:5, pik3cg:5, pik3r3:4, nfkb1:4, pik3cb:4, pik3r5:4, pik3r2:4, nfkb2:3, map3k14:3, nfkbia:3, akt3:3, prkar2a:3, prkaca:3, rela:3, chuk:2, akt2:2, cycs:2, capn1:2, atm:2, tp53:1, irak2:1, ppp3cc:1, il1b:1, prkx:1, il1a:1, birc3:1, myd88:1, akt1:1, ppp3ca:1, ntrk1:1, tnfrsf10c:1, tradd:1, bax:1, ikbkg:1, ngf:1, ikbkb:1, capn2:1
e2fl_top_100	74	reactome_costimulation_by_the_cd28_family	93	45.88	4.304	10.9473	irf8:13, hla-drb3:13, gab2:9, rpl7a:8, pdk1:6, epha4:5, tbc1d22a:5, myo5b:4, fgfr2:4, ghr:3, rpl27a:3, gnai1:3, pygl:3, abcg2:2, abcc3:2, ccdc88a:2, slc9a3r1:2, stom:2, plxnb2:1, mylk:1, slc1a4:1, usp2:1	ppp2r1a:5, ppp2r5c:5, fyn:5, pik3r1:5, pik3ca:5, pak2:4, yes1:4, grb2:4, pdpk1:3, map3k14:3, ptpn6:3, akt3:3, csk:3, ppp2r5d:2, akt2:2, hla-dqa1:2, cd4:2, hla-dra:2, hla-dma:2, hla-doa:2, hla-dqa2:2, hla-dqb1:2, hla-drb1:2, rac1:2, hla-drb5:2, ppp2ca:1, hla-dpb1:1, cd86:1, cdc42:1, src:1, vav1:1, tnfrsf14:1, akt1:1, ppp2r1b:1, pak1:1, grap2:1, cd247:1, hla-dmb:1, lck:1, ptpn11:1, hla-dpa1:1, hla-…
e2fl_top_100	74	reactome_glucagon_signaling_in_metabolic_regulation	41	12.6	2.598	10.9312	gnai1:24, stom:5, rpl27a:2, pygl:2, epha4:1, rab13:1, abcg2:1, l1cam:1, cps1:1, tbc1d22a:1, rpl7a:1, c11orf17:1	gnb2:5, gnb4:3, prkar2a:3, prkaca:3, gnas:3, adcy1:2, adcy6:2, gng12:2, adcy3:1, gng8:1, adcy9:1, gng10:1, gng3:1, adcy4:1, gnb3:1, gng5:1, adcy8:1, gng4:1, adcy5:1, gng11:1, ac005512.1:1, adcy2:1, gng2:1, gnb1:1, gng13:1, adcy7:1
e2fl_top_100	74	reactome_signalling_by_ngf	226	122.48	9.531	10.8612	rpl7a:26, rpl27a:23, gnai1:16, pygl:15, tbc1d22a:14, fgfr2:12, gab2:12, myo5b:9, dusp10:7, cebpb:7, stom:7, pdk1:7, epha4:6, irf8:6, il8:6, abcc3:5, ghr:5, myf6:4, ccdc88a:4, arg2:4, slc9a3r1:4, ppara:3, usp2:3, plxnb2:3, mylk:3, c11orf17:2, slc1a4:2, l1cam:2, maml2:2, rab13:1, abcg2:1, cps1:1, rfpl2:1, cd9:1, znf597:1, stk39:1	mapk1:8, calm1:5, pik3ca:5, ppp2r1a:5, mapk14:5, pik3r1:5, nfkb1:4, pik3cb:4, ap2a2:4, cltc:4, mapkapk2:4, grb2:4, calm3:4, pik3r2:4, mapk13:3, psen1:3, pdpk1:3, raf1:3, nfkbia:3, rela:3, mapk3:3, gsk3a:3, prkar2a:3, akt3:3, prkaca:3, calm2:3, ppp2r5d:2, shc1:2, ubb:2, traf6:2, arhgef18:2, hras:2, map2k1:2, dusp6:2, kras:2, mapk12:2, arhgef6:2, stat3:2, rhoa:2, ap2m1:2, chuk:2, ap2s1:2, akt2:2, s…
e2fl_top_100	74	reactome_generation_of_second_messenger_molecules	36	14.16	2.035	10.7338	hla-drb3:13, irf8:12, gab2:4, slc9a3r1:2, myo5b:2, abcc3:1, rpl7a:1, mylk:1	pak2:4, hla-doa:2, hla-dqa1:2, cd4:2, hla-dqa2:2, hla-drb1:2, hla-dqb1:2, fyb:2, hla-dma:2, hla-dra:2, hla-drb5:2, cd247:1, lcp2:1, hla-dmb:1, zap70:1, lck:1, hla-dpb1:1, vasp:1, hla-dpa1:1, was:1, hla-dob:1, pak1:1, grap2:1
e2fl_top_100	74	erbb4_signaling_events	40	14.96	2.336	10.7194	fgfr2:7, ghr:6, gab2:4, epha4:3, myo5b:3, slc9a3r1:3, rpl27a:2, ppara:2, abcg2:1, abcc3:1, tbc1d22a:1, rfpl2:1, cd9:1, rpl7a:1, dusp10:1, cebpb:1, stom:1, pygl:1	mapk1:8, fyn:5, grb2:4, shc1:2, mdm2:2, stat5a:2, erbb2:2, yap1:2, nedd4:2, jak2:1, wwp1:1, adam17:1, hbegf:1, grin2b:1, stat5b:1, ncor1:1, prlr:1, dlg4:1, itch:1, erbb4:1
e2fl_top_100	74	biocarta_longevity_pathway	31	7.16	2.249	10.6017	gnai1:5, pdk1:4, fgfr2:4, gab2:4, ghr:2, epha4:1, cps1:1, tbc1d22a:1, irf8:1, ccdc88a:1, rab13:1, rpl27a:1, slc9a3r1:1, ptprh:1, stom:1, ppara:1, pygl:1	pik3r1:5, pik3ca:5, pik3cg:5, cat:3, igf1r:2, shc1:2, sod2:2, hras:2, ghr:1, igf1:1, sod1:1, akt1:1, gh1:1
e2fl_top_100	74	hs_egfr1_signaling_pathway_wp437_35716.txt	198	111.6	8.165	10.5818	rpl27a:23, fgfr2:21, gab2:18, rpl7a:17, ghr:15, gnai1:12, pdk1:10, cebpb:9, myo5b:7, pygl:7, irf8:6, il8:6, stom:5, dusp10:4, cd9:4, epha4:3, abcc3:3, ppara:3, tbc1d22a:3, mylk:3, ccdc88a:2, rab13:2, cps1:2, slc9a3r1:2, stk39:2, slc7a2:1, slc16a1:1, tmem138:1, slc1a4:1, nebl:1, usp2:1, phldb2:1, l1cam:1, plxnb2:1	mapk1:8, pik3cd:5, rab5a:5, pik3ca:5, pik3cg:5, mapk14:5, pik3r1:5, egfr:5, pik3r3:4, pik3cb:4, eef1a1:4, grb2:4, pik3r2:4, map3k14:3, cblb:3, raf1:3, ptpn6:3, csk:3, araf:3, cbl:3, myc:3, mapk3:3, arf4:3, krt18p19:3, shc1:2, hras:2, cblc:2, snrpd2:2, map2k3:2, sh3gl3:2, map2k1:2, pkn2:2, kras:2, stat3:2, tnip1:2, cav2:2, pebp1:2, sos1:2, jun:2, rps6ka2:2, prkci:2, rfxank:2, jak1:2, vav2:2, stat5…
e2fl_top_100	74	kegg_05100_bacterial_invasion_of_epithelial_cells	103	45.68	5.429	10.5576	gab2:13, fgfr2:11, rpl7a:11, pdk1:10, rpl27a:9, gnai1:8, ghr:4, myo5b:4, irf8:4, pygl:4, epha4:3, tbc1d22a:2, plxnb2:2, cd9:2, ccdc88a:2, tmem138:2, arg2:2, abcg2:1, abcc3:1, fam117a:1, l1cam:1, mylk:1, cldn1:1, slc9a3r1:1, stom:1, slc1a4:1, nebl:1	pik3cd:5, pik3r1:5, arpc5:5, pik3ca:5, pik3cg:5, pik3r3:4, actg1:4, pik3cb:4, arpc2:4, dnm1l:4, pik3r5:4, pik3r2:4, ilk:3, itga5:3, cbl:3, cblb:3, hcls1:3, met:2, wasf1:2, arpc5l:2, cblc:2, arpc3:2, itgb1:2, actb:2, rac1:2, cttn:2, rhoa:2, arpc1a:1, ctnnb1:1, arpc4:1, cdc42:1, src:1, dnm3:1, elmo1:1, ctnna1:1, gab1:1, crkl:1, arhgap10:1, cdh1:1, pxn:1, was:1, crk:1
e2fl_top_100	74	hs_il-5_signaling_pathway_wp127_35644.txt	109	53.16	5.32	10.4954	gab2:14, irf8:11, ghr:10, gnai1:7, tbc1d22a:6, fgfr2:6, cebpb:6, rpl27a:6, il8:5, rpl7a:5, pygl:5, pdk1:4, dusp10:4, slc9a3r1:2, stom:2, ppara:2, slc1a4:2, phldb2:1, abcg2:1, abcc3:1, fam117a:1, dennd3:1, cps1:1, plxnb2:1, myo5b:1, ccdc88a:1, mylk:1, rab13:1, stk39:1	mapk1:8, mapk14:5, pik3r1:5, pik3cg:5, hck:5, nfkb1:4, grb2:4, pik3r2:4, cbl:3, mapk3:3, raf1:3, ptpn6:3, nfkbia:3, gsk3a:3, hcls1:3, shc1:2, jun:2, itgb2:2, hras:2, atf2:2, jak1:2, ywhaz:2, stat5a:2, kras:2, rac1:2, stat3:2, itgam:2, jak2:1, sdcbp:1, elk1:1, ctnnb1:1, syk:1, stat5b:1, vav1:1, btk:1, akt1:1, alox5ap:1, map2k2:1, rps6ka1:1, stat1:1, mapk9:1, bax:1, ptk2b:1, prkcd:1, pim1:1, rapgef…
e2fl_top_100	74	kegg_04630_jak-stat_signaling_pathway	101	35.08	6.331	10.4129	ghr:20, fgfr2:15, gab2:13, pdk1:11, gnai1:9, irf8:6, cebpb:4, rpl27a:3, abcg2:2, rpl7a:2, ccdc88a:2, maml2:2, ppara:2, lif:2, phldb2:1, epha4:1, tbc1d22a:1, myo5b:1, il8:1, mylk:1, ptprh:1, pygl:1	pik3cd:5, pik3r1:5, pik3ca:5, pik3cg:5, pik3r3:4, pik3cb:4, pik3r5:4, grb2:4, pik3r2:4, cbl:3, myc:3, cblb:3, ptpn6:3, akt3:3, akt2:2, sos1:2, epor:2, ep300:2, cblc:2, pias4:2, jak1:2, stat5a:2, stat3:2, jak2:1, il2rg:1, sos2:1, pias2:1, stat5b:1, prlr:1, socs4:1, akt1:1, socs7:1, il21r:1, socs5:1, stam2:1, ghr:1, tyk2:1, stat1:1, lifr:1, jak3:1, lepr:1, socs2:1, pim1:1, pias1:1, ptpn11:1, socs3:…
e2fl_top_100	74	arf6_signaling_events	249	150.76	9.448	10.3975	rpl7a:33, rpl27a:24, ghr:16, myo5b:16, gab2:13, epha4:11, slc9a3r1:11, pygl:11, fgfr2:9, cebpb:9, cd9:8, abcc3:7, tbc1d22a:7, gnai1:7, irf8:6, arg2:6, rab13:5, stom:5, pdk1:5, il8:4, myf6:3, ccdc88a:3, mylk:3, slc7a2:2, dusp10:2, tmem138:2, cldn1:2, slc1a4:2, nebl:2, phldb2:2, abcg2:2, plxnb2:2, fam110b:2, hla-drb3:1, ppara:1, tnxb:1, ercc5:1, cps1:1, maml2:1, stk39:1	mapk1:8, gga3:7, calm1:5, pik3ca:5, pik3r1:5, nme1:5, gys1:5, mapk14:5, egfr:5, grb2:4, arf6:4, cltc:4, calm3:4, pdpk1:3, arf1:3, ptpn6:3, eif4ebp1:3, cbl:3, jup:3, iqgap1:3, calm2:3, kpnb1:3, gtf3a:3, acap1:2, cd4:2, hras:2, itgb1:2, trip10:2, ptpra:2, rhoa:2, ap2m1:2, gnaq:2, igf1r:2, akt2:2, sos1:2, stx4:2, kalrn:2, ptpn2:2, prkci:2, vav2:2, exoc3:2, sgk1:2, exoc7:2, shc1:2, uso1:2, spi1:2, pl…
e2fl_top_100	74	arf6_trafficking_events	249	150.76	9.448	10.3975	rpl7a:33, rpl27a:24, ghr:16, myo5b:16, gab2:13, epha4:11, slc9a3r1:11, pygl:11, fgfr2:9, cebpb:9, cd9:8, abcc3:7, tbc1d22a:7, gnai1:7, irf8:6, arg2:6, rab13:5, stom:5, pdk1:5, il8:4, myf6:3, ccdc88a:3, mylk:3, slc7a2:2, dusp10:2, tmem138:2, cldn1:2, slc1a4:2, nebl:2, phldb2:2, abcg2:2, plxnb2:2, fam110b:2, hla-drb3:1, ppara:1, tnxb:1, ercc5:1, cps1:1, maml2:1, stk39:1	mapk1:8, gga3:7, calm1:5, pik3ca:5, pik3r1:5, nme1:5, gys1:5, mapk14:5, egfr:5, grb2:4, arf6:4, cltc:4, calm3:4, pdpk1:3, arf1:3, ptpn6:3, eif4ebp1:3, cbl:3, jup:3, iqgap1:3, calm2:3, kpnb1:3, gtf3a:3, acap1:2, cd4:2, hras:2, itgb1:2, trip10:2, ptpra:2, rhoa:2, ap2m1:2, gnaq:2, igf1r:2, akt2:2, sos1:2, stx4:2, kalrn:2, ptpn2:2, prkci:2, vav2:2, exoc3:2, sgk1:2, exoc7:2, shc1:2, uso1:2, spi1:2, pl…
e2fl_top_100	74	insulin_pathway	249	150.76	9.448	10.3975	rpl7a:33, rpl27a:24, ghr:16, myo5b:16, gab2:13, epha4:11, slc9a3r1:11, pygl:11, fgfr2:9, cebpb:9, cd9:8, abcc3:7, tbc1d22a:7, gnai1:7, irf8:6, arg2:6, rab13:5, stom:5, pdk1:5, il8:4, myf6:3, ccdc88a:3, mylk:3, slc7a2:2, dusp10:2, tmem138:2, cldn1:2, slc1a4:2, nebl:2, phldb2:2, abcg2:2, plxnb2:2, fam110b:2, hla-drb3:1, ppara:1, tnxb:1, ercc5:1, cps1:1, maml2:1, stk39:1	mapk1:8, gga3:7, calm1:5, pik3ca:5, pik3r1:5, nme1:5, gys1:5, mapk14:5, egfr:5, grb2:4, arf6:4, cltc:4, calm3:4, pdpk1:3, arf1:3, ptpn6:3, eif4ebp1:3, cbl:3, jup:3, iqgap1:3, calm2:3, kpnb1:3, gtf3a:3, acap1:2, cd4:2, hras:2, itgb1:2, trip10:2, ptpra:2, rhoa:2, ap2m1:2, gnaq:2, igf1r:2, akt2:2, sos1:2, stx4:2, kalrn:2, ptpn2:2, prkci:2, vav2:2, exoc3:2, sgk1:2, exoc7:2, shc1:2, uso1:2, spi1:2, pl…
e2fl_top_100	74	hs_kit_receptor_signaling_pathway_wp304_35649.txt	102	41.84	5.807	10.3596	gab2:14, ghr:13, fgfr2:9, rpl27a:8, irf8:7, gnai1:7, rpl7a:5, pdk1:4, epha4:4, myo5b:4, tbc1d22a:3, cebpb:3, slc9a3r1:3, abcg2:2, stom:2, ppara:2, pygl:2, abcc3:1, dennd3:1, cps1:1, il8:1, cd9:1, mylk:1, dusp10:1, cldn1:1, rab13:1, slc1a4:1	mapk1:8, fyn:5, pik3r1:5, pik3cg:5, hck:5, cltc:4, yes1:4, grb2:4, pik3r2:4, cbl:3, cblb:3, raf1:3, ptpn6:3, shc1:2, sos1:2, epor:2, ep300:2, hras:2, fgr:2, map2k1:2, vav2:2, stat5a:2, inpp5d:2, stat3:2, kit:2, sh3kbp1:2, jak2:1, mpdz:1, stat5b:1, src:1, vav1:1, socs4:1, btk:1, akt1:1, grap:1, dok1:1, socs5:1, abl1:1, rps6ka1:1, stat1:1, grb10:1, crkl:1, ptpn11:1, socs1:1, rasa1:1, crk:1
e2fl_top_100	74	erbb_receptor_signaling_network	645	469.48	17.066	10.2846	rpl7a:86, rpl27a:69, myo5b:34, cebpb:30, fgfr2:28, tbc1d22a:27, pygl:26, irf8:25, epha4:23, slc9a3r1:23, stom:19, ghr:19, gab2:18, pdk1:17, abcc3:16, cd9:16, il8:15, arg2:13, ppara:12, gnai1:12, tmem138:11, abcg2:11, dusp10:9, cps1:8, slc16a1:7, ccdc88a:7, usp2:7, rab13:6, cldn1:5, ercc5:5, mylk:5, slc7a2:3, myf6:3, c11orf17:3, tnxb:3, slc1a4:3, phldb2:3, plxnb2:3, fam101b:2, nebl:2, l1cam:2, fam…	arpc1b:9, mapk1:8, gga3:7, pik3ca:5, nme1:5, rab5a:5, ppp1ca:5, ppp2r1a:5, mapk14:5, xpo1:5, arpc5:5, calm1:5, fyn:5, pik3r1:5, eif4a1:5, gys1:5, egfr:5, map3k12:4, grb2:4, ran:4, gnai3:4, arf6:4, csnk1g2:4, mapkapk2:4, arpc2:4, calm3:4, nfkb1:4, hspa1a:4, hspb1:4, cltc:4, hspa1b:4, sh3gl1:4, ikzf1:3, mapk13:3, pdpk1:3, arf1:3, nfkbia:3, eif4ebp1:3, csk:3, rela:3, myc:3, jup:3, mapk3:3, ddb2:3, n…
e2fl_top_100	74	reactome_cell_junction_organization	70	19.88	4.876	10.2786	cldn1:21, rpl7a:8, cd9:7, rpl27a:7, ccdc88a:6, stom:3, phldb2:2, myo5b:2, slc9a3r1:2, arg2:2, ghr:1, abcc3:1, plxnb2:1, il8:1, c11orf17:1, mylk:1, tmem138:1, rab13:1, nebl:1, stk39:1	cd151:5, rsu1:3, ilk:3, plekhc1:3, jup:3, flna:2, mpp5:2, cldn4:2, itgb1:2, prkci:2, itga6:2, arhgef6:2, pard6g:2, actn1:2, cldn8:1, cldn11:1, pard6b:1, ctnnb1:1, cldn10:1, ctnnd1:1, cldn9:1, cldn2:1, cldn6:1, pard6a:1, mllt4:1, plec1:1, cldn22:1, cldn17:1, cldn15:1, cadm3:1, ctnna1:1, inadl:1, pard3:1, f11r:1, cldn7:1, cldn19:1, cldn14:1, vasp:1, cldn20:1, cldn5:1, cdh2:1, itgb4:1, cdh1:1, cldn3…
e2fl_top_100	74	proteogylcan_syndecan-mediated_signaling_events	585	413.8	16.666	10.2725	rpl7a:74, rpl27a:58, myo5b:30, fgfr2:28, epha4:25, irf8:24, tbc1d22a:23, cebpb:22, pygl:21, stom:19, gab2:19, ghr:18, slc9a3r1:18, abcc3:16, il8:15, cd9:15, arg2:12, pdk1:12, gnai1:11, ppara:10, cps1:9, abcg2:8, tmem138:7, usp2:7, slc16a1:6, ccdc88a:6, dusp10:6, rab13:6, tnxb:6, l1cam:6, mylk:6, cldn1:5, ercc5:5, phldb2:4, plxnb2:4, slc7a2:3, myf6:3, slc1a4:3, fam101b:2, hla-drb3:2, nebl:2, fam11…	mapk1:8, gga3:7, ppib:6, pik3ca:5, nme1:5, rab5a:5, mapk14:5, xpo1:5, calm1:5, fyn:5, pik3r1:5, eif4a1:5, gys1:5, egfr:5, grb2:4, ran:4, arf6:4, csnk1g2:4, calm3:4, nfkb1:4, vil2:4, hspa1a:4, cltc:4, hspa1b:4, pak2:4, sh3gl1:4, ikzf1:3, psen1:3, pdpk1:3, arf1:3, nfkbia:3, eif4ebp1:3, csk:3, rela:3, jup:3, mapk3:3, ddb2:3, nfkb2:3, raf1:3, usp7:3, plk1:3, gtf3a:3, gsk3a:3, akt3:3, msh2:3, eef2:3, …
e2fl_top_100	74	igf1_pathway	258	161.56	9.399	10.2607	rpl7a:35, rpl27a:26, ghr:16, myo5b:16, gab2:14, pygl:12, epha4:11, slc9a3r1:11, fgfr2:9, cebpb:9, cd9:8, abcc3:7, irf8:7, tbc1d22a:7, gnai1:7, arg2:6, rab13:5, stom:5, pdk1:5, il8:4, myf6:3, ccdc88a:3, slc1a4:3, mylk:3, slc7a2:2, dusp10:2, tmem138:2, cldn1:2, nebl:2, phldb2:2, abcg2:2, cps1:2, plxnb2:2, fam110b:2, hla-drb3:1, ppara:1, tnxb:1, ercc5:1, maml2:1, stk39:1	mapk1:8, gga3:7, calm1:5, pik3ca:5, pik3r1:5, nme1:5, gys1:5, mapk14:5, egfr:5, grb2:4, arf6:4, cltc:4, calm3:4, pdpk1:3, arf1:3, ptpn6:3, eif4ebp1:3, cbl:3, jup:3, iqgap1:3, calm2:3, raf1:3, kpnb1:3, gtf3a:3, acap1:2, cd4:2, hras:2, itgb1:2, trip10:2, ptpra:2, rhoa:2, ap2m1:2, gnaq:2, igf1r:2, akt2:2, sos1:2, stx4:2, kalrn:2, ptpn2:2, prkci:2, vav2:2, exoc3:2, sgk1:2, exoc7:2, shc1:2, uso1:2, sp…
e2fl_top_100	74	reactome_down_stream_signal_transduction	64	28.68	3.449	10.2416	gab2:11, fgfr2:8, gnai1:7, ghr:5, rpl27a:5, pdk1:4, rpl7a:4, epha4:3, myo5b:2, dusp10:2, cebpb:2, ppara:2, pygl:2, cps1:1, tbc1d22a:1, ccdc88a:1, mylk:1, rab13:1, slc9a3r1:1, stom:1	mapk1:8, pik3ca:5, pik3r1:5, pik3cb:4, grb2:4, pik3r2:4, raf1:3, mapk3:3, map2k1:2, sos1:2, stat5a:2, kras:2, hras:2, stat3:2, map2k2:1, nras:1, stat1:1, pdgfb:1, rapgef1:1, crkl:1, pdgfra:1, stat5b:1, ptpn11:1, src:1, ywhab:1, pdgfa:1, stat6:1, pdgfrb:1, rasa1:1, crk:1
e2fl_top_100	74	reactome_peptide_ligand_binding_receptors	62	20	4.103	10.2368	il8:26, gnai1:22, irf8:3, fgfr2:2, rpl7a:2, fam117a:1, cps1:1, hla-drb3:1, myo5b:1, tnxb:1, lif:1, cebpb:1	ccr7:3, ccr2:3, il8rb:3, ccr8:2, ccr5:2, cx3cr1:2, ccr6:2, fpr1:2, ccr4:2, ccr1:2, xcr1:2, cxcr6:2, darc:2, il8ra:2, ppbp:2, cxcr3:2, cxcr4:2, ccr10:2, ccr3:2, cxcr5:2, ccr9:2, cxcl5:1, oprm1:1, cxcl2:1, pomc:1, tubb3:1, cx3cl1:1, ccl4:1, cxcl1:1, ednrb:1, oprd1:1, ccl2:1, anxa1:1, ccl3:1, prlh:1, f2:1, ccl5:1, pyy:1
e2fl_top_100	74	osteopontin-mediated_events	56	19.04	3.623	10.2026	rpl7a:7, il8:5, rpl27a:5, gab2:4, tbc1d22a:3, myo5b:3, fgfr2:3, cd9:3, cebpb:3, usp2:3, pdk1:2, dusp10:2, gnai1:2, ghr:1, l1cam:1, plxnb2:1, irf8:1, ccdc88a:1, cldn1:1, slc9a3r1:1, ppara:1, slc1a4:1, stk39:1, pygl:1	mapk1:8, pik3ca:5, pik3r1:5, nfkb1:4, ilk:3, nfkbia:3, rela:3, map3k14:3, chuk:2, cd44:2, itgav:2, gsn:2, jun:2, rac1:2, mmp9:1, mapk8:1, mmp2:1, map3k1:1, ptk2b:1, syk:1, vav3:1, fos:1, pak1:1, itgb3:1
e2fl_top_100	74	kegg_05210_colorectal_cancer	131	59.12	7.055	10.1881	fgfr2:14, epha4:13, pdk1:12, gab2:12, gnai1:11, rpl7a:8, rpl27a:8, dusp10:5, cebpb:5, pygl:5, ghr:4, plxnb2:4, myo5b:4, il8:3, irf8:3, stom:3, abcg2:2, cps1:2, ccdc88a:2, slc9a3r1:2, ppara:2, arg2:2, slc7a2:1, fam117a:1, tbc1d22a:1, tmem138:1, slc1a4:1	mapk1:8, pik3cd:5, pik3r1:5, egfr:5, pik3ca:5, pik3cg:5, pik3r3:4, pik3cb:4, pik3r5:4, grb2:4, pik3r2:4, araf:3, myc:3, mapk3:3, raf1:3, akt3:3, rac2:3, msh2:3, met:2, igf1r:2, dvl2:2, mapk10:2, akt2:2, sos1:2, jun:2, cycs:2, acvr1b:2, mlh1:2, map2k1:2, kras:2, rac1:2, rhoa:2, tgfb3:2, tp53:1, mapk8:1, sos2:1, rac3:1, fzd7:1, ctnnb1:1, msh6:1, apc:1, apc2:1, braf:1, tgfbr2:1, akt1:1, fzd4:1, pdgf…
e2fl_top_100	74	kegg_04510_focal_adhesion	214	107.4	10.544	10.1104	fgfr2:22, rpl27a:22, rpl7a:17, gab2:17, pdk1:11, myo5b:11, cd9:11, epha4:10, gnai1:10, abcc3:8, irf8:7, pygl:7, stom:6, slc9a3r1:6, dusp10:5, tbc1d22a:4, plxnb2:4, cebpb:3, nebl:3, ghr:3, mylk:3, ccdc88a:2, tmem138:2, ppara:2, arg2:2, tnxb:2, phldb2:2, abcg2:2, l1cam:2, slc7a2:1, fam117a:1, rab13:1, slc1a4:1, lif:1, cps1:1, il8:1, stk39:1	mapk1:8, pik3cd:5, ppp1ca:5, pik3ca:5, pik3cg:5, fyn:5, pik3r1:5, egfr:5, ppp1r12a:5, pik3r3:4, pik3cb:4, actg1:4, pak2:4, pik3r5:4, grb2:4, pik3r2:4, actn4:3, itga5:3, pdpk1:3, myl12a:3, raf1:3, ilk:3, mapk3:3, akt3:3, rac2:3, itga3:2, flna:2, shc1:2, hras:2, itgb1:2, map2k1:2, tln1:2, actb:2, itga6:2, erbb2:2, cav2:2, rhoa:2, actn1:2, met:2, igf1r:2, mapk10:2, akt2:2, rap1b:2, sos1:2, jun:2, my…
e2fl_top_100	74	kegg_05211_renal_cell_carcinoma	113	52.32	6.005	10.1049	fgfr2:15, gab2:15, pdk1:11, rpl27a:10, gnai1:10, rpl7a:7, myo5b:4, stom:4, ghr:3, ppara:3, pygl:3, epha4:2, cps1:2, plxnb2:2, il8:2, irf8:2, ccdc88a:2, dusp10:2, slc9a3r1:2, tnxb:2, phldb2:1, abcc3:1, tbc1d22a:1, mylk:1, cebpb:1, rab13:1, arg2:1, slc1a4:1, ercc5:1, lif:1	mapk1:8, pik3cd:5, pik3r1:5, pik3ca:5, pik3cg:5, pik3r3:4, pik3cb:4, pak2:4, pik3r5:4, grb2:4, pik3r2:4, araf:3, mapk3:3, raf1:3, akt3:3, met:2, egln2:2, akt2:2, rap1b:2, sos1:2, jun:2, ep300:2, hras:2, map2k1:2, kras:2, rac1:2, tgfb3:2, tceb2:2, vegfa:1, sos2:1, braf:1, cdc42:1, slc2a1:1, akt1:1, pak1:1, arnt:1, tgfb1:1, map2k2:1, gab1:1, ets1:1, pdgfb:1, rapgef1:1, crkl:1, ptpn11:1, vegfb:1, pa…
e2fl_top_100	74	all623_ding2008	437	287.36	14.871	10.0623	rpl7a:47, epha4:45, rpl27a:41, fgfr2:29, gab2:25, gnai1:19, cebpb:18, pdk1:16, myo5b:16, pygl:15, irf8:14, abcc3:13, stom:13, ghr:13, il8:13, tbc1d22a:10, dusp10:9, maml2:8, abcg2:7, slc9a3r1:7, usp2:6, tmem138:5, slc16a1:4, ccdc88a:4, ppara:4, arg2:4, ercc5:4, cd9:4, mylk:4, cps1:3, c11orf17:2, rab13:2, plxnb2:2, stk39:2, slc7a2:1, dennd3:1, dleu2l:1, cldn1:1, fam101b:1, lif:1, phldb2:1, l1cam:1…	mapk1:8, lyn:6, pik3ca:5, pik3cg:5, mapk14:5, hck:5, pik3cd:5, gnai2:5, fyn:5, pik3r1:5, egfr:5, map3k12:4, pik3cb:4, grb2:4, pik3r2:4, ran:4, pik3r3:4, nfkb1:4, yes1:4, pak2:4, mapk13:3, gnas:3, eif4ebp1:3, csk:3, rela:3, myc:3, jup:3, mapk3:3, raf1:3, snap29:3, araf:3, gsk3a:3, akt3:3, msh2:3, map3k14:3, cblb:3, cbl:3, cdk7:3, dock3:3, ryk:3, fbxw7:3, ranbp9:3, ilk:3, prkaca:3, pkn2:2, notch1:2…
e2fl_top_100	74	st_adrenergic	59	21.48	3.732	10.054	gnai1:6, gab2:6, pdk1:4, rpl7a:4, arg2:4, fgfr2:3, dusp10:3, rpl27a:3, pygl:3, ghr:2, il8:2, slc9a3r1:2, stom:2, ppara:2, slc7a2:1, epha4:1, abcg2:1, cps1:1, tbc1d22a:1, myo5b:1, irf8:1, cd9:1, ccdc88a:1, mylk:1, cebpb:1, tnxb:1, stk39:1	mapk1:8, pik3cd:5, mapk14:5, pik3ca:5, pik3r1:5, egfr:5, raf1:3, mapk10:2, gna11:2, gnai1:2, asah1:2, ar:2, ccl15:2, itpr3:2, gnaq:2, phka2:2, apc:1, braf:1, src:1, dag1:1, akt1:1
e2fl_top_100	74	kegg_05223_non-small_cell_lung_cancer	94	38.4	5.553	10.013	fgfr2:15, gab2:12, pdk1:11, gnai1:11, rpl27a:6, ppara:5, epha4:4, rpl7a:4, pygl:3, ghr:2, cps1:2, tbc1d22a:2, myo5b:2, irf8:2, ccdc88a:2, dusp10:2, cebpb:2, slc7a2:1, abcc3:1, rab13:1, slc9a3r1:1, stom:1, arg2:1, ercc5:1	mapk1:8, pik3cd:5, pik3r1:5, egfr:5, pik3ca:5, pik3cg:5, pik3r3:4, pik3cb:4, pik3r5:4, grb2:4, pik3r2:4, araf:3, pdpk1:3, mapk3:3, raf1:3, akt3:3, akt2:2, sos1:2, hras:2, map2k1:2, kras:2, erbb2:2, tp53:1, sos2:1, egf:1, braf:1, rxra:1, akt1:1, map2k2:1, nras:1, cdk4:1, e2f3:1, ccnd1:1, rxrb:1, rarb:1, tgfa:1
e2fl_top_100	74	kegg_04530_tight_junction	157	77.68	7.941	9.9886	cldn1:26, rpl7a:22, myo5b:20, abcc3:13, rpl27a:10, stom:8, ccdc88a:7, gnai1:5, epha4:4, slc9a3r1:4, pygl:4, phldb2:3, pdk1:3, abcg2:3, tbc1d22a:3, mylk:3, slc16a1:2, irf8:2, cd9:2, rab13:2, arg2:2, nebl:2, fam117a:1, il8:1, cebpb:1, fam110b:1, maml2:1, gab2:1, stk39:1	myh9:7, gnai2:5, ppp2r1a:5, gnai3:4, actg1:4, yes1:4, myh10:4, actn4:3, myh11:3, myl12a:3, myh14:3, csdap1:3, akt3:3, hcls1:3, ppp2r2a:2, hras:2, myh13:2, kras:2, actb:2, gnai1:2, cttn:2, rhoa:2, actn1:2, myh4:2, akt2:2, myh8:2, myh7b:2, myh3:2, myl9:2, mpp5:2, cldn4:2, prkci:2, myh1:2, myh2:2, exoc3:2, epb41l3:2, pard6g:2, myh15:2, myl12b:2, llgl1:1, pard6b:1, ctnnb1:1, llgl2:1, cldn10:1, cldn9:…
e2fl_top_100	74	reactome_trka_signalling_from_the_plasma_membrane	132	62.88	6.924	9.9825	gnai1:16, gab2:12, rpl27a:11, pygl:11, rpl7a:10, pdk1:7, fgfr2:7, dusp10:6, tbc1d22a:5, myo5b:4, il8:4, myf6:4, ghr:3, abcc3:3, mylk:3, stom:3, arg2:3, epha4:2, c11orf17:2, ccdc88a:2, slc9a3r1:2, ppara:2, abcg2:1, l1cam:1, cps1:1, rfpl2:1, irf8:1, cebpb:1, rab13:1, maml2:1, usp2:1, stk39:1	mapk1:8, mapk14:5, pik3r1:5, calm1:5, pik3ca:5, mapkapk2:4, pik3cb:4, grb2:4, calm3:4, pik3r2:4, mapk13:3, pdpk1:3, mapk3:3, raf1:3, gsk3a:3, prkar2a:3, akt3:3, prkaca:3, calm2:3, chuk:2, shc1:2, akt2:2, adcy1:2, sos1:2, adrbk1:2, hras:2, mapk11:2, adcy6:2, itpr3:2, map2k1:2, mdm2:2, kras:2, mapk12:2, stat3:2, rhoa:2, rps6kb2:1, adcy3:1, kidins220:1, adcy9:1, adcy4:1, adcy8:1, foxo1:1, braf:1, sr…
e2fl_top_100	74	claudin_tunde	7	0.48	0.653	9.9817	cldn1:6, cd9:1	cldn4:2, cldn22:1, cldn5:1, cldn7:1, cldn2:1, cldn18:1
e2fl_top_100	74	tcr_signaling_in_na&#xef;ve_cd4+_t_cells	148	79.68	6.866	9.9503	rpl7a:19, irf8:15, gab2:15, rpl27a:13, tbc1d22a:7, myo5b:7, fgfr2:7, usp2:7, il8:6, pygl:5, pdk1:4, ghr:4, cebpb:4, gnai1:4, epha4:3, myf6:3, dusp10:3, slc9a3r1:3, arg2:3, abcg2:2, ccdc88a:2, hla-drb3:2, stk39:2, slc16a1:1, abcc3:1, cps1:1, c11orf17:1, mylk:1, maml2:1, stom:1, ppara:1	mapk1:8, xpo1:5, calm1:5, pik3ca:5, mapk14:5, fyn:5, pik3r1:5, nfkb1:4, ran:4, grb2:4, calm3:4, pdpk1:3, nfkb2:3, map3k14:3, raf1:3, ptpn6:3, nfkbia:3, csk:3, rela:3, cbl:3, prkaca:3, calm2:3, flna:2, shc1:2, traf6:2, rasgrp2:2, cd4:2, map2k1:2, inpp5d:2, rel:2, chuk:2, sos1:2, jun:2, ube2d3:2, fyb:2, hla-dra:2, atm:2, mapk8:1, elk1:1, syk:1, map3k7:1, ptgs2:1, braf:1, akt1:1, grap2:1, zap70:1, n…
e2fl_top_100	74	signaling_events_mediated_by_focal_adhesion_kinase	508	378.32	13.063	9.9272	rpl7a:70, rpl27a:53, myo5b:27, irf8:22, cebpb:21, tbc1d22a:21, pygl:21, epha4:18, gab2:18, fgfr2:17, ghr:17, slc9a3r1:16, stom:14, cd9:13, abcc3:12, pdk1:11, il8:11, ppara:10, gnai1:10, arg2:9, abcg2:8, tmem138:7, usp2:7, cps1:7, dusp10:6, slc16a1:5, ccdc88a:5, cldn1:5, rab13:5, ercc5:5, mylk:5, slc7a2:3, myf6:3, slc1a4:3, phldb2:3, plxnb2:3, fam101b:2, tnxb:2, nebl:2, l1cam:2, fam110b:2, stk39:2…	mapk1:8, gga3:7, pik3ca:5, nme1:5, mapk14:5, xpo1:5, calm1:5, fyn:5, pik3r1:5, eif4a1:5, gys1:5, egfr:5, grb2:4, ran:4, arf6:4, csnk1g2:4, calm3:4, nfkb1:4, hspa1a:4, cltc:4, hspa1b:4, sh3gl1:4, ikzf1:3, pdpk1:3, arf1:3, nfkbia:3, eif4ebp1:3, csk:3, rela:3, jup:3, mapk3:3, ddb2:3, nfkb2:3, raf1:3, usp7:3, plk1:3, gtf3a:3, gsk3a:3, akt3:3, msh2:3, eef2:3, map3k14:3, cblb:3, ptpn6:3, ctsd:3, cbl:3,…
e2fl_top_100	74	hs_il-3_signaling_pathway_wp286_35642.txt	145	74.2	7.153	9.8978	gab2:19, ghr:12, rpl7a:10, irf8:9, rpl27a:9, fgfr2:8, cebpb:7, gnai1:7, pygl:7, dusp10:5, ppara:5, pdk1:5, tbc1d22a:5, stom:4, il8:3, myo5b:3, slc9a3r1:3, abcc3:2, ccdc88a:2, slc1a4:2, abcg2:2, plxnb2:2, slc16a1:1, epha4:1, fam117a:1, dennd3:1, myf6:1, c11orf17:1, tmem138:1, cldn1:1, rab13:1, phldb2:1, cps1:1, cd9:1, mylk:1, stk39:1	mapk1:8, pik3cd:5, pik3ca:5, mapk14:5, fyn:5, pik3r1:5, hck:5, nfkb1:4, hspb1:4, mapkapk2:4, grb2:4, pik3r2:4, raf1:3, ptpn6:3, cbl:3, mapk3:3, gsk3a:3, prkaca:3, rac2:3, shc1:2, hras:2, spi1:2, gnb2l1:2, rara:2, map2k1:2, kras:2, inpp5d:2, stat3:2, sos1:2, atf2:2, jak1:2, stat5a:2, ywhaz:2, rac1:2, mapk8:1, syk:1, stat5b:1, rxra:1, slc2a1:1, akt1:1, tyk2:1, gab1:1, mmp9:1, mmp2:1, lck:1, bax:1, …
e2fl_top_100	74	cdc42_signaling_events	203	129.24	7.468	9.8766	rpl27a:23, rpl7a:21, myo5b:13, slc9a3r1:11, cebpb:9, pdk1:9, irf8:8, fgfr2:8, tbc1d22a:8, epha4:7, il8:7, pygl:7, dusp10:6, stom:6, ccdc88a:5, ppara:5, ghr:5, gnai1:5, arg2:4, gab2:4, tmem138:3, abcg2:3, plxnb2:3, slc16a1:2, abcc3:2, c11orf17:2, cldn1:2, phldb2:2, cd9:2, mylk:2, fam117a:1, rab13:1, fam101b:1, slc1a4:1, lif:1, cps1:1, fam110b:1, maml2:1, stk39:1	arpc1b:9, mapk1:8, nme1:5, arpc5:5, pik3ca:5, cfl1:5, mapk14:5, pik3r1:5, ppp1r12a:5, ruvbl2:5, pak2:4, arpc2:4, yes1:4, il6:3, cbl:3, arhgdib:3, arhgap17:3, iqgap1:3, actr2:2, actr3:2, ep300:2, dock2:2, arhgef18:2, hras:2, pkn2:2, nos2:2, tln1:2, mapk12:2, arhgef6:2, stat3:2, rhoa:2, sos1:2, racgap1p:2, plcb2:2, wasf1:2, jun:2, kalrn:2, mapk11:2, def6:2, atf2:2, arpc3:2, akap13:2, vav2:2, abi2:2…
e2fl_top_100	74	biocarta_hcmv_pathway	46	15.12	3.127	9.876	gab2:5, pdk1:4, il8:3, fgfr2:3, rpl7a:3, dusp10:3, cebpb:3, gnai1:3, pygl:3, tbc1d22a:2, myo5b:2, irf8:2, rpl27a:2, ppara:2, ghr:1, abcc3:1, ccdc88a:1, slc9a3r1:1, usp2:1, stk39:1	mapk1:8, pik3r1:5, pik3ca:5, pik3cg:5, mapk14:5, nfkb1:4, rela:3, mapk3:3, map2k1:2, map2k3:2, map2k2:1, sp1:1, map3k1:1, akt1:1
e2fl_top_100	74	hs_g_protein_signaling_pathways_wp35_35311.txt	95	45.08	5.09	9.8071	gnai1:37, rpl7a:8, stom:8, myo5b:4, myf6:4, rpl27a:4, pygl:4, tbc1d22a:3, arg2:3, abcg2:2, cps1:2, rab13:2, slc9a3r1:2, slc16a1:1, epha4:1, l1cam:1, il8:1, irf8:1, cd9:1, c11orf17:1, ccdc88a:1, mylk:1, maml2:1, ppara:1, stk39:1	gnai2:5, gnb2:5, calm1:5, gnai3:4, calm3:4, gnao1:3, gnas:3, prkar2a:3, prkaca:3, calm2:3, adcy1:2, hras:2, adcy6:2, gna11:2, prkci:2, akap13:2, kras:2, gnai1:2, rhoa:2, gng12:2, gnaq:2, adcy3:1, gng8:1, adcy9:1, adcy4:1, gnb3:1, ppp3cc:1, pde4a:1, adcy8:1, akap2:1, gng4:1, gng11:1, ac005512.1:1, ppp3ca:1, pde4d:1, adcy7:1, nras:1, gng10:1, pde1c:1, gng3:1, gng5:1, gnb5:1, gna12:1, gnal:1, akap10…
e2fl_top_100	74	citrulline_degradation	2	0.04	0.2	9.8	arg2:1, cps1:1	otc:2
e2fl_top_100	74	regulation_of_cdc42_activity	205	131.76	7.507	9.7561	rpl27a:23, rpl7a:21, myo5b:14, slc9a3r1:11, cebpb:9, pdk1:9, irf8:8, fgfr2:8, tbc1d22a:8, epha4:7, il8:7, pygl:7, dusp10:6, stom:6, ccdc88a:5, ppara:5, arg2:5, ghr:5, gnai1:5, gab2:4, tmem138:3, abcg2:3, plxnb2:3, slc16a1:2, abcc3:2, c11orf17:2, cldn1:2, phldb2:2, cd9:2, mylk:2, fam117a:1, rab13:1, fam101b:1, slc1a4:1, lif:1, cps1:1, fam110b:1, maml2:1, stk39:1	arpc1b:9, mapk1:8, nme1:5, arpc5:5, pik3ca:5, cfl1:5, mapk14:5, pik3r1:5, ppp1r12a:5, ruvbl2:5, pak2:4, arpc2:4, yes1:4, il6:3, cbl:3, arhgdib:3, arhgap17:3, iqgap1:3, actr2:2, actr3:2, ep300:2, dock2:2, arhgef18:2, hras:2, pkn2:2, nos2:2, tln1:2, mapk12:2, arhgef6:2, stat3:2, rhoa:2, sos1:2, racgap1p:2, plcb2:2, wasf1:2, jun:2, kalrn:2, mapk11:2, def6:2, atf2:2, arpc3:2, akap13:2, vav2:2, abi2:2…
e2fl_top_100	74	hs_adipogenesis_wp236_38920.txt	74	29.2	4.61	9.7185	ppara:14, cebpb:12, ghr:8, lif:6, rpl27a:4, pygl:3, slc16a1:2, epha4:2, tbc1d22a:2, il8:2, fgfr2:2, rpl7a:2, mylk:2, slc9a3r1:2, fam110b:2, ercc5:2, phldb2:1, pdk1:1, abcc3:1, irf8:1, gnai1:1, maml2:1, tnxb:1	lmna:3, il6:3, gtf3a:3, mif:2, gadd45b:2, mbnl1:2, zmpste24:2, rara:2, ptgis:2, stat5a:2, stat3:2, lpin2:2, pck2:1, klf6:1, rora:1, ncoa1:1, ctnnb1:1, pck1:1, foxo1:1, ppargc1a:1, gata2:1, osm:1, lipe:1, stat5b:1, nrip1:1, bmp1:1, prlr:1, nr1h3:1, rxra:1, igf1:1, pparg:1, hmga1:1, adipoq:1, tgfb1:1, ncor2:1, stat1:1, smad3:1, gata3:1, mef2c:1, ddit3:1, lifr:1, gadd45a:1, fzd1:1, socs3:1, pbef1:1,…
e2fl_top_100	74	bcr_signaling_pathway	112	50	6.384	9.7124	irf8:13, rpl7a:11, rpl27a:11, gab2:8, il8:6, fgfr2:5, tbc1d22a:4, myo5b:4, dusp10:4, cebpb:4, gnai1:4, usp2:4, pygl:4, pdk1:3, ghr:3, myf6:3, slc9a3r1:3, epha4:2, abcc3:2, mylk:2, ppara:2, arg2:2, cps1:1, plxnb2:1, cd9:1, ccdc88a:1, rab13:1, stom:1, slc1a4:1, stk39:1	mapk1:8, mapk14:5, pik3r1:5, calm1:5, pik3ca:5, nfkb1:4, grb2:4, calm3:4, pdpk1:3, mapk3:3, raf1:3, ptpn6:3, nfkbia:3, csk:3, calm2:3, rela:3, chuk:2, shc1:2, traf6:2, sos1:2, jun:2, hras:2, map2k1:2, vav2:2, cd19:2, inpp5d:2, rac1:2, mapk8:1, elk1:1, csnk2a1:1, ppp3cc:1, syk:1, sh3bp5:1, map3k7:1, camk2g:1, btk:1, akt1:1, ppp3ca:1, cd72:1, dok1:1, pten:1, map3k1:1, ets1:1, pag1:1, cd79b:1, map4k…
e2fl_top_100	74	kegg_04012_erbb_signaling_pathway	131	60.52	7.264	9.7032	fgfr2:18, gab2:17, pdk1:11, rpl27a:11, gnai1:11, epha4:7, ghr:7, rpl7a:7, dusp10:5, cebpb:5, myo5b:4, pygl:4, abcc3:2, cps1:2, tbc1d22a:2, il8:2, irf8:2, ccdc88a:2, mylk:2, slc9a3r1:2, stom:2, ppara:2, slc7a2:1, cd9:1, rab13:1, arg2:1	mapk1:8, pik3cd:5, pik3r1:5, egfr:5, pik3ca:5, pik3cg:5, pik3r3:4, pik3cb:4, pak2:4, pik3r5:4, grb2:4, pik3r2:4, araf:3, cbl:3, myc:3, mapk3:3, cblb:3, raf1:3, akt3:3, eif4ebp1:3, mapk10:2, shc1:2, akt2:2, sos1:2, jun:2, camk2d:2, hras:2, cblc:2, map2k1:2, stat5a:2, kras:2, erbb2:2, camk2a:2, rps6kb2:1, mapk8:1, elk1:1, sos2:1, egf:1, stat5b:1, braf:1, src:1, camk2g:1, erbb3:1, akt1:1, pak1:1, ma…
e2fl_top_100	74	syndecan-1-mediated_signaling_events	543	398.32	14.918	9.6981	rpl7a:72, rpl27a:56, myo5b:29, irf8:24, tbc1d22a:23, fgfr2:21, cebpb:21, pygl:21, epha4:19, gab2:19, stom:18, ghr:17, slc9a3r1:17, abcc3:14, il8:14, cd9:13, pdk1:12, ppara:10, arg2:10, gnai1:10, abcg2:8, tmem138:7, usp2:7, cps1:7, slc16a1:6, dusp10:6, rab13:6, mylk:6, ccdc88a:5, cldn1:5, ercc5:5, slc7a2:3, myf6:3, tnxb:3, slc1a4:3, phldb2:3, l1cam:3, plxnb2:3, fam101b:2, nebl:2, fam110b:2, stk39:…	mapk1:8, gga3:7, ppib:6, pik3ca:5, nme1:5, rab5a:5, mapk14:5, xpo1:5, calm1:5, fyn:5, pik3r1:5, eif4a1:5, gys1:5, egfr:5, grb2:4, ran:4, arf6:4, csnk1g2:4, calm3:4, nfkb1:4, hspa1a:4, cltc:4, hspa1b:4, pak2:4, sh3gl1:4, ikzf1:3, pdpk1:3, arf1:3, nfkbia:3, eif4ebp1:3, csk:3, rela:3, jup:3, mapk3:3, ddb2:3, nfkb2:3, raf1:3, usp7:3, plk1:3, gtf3a:3, gsk3a:3, akt3:3, msh2:3, eef2:3, map3k14:3, cblb:3…
e2fl_top_100	74	biocarta_tff_pathway	51	16.96	3.518	9.6771	gab2:8, fgfr2:5, pdk1:4, rpl27a:4, gnai1:4, ghr:3, rpl7a:2, dusp10:2, slc9a3r1:2, ppara:2, pygl:2, slc7a2:1, epha4:1, abcg2:1, tbc1d22a:1, myo5b:1, irf8:1, cd9:1, ccdc88a:1, cebpb:1, rab13:1, ptprh:1, stom:1, arg2:1	mapk1:8, pik3ca:5, pik3r1:5, egfr:5, pik3cg:5, grb2:4, mapk3:3, shc1:2, sos1:2, cycs:2, hras:2, rhoa:2, itgb1:2, ghr:1, ctnnb1:1, akt1:1, gh1:1
e2fl_top_100	74	hs_regulation_of_toll-like_receptor_signaling_pathway_wp1449_38854.txt	134	53.84	8.285	9.6754	il8:13, irf8:12, gab2:12, pdk1:11, fgfr2:10, rpl7a:9, dusp10:9, gnai1:8, tbc1d22a:5, cebpb:5, usp2:5, rpl27a:4, stom:4, pygl:4, ghr:3, myo5b:3, epha4:2, ccdc88a:2, ppara:2, stk39:2, phldb2:1, slc16a1:1, abcc3:1, plxnb2:1, c11orf17:1, tmem138:1, slc9a3r1:1, slc1a4:1, lif:1	mapk1:8, pik3cd:5, mapk14:5, pik3r1:5, pik3ca:5, pik3cg:5, pik3r3:4, nfkb1:4, pik3cb:4, pik3r5:4, pik3r2:4, usp7:3, mapk13:3, plk1:3, nfkb2:3, mapk3:3, il6:3, ptpn6:3, nfkbia:3, akt3:3, rela:3, chuk:2, mapk10:2, akt2:2, traf6:2, jun:2, mapk11:2, map2k3:2, map2k1:2, mapk12:2, rac1:2, ly96:1, cd14:1, rnf41:1, mapk8:1, cuedc2:1, irak2:1, zmynd11:1, irf5:1, il1b:1, syk:1, map3k7ip1:1, map3k7:1, cd86:…
e2fl_top_100	74	kegg_04666_fc_gamma_r-mediated_phagocytosis	122	60.68	6.369	9.6284	pdk1:13, gnai1:13, gab2:13, rpl27a:12, irf8:11, rpl7a:9, fgfr2:8, tbc1d22a:5, myo5b:4, pygl:4, epha4:3, ccdc88a:3, slc9a3r1:3, arg2:3, plxnb2:2, dusp10:2, tmem138:2, ppara:2, phldb2:1, ghr:1, abcc3:1, fam117a:1, dennd3:1, cps1:1, cebpb:1, rab13:1, maml2:1, slc1a4:1	mapk1:8, cfl1:5, pik3cd:5, pik3r1:5, arpc5:5, pik3ca:5, pik3cg:5, hck:5, pik3r3:4, pik3cb:4, arpc2:4, pik3r5:4, arf6:4, pik3r2:4, mapk3:3, raf1:3, akt3:3, rac2:3, akt2:2, wasf1:2, arpc5l:2, dock2:2, arpc3:2, cfl2:2, map2k1:2, vav2:2, inpp5d:2, rac1:2, rps6kb2:1, ncf1:1, pip5k1b:1, arpc1a:1, pla2g4e:1, syk:1, arpc4:1, cdc42:1, vav3:1, vav1:1, akt1:1, pla2g6:1, pak1:1, pla2g4b:1, prkcd:1, prkce:1, …
e2fl_top_100	74	paxillin-dependent_events_mediated_by_a4b1	34	11.2	2.38	9.5779	gab2:4, irf8:3, fgfr2:3, pdk1:2, ghr:2, rpl27a:2, slc9a3r1:2, gnai1:2, abcg2:1, plxnb2:1, myo5b:1, il8:1, cd9:1, rpl7a:1, c11orf17:1, ccdc88a:1, tmem138:1, cebpb:1, rab13:1, stom:1, slc1a4:1, pygl:1	pik3r1:5, pik3ca:5, arf6:4, prkaca:3, cbl:3, rac1:2, itgb1:2, tln1:2, itgb2:2, itgb7:1, pxn:1, itga4:1, pak1:1, crk:1, crkl:1
e2fl_top_100	74	egf_receptor_(erbb1)_signaling_pathway	627	462.44	17.234	9.5486	rpl7a:86, rpl27a:69, myo5b:32, cebpb:30, tbc1d22a:27, pygl:26, irf8:25, fgfr2:24, epha4:20, slc9a3r1:20, stom:19, gab2:18, pdk1:17, ghr:17, abcc3:15, il8:15, cd9:15, arg2:13, gnai1:12, tmem138:11, ppara:11, abcg2:11, dusp10:9, cps1:8, slc16a1:7, usp2:7, ccdc88a:6, rab13:6, cldn1:5, ercc5:5, mylk:5, slc7a2:3, myf6:3, c11orf17:3, tnxb:3, slc1a4:3, phldb2:3, plxnb2:3, fam101b:2, nebl:2, l1cam:2, fam…	arpc1b:9, mapk1:8, gga3:7, pik3ca:5, nme1:5, rab5a:5, ppp1ca:5, ppp2r1a:5, mapk14:5, xpo1:5, arpc5:5, calm1:5, fyn:5, pik3r1:5, eif4a1:5, gys1:5, egfr:5, map3k12:4, grb2:4, ran:4, gnai3:4, arf6:4, csnk1g2:4, mapkapk2:4, arpc2:4, calm3:4, nfkb1:4, hspa1a:4, hspb1:4, cltc:4, hspa1b:4, sh3gl1:4, ikzf1:3, mapk13:3, pdpk1:3, arf1:3, nfkbia:3, eif4ebp1:3, csk:3, rela:3, myc:3, jup:3, mapk3:3, ddb2:3, n…
e2fl_top_100	74	erbb1_downstream_signaling	627	462.44	17.234	9.5486	rpl7a:86, rpl27a:69, myo5b:32, cebpb:30, tbc1d22a:27, pygl:26, irf8:25, fgfr2:24, epha4:20, slc9a3r1:20, stom:19, gab2:18, pdk1:17, ghr:17, abcc3:15, il8:15, cd9:15, arg2:13, gnai1:12, tmem138:11, ppara:11, abcg2:11, dusp10:9, cps1:8, slc16a1:7, usp2:7, ccdc88a:6, rab13:6, cldn1:5, ercc5:5, mylk:5, slc7a2:3, myf6:3, c11orf17:3, tnxb:3, slc1a4:3, phldb2:3, plxnb2:3, fam101b:2, nebl:2, l1cam:2, fam…	arpc1b:9, mapk1:8, gga3:7, pik3ca:5, nme1:5, rab5a:5, ppp1ca:5, ppp2r1a:5, mapk14:5, xpo1:5, arpc5:5, calm1:5, fyn:5, pik3r1:5, eif4a1:5, gys1:5, egfr:5, map3k12:4, grb2:4, ran:4, gnai3:4, arf6:4, csnk1g2:4, mapkapk2:4, arpc2:4, calm3:4, nfkb1:4, hspa1a:4, hspb1:4, cltc:4, hspa1b:4, sh3gl1:4, ikzf1:3, mapk13:3, pdpk1:3, arf1:3, nfkbia:3, eif4ebp1:3, csk:3, rela:3, myc:3, jup:3, mapk3:3, ddb2:3, n…
e2fl_top_100	74	internalization_of_erbb1	627	462.44	17.234	9.5486	rpl7a:86, rpl27a:69, myo5b:32, cebpb:30, tbc1d22a:27, pygl:26, irf8:25, fgfr2:24, epha4:20, slc9a3r1:20, stom:19, gab2:18, pdk1:17, ghr:17, abcc3:15, il8:15, cd9:15, arg2:13, gnai1:12, tmem138:11, ppara:11, abcg2:11, dusp10:9, cps1:8, slc16a1:7, usp2:7, ccdc88a:6, rab13:6, cldn1:5, ercc5:5, mylk:5, slc7a2:3, myf6:3, c11orf17:3, tnxb:3, slc1a4:3, phldb2:3, plxnb2:3, fam101b:2, nebl:2, l1cam:2, fam…	arpc1b:9, mapk1:8, gga3:7, pik3ca:5, nme1:5, rab5a:5, ppp1ca:5, ppp2r1a:5, mapk14:5, xpo1:5, arpc5:5, calm1:5, fyn:5, pik3r1:5, eif4a1:5, gys1:5, egfr:5, map3k12:4, grb2:4, ran:4, gnai3:4, arf6:4, csnk1g2:4, mapkapk2:4, arpc2:4, calm3:4, nfkb1:4, hspa1a:4, hspb1:4, cltc:4, hspa1b:4, sh3gl1:4, ikzf1:3, mapk13:3, pdpk1:3, arf1:3, nfkbia:3, eif4ebp1:3, csk:3, rela:3, myc:3, jup:3, mapk3:3, ddb2:3, n…
e2fl_top_100	74	biocarta_il1r_pathway	42	12.88	3.059	9.5182	il8:8, rpl7a:7, rpl27a:4, usp2:4, cebpb:4, irf8:3, tbc1d22a:2, fgfr2:2, dusp10:2, slc16a1:1, ghr:1, abcc3:1, stk39:1, pygl:1, lif:1	mapk14:5, nfkb1:4, il6:3, nfkbia:3, rela:3, map3k14:3, chuk:2, traf6:2, jun:2, tgfb3:2, map2k3:2, il1rn:1, tgfb1:1, mapk8:1, map3k1:1, irak2:1, il1b:1, map3k7ip1:1, il1a:1, map3k7:1, myd88:1, ikbkb:1
e2fl_top_100	74	nectin_adhesion_pathway	128	59.96	7.162	9.5005	rpl27a:17, rpl7a:14, gab2:10, fgfr2:9, epha4:8, ghr:8, myo5b:6, slc9a3r1:6, gnai1:6, cd9:5, irf8:4, pdk1:3, cebpb:3, rab13:3, abcc3:2, tbc1d22a:2, plxnb2:2, il8:2, mylk:2, cldn1:2, arg2:2, nebl:2, pygl:2, slc7a2:1, abcg2:1, l1cam:1, cps1:1, ccdc88a:1, fam110b:1, stom:1, slc1a4:1	nme1:5, pik3ca:5, pik3r1:5, egfr:5, arf6:4, grb2:4, csk:3, cbl:3, myc:3, jup:3, acp1:3, iqgap1:3, shc1:2, hras:2, tln1:2, stat3:2, cttn:2, lima1:2, rhoa:2, actn1:2, met:2, igf1r:2, rap1b:2, sos1:2, stx4:2, zyx:2, ptpn2:2, rock1:2, vav2:2, itgav:2, exoc3:2, rac1:2, myo6:1, ctnnb1:1, ctnnd1:1, egf:1, igf1:1, aqp3:1, slc9a3r2:1, akt1:1, epha2:1, itgb3:1, dok1:1, gab1:1, f11r:1, pdgfb:1, rapgef1:1, g…
e2fl_top_100	74	kegg_04514_cell_adhesion_molecules_(cams)	80	23.08	5.992	9.4985	cldn1:21, irf8:17, hla-drb3:14, l1cam:6, cd9:5, il8:4, tnxb:4, rpl7a:2, epha4:1, rab13:1, abcc3:1, stom:1, dleu2l:1, ccdc88a:1, stk39:1	hla-dqa1:2, cd4:2, itgb2:2, hla-dra:2, hla-dma:2, sdc1:2, cldn4:2, itgb1:2, hla-doa:2, itgav:2, sdc3:2, hla-dqa2:2, hla-drb1:2, hla-dqb1:2, itga6:2, hla-drb5:2, itgam:2, cldn8:1, cldn11:1, cntn2:1, esam:1, hla-drb4:1, ncam1:1, sell:1, cldn10:1, sdc4:1, ncam2:1, hla-dpb1:1, cldn9:1, cldn2:1, cldn6:1, cd86:1, nrxn1:1, selplg:1, cntnap1:1, cldn22:1, cldn17:1, cldn15:1, itga4:1, cadm3:1, ocln:1, itgb…
e2fl_top_100	74	reactome_collagen_mediated_activation_cascade	44	12.88	3.283	9.4798	pdk1:8, gab2:7, fgfr2:6, gnai1:5, irf8:4, epha4:3, rpl27a:2, abcc3:2, ccdc88a:2, ghr:1, abcg2:1, tbc1d22a:1, stom:1, pygl:1	fyn:5, pik3ca:5, pik3r1:5, pik3cg:5, pik3r5:4, pik3cb:4, akt3:3, pdpk1:3, vav2:2, akt2:2, lcp2:1, syk:1, vav3:1, vav1:1, akt1:1, fcer1g:1
e2fl_top_100	74	kegg_05214_glioma	115	45.8	7.314	9.4608	fgfr2:18, gab2:13, gnai1:12, pdk1:11, rpl27a:8, rpl7a:7, pygl:7, epha4:6, myo5b:4, arg2:3, ghr:2, cps1:2, irf8:2, myf6:2, ccdc88a:2, mylk:2, dusp10:2, cebpb:2, ppara:2, slc7a2:1, abcc3:1, tbc1d22a:1, rfpl2:1, rab13:1, slc9a3r1:1, stom:1, ercc5:1	mapk1:8, pik3cd:5, pik3r1:5, egfr:5, calm1:5, pik3ca:5, pik3cg:5, pik3r3:4, pik3cb:4, pik3r5:4, grb2:4, calm3:4, pik3r2:4, araf:3, mapk3:3, raf1:3, akt3:3, igf1r:2, shc1:2, akt2:2, sos1:2, camk2d:2, hras:2, map2k1:2, mdm2:2, kras:2, camk2a:2, calml3:2, tp53:1, sos2:1, egf:1, braf:1, igf1:1, calml5:1, camk2g:1, akt1:1, pdgfrb:1, map2k2:1, nras:1, cdk4:1, pdgfb:1, calml6:1, e2f3:1, pdgfra:1, ccnd1:…
e2fl_top_100	74	kegg_04150_mtor_signaling_pathway	80	32.28	5.071	9.4113	pdk1:12, fgfr2:10, gab2:10, gnai1:8, rpl7a:5, rpl27a:5, tbc1d22a:3, myo5b:3, pygl:3, epha4:2, abcc3:2, irf8:2, ccdc88a:2, dusp10:2, cebpb:2, ppara:2, tnxb:2, ghr:1, l1cam:1, slc9a3r1:1, arg2:1, lif:1	mapk1:8, pik3cd:5, pik3ca:5, pik3r1:5, pik3cg:5, pik3r5:4, pik3r3:4, pik3cb:4, pik3r2:4, akt3:3, eif4ebp1:3, pdpk1:3, mapk3:3, eif4e2:2, akt2:2, eif4b:2, cab39:2, rps6ka2:2, rps6:2, rps6kb2:1, rps6ka1:1, vegfa:1, eif4e:1, ddit4:1, vegfb:1, braf:1, igf1:1, vegfc:1, ins:1, akt1:1, rps6ka6:1
e2fl_top_100	74	signaling_events_mediated_by_vegfr1_and_vegfr2	107	45.84	6.504	9.4029	gab2:11, rpl7a:10, fgfr2:8, rpl27a:7, myo5b:6, ghr:5, abcc3:4, stom:4, cd9:4, gnai1:4, pygl:4, epha4:3, myf6:3, arg2:3, pdk1:3, abcg2:3, slc9a3r1:3, dusp10:2, ppara:2, tnxb:2, l1cam:2, tbc1d22a:2, slc16a1:1, irf8:1, c11orf17:1, ccdc88a:1, tmem138:1, rab13:1, slc1a4:1, lif:1, phldb2:1, plxnb2:1, il8:1, mylk:1	mapk1:8, fyn:5, pik3r1:5, calm1:5, pik3ca:5, yes1:4, hspb1:4, grb2:4, calm3:4, cbl:3, pdpk1:3, ptpn6:3, iqgap1:3, prkaca:3, calm2:3, hsp90aa2:2, shc1:2, sos1:2, hras:2, mapk11:2, nedd4:2, map2k3:2, rock1:2, itgav:2, rac1:2, rhoa:2, nrp1:1, vegfa:1, ctnnb1:1, cdc42:1, src:1, flt1:1, akt1:1, pak1:1, itgb3:1, kdr:1, arnt:1, gab1:1, ptk2b:1, grb10:1, ptpn11:1, vegfb:1, epas1:1, vegfc:1, pxn:1, nos3:1…
e2fl_top_100	74	hs_regulation_of_actin_cytoskeleton_wp51_38855.txt	183	81.6	10.797	9.3912	fgfr2:36, rpl27a:17, rpl7a:15, gnai1:15, gab2:12, epha4:11, pdk1:9, myo5b:9, slc9a3r1:7, irf8:6, stom:5, abcc3:4, pygl:4, cps1:3, tbc1d22a:3, plxnb2:3, tmem138:3, l1cam:2, ccdc88a:2, dusp10:2, ppara:2, arg2:2, nebl:2, phldb2:1, slc7a2:1, ghr:1, abcg2:1, fam117a:1, cd9:1, mylk:1, cebpb:1, slc1a4:1	mapk1:8, pik3cd:5, arpc5:5, pik3ca:5, pik3cg:5, cfl1:5, pik3r1:5, egfr:5, ppp1r12a:5, pik3r3:4, pik3cb:4, vil2:4, actg1:4, pak2:4, pik3r5:4, myh10:4, pik3r2:4, raf1:3, csk:3, mapk3:3, iqgap1:3, rac2:3, rdx:2, map2k1:2, kras:2, actb:2, arhgef6:2, rhoa:2, actn1:2, sos1:2, wasf1:2, fgfr1:2, cfl2:2, pik3c2a:2, rock1:2, abi2:2, gsn:2, rac1:2, fgfr3:2, gng12:2, fgf17:1, cd14:1, fgf4:1, fgfr4:1, fgf12:1…
e2fl_top_100	74	sig_bcr_signaling_pathway	74	33.08	4.358	9.3893	irf8:9, rpl27a:8, gab2:8, pdk1:6, fgfr2:6, gnai1:5, pygl:4, cd9:3, slc9a3r1:3, ppara:3, ghr:2, cps1:2, tbc1d22a:2, rpl7a:2, ccdc88a:2, dusp10:2, stom:2, epha4:1, abcg2:1, abcc3:1, myo5b:1, mylk:1	mapk1:8, pik3cd:5, pik3ca:5, pik3r1:5, grb2:4, raf1:3, gsk3a:3, akt3:3, csk:3, flot1:3, mapk3:3, shc1:2, nr0b2:2, akt2:2, sos1:2, cd19:2, inpp5d:2, flot2:2, itpr3:2, sos2:1, cd81:1, ppp3cc:1, map4k1:1, syk:1, blnk:1, vav1:1, ptprc:1, dag1:1, btk:1, akt1:1, ppp3ca:1, gsk3b:1
e2fl_top_100	74	biocarta_her2_pathway	57	18.32	4.12	9.3877	gab2:8, fgfr2:5, rpl27a:5, cebpb:4, gnai1:4, pdk1:3, epha4:3, ghr:3, ppara:3, myo5b:2, rpl7a:2, dusp10:2, pygl:2, lif:2, slc7a2:1, cps1:1, tbc1d22a:1, il8:1, irf8:1, ccdc88a:1, mylk:1, rab13:1, slc9a3r1:1	mapk1:8, pik3ca:5, pik3r1:5, egfr:5, pik3cg:5, grb2:4, il6:3, raf1:3, mapk3:3, map2k1:2, shc1:2, sos1:2, ep300:2, hras:2, stat3:2, esr1:1, il6st:1, erbb3:1, erbb4:1
e2fl_top_100	74	kegg_05310_asthma	16	3.56	1.325	9.3859	hla-drb3:9, irf8:7	hla-doa:2, hla-dra:2, hla-dma:2, hla-drb5:2, hla-dqa2:2, hla-drb1:2, hla-dpa1:1, hla-dob:1, hla-dpb1:1, fcer1g:1
e2fl_top_100	74	biocarta_gh_pathway	54	21.48	3.466	9.3838	ghr:8, gab2:8, fgfr2:6, rpl27a:4, gnai1:4, pdk1:3, cebpb:3, myo5b:2, irf8:2, rpl7a:2, dusp10:2, ppara:2, pygl:2, cps1:1, tbc1d22a:1, ccdc88a:1, rab13:1, slc9a3r1:1, ptprh:1	mapk1:8, pik3ca:5, pik3r1:5, pik3cg:5, grb2:4, raf1:3, ptpn6:3, mapk3:3, map2k1:2, shc1:2, sos1:2, stat5a:2, hras:2, jak2:1, srf:1, ghr:1, rps6ka1:1, stat5b:1, ins:1, socs1:1, gh1:1
e2fl_top_100	74	sig_cd40pathwaymap	57	20.88	3.866	9.3438	dusp10:9, il8:5, gab2:5, tbc1d22a:4, fgfr2:4, pdk1:3, irf8:3, rpl7a:3, gnai1:3, cebpb:2, stom:2, ppara:2, usp2:2, pygl:2, epha4:1, ghr:1, myo5b:1, c11orf17:1, ccdc88a:1, rpl27a:1, slc9a3r1:1, stk39:1	mapk1:8, pik3cd:5, mapk14:5, pik3ca:5, pik3r1:5, nfkb1:4, mapk13:3, nfkbia:3, mapk3:3, nfkb2:3, mapk10:2, traf6:2, mapk12:2, mapk11:2, mapk8:1, mapk9:1, mapk8ip3:1, dusp1:1, ikbkg:1
e2fl_top_100	74	hs_integrin-mediated_cell_adhesion_wp185_38886.txt	121	57.76	6.772	9.3388	rpl27a:16, cd9:11, rpl7a:10, irf8:8, gab2:8, abcc3:6, fgfr2:5, myo5b:5, pdk1:4, slc9a3r1:4, pygl:4, epha4:3, dusp10:3, stom:3, plxnb2:3, il8:3, gnai1:3, ghr:2, cps1:2, l1cam:2, tbc1d22a:2, fam117a:1, dennd3:1, ccdc88a:1, tmem138:1, cebpb:1, rab13:1, ppara:1, arg2:1, tnxb:1, slc1a4:1, nebl:1, abcg2:1, mylk:1, stk39:1	mapk1:8, fyn:5, pak2:4, grb2:4, pik3r2:4, araf:3, ilk:3, itga5:3, pdpk1:3, raf1:3, akt3:3, rac2:3, csk:3, itga3:2, itgax:2, mapk10:2, shc1:2, akt2:2, rap1b:2, sos1:2, itgb2:2, hras:2, capn1:2, zyx:2, itgb1:2, map2k3:2, rock1:2, map2k1:2, vav2:2, itgav:2, tln1:2, mapk12:2, itga6:2, rac1:2, cav2:2, itgam:2, rac3:1, itga2:1, tns1:1, braf:1, cdc42:1, vav3:1, src:1, mapk4:1, akt1:1, itga4:1, pak1:1, i…
e2fl_top_100	74	tcgarn2008gliobl_	44	15.16	3.091	9.3291	pdk1:7, fgfr2:6, gnai1:6, epha4:5, gab2:5, cebpb:3, ccdc88a:2, slc7a2:1, ghr:1, plxnb2:1, rfpl2:1, irf8:1, rpl7a:1, rab13:1, rpl27a:1, stom:1, pygl:1	pik3ca:5, pik3r1:5, egfr:5, pik3cg:5, pik3cb:4, akt3:3, met:2, akt2:2, mdm2:2, kras:2, hras:2, erbb2:2, tp53:1, cdk4:1, foxo1:1, pdgfra:1, akt1:1
e2fl_top_100	74	hs_il-4_signaling_pathway_wp395_35643.txt	97	40.8	6.028	9.3236	gab2:14, ghr:12, cebpb:9, fgfr2:8, irf8:7, il8:6, pdk1:5, gnai1:5, dusp10:4, rpl7a:3, ccdc88a:3, rpl27a:3, ppara:3, epha4:2, tbc1d22a:2, slc9a3r1:2, pygl:2, phldb2:1, abcg2:1, myo5b:1, cd9:1, stom:1, usp2:1, stk39:1	mapk1:8, pik3cd:5, mapk14:5, fyn:5, pik3r1:5, pik3ca:5, nfkb1:4, grb2:4, pik3r2:4, cbl:3, mapk3:3, ptpn6:3, rela:3, shc1:2, sos1:2, ep300:2, mapk11:2, atf2:2, spi1:2, prkci:2, jak1:2, stat5a:2, inpp5d:2, cxcr4:2, jak2:1, elk1:1, il2rg:1, src:1, akt1:1, hmga1:1, socs5:1, tyk2:1, lck:1, stat1:1, ets1:1, jak3:1, prkcd:1, ptpn11:1, socs3:1, stat6:1, socs1:1, rasa1:1
e2fl_top_100	74	biocarta_gleevec_pathway	46	17.96	3.02	9.2833	gab2:6, ghr:5, fgfr2:5, rpl7a:5, pdk1:4, gnai1:4, il8:3, rpl27a:3, dusp10:2, cebpb:2, cps1:1, myo5b:1, irf8:1, ccdc88a:1, rab13:1, ppara:1, pygl:1	pik3ca:5, pik3r1:5, pik3cg:5, grb2:4, raf1:3, myc:3, mapk3:3, map2k1:2, sos1:2, stat5a:2, jun:2, hras:2, jak2:1, mapk8:1, stat1:1, map3k1:1, crkl:1, stat5b:1, fos:1, akt1:1
e2fl_top_100	74	il_tunde	9	1	0.866	9.2376	il8:5, gnai1:1, lif:1, myo5b:1, cebpb:1	il8rb:3, il6:3, il1rn:1, il1b:1, il1a:1
e2fl_top_100	74	kegg_04730_long-term_depression	99	47.96	5.549	9.1983	gnai1:36, rpl7a:8, stom:6, rpl27a:5, slc9a3r1:5, epha4:4, myo5b:4, arg2:4, tbc1d22a:3, gab2:3, pygl:3, cps1:2, il8:2, fgfr2:2, dusp10:2, rab13:2, ppara:2, phldb2:1, slc16a1:1, abcg2:1, l1cam:1, irf8:1, mylk:1	mapk1:8, lyn:6, ppp2r1a:5, gnai2:5, gnai3:4, araf:3, gnao1:3, gnas:3, mapk3:3, raf1:3, jmjd7-pla2g4b:3, igf1r:2, plcb2:2, hras:2, gna11:2, itpr3:2, map2k1:2, plcb1:2, kras:2, gnai1:2, gnaq:2, gria2:1, nos1:1, ppp2ca:1, pla2g4e:1, pla2g12a:1, pla2g1b:1, pla2g2d:1, pla2g5:1, braf:1, pla2g10:1, crhr1:1, igf1:1, grm5:1, ppp2r1b:1, pla2g6:1, ppp2r2b:1, map2k2:1, nras:1, ac217770.1:1, pla2g4b:1, grm1:1…
e2fl_top_100	74	glypican_pathway	684	518.12	18.112	9.1588	rpl7a:95, rpl27a:73, myo5b:36, cebpb:33, tbc1d22a:32, epha4:30, fgfr2:24, stom:24, irf8:23, slc9a3r1:22, pygl:22, ghr:20, ppara:19, abcc3:18, gab2:17, il8:16, arg2:15, pdk1:14, gnai1:14, cd9:13, abcg2:11, tmem138:10, slc16a1:9, dusp10:9, cps1:8, myf6:7, usp2:7, ccdc88a:6, rab13:6, ercc5:6, mylk:6, cldn1:5, slc7a2:4, fam101b:3, tnxb:3, slc1a4:3, phldb2:3, maml2:3, c11orf17:2, nebl:2, plxnb2:2, fam…	hspa8:9, mapk1:8, gga3:7, pik3ca:5, ranbp3:5, nme1:5, rab5a:5, ppp1ca:5, hnrnpa1p2:5, ppp2r1a:5, mapk14:5, ruvbl2:5, xpo1:5, calm1:5, pik3r1:5, eif4a1:5, gys1:5, egfr:5, map3k12:4, grb2:4, ran:4, arf6:4, csnk1g2:4, mapkapk2:4, calm3:4, nfkb1:4, xrcc5:4, yes1:4, hspa1a:4, hspb1:4, cltc:4, hspa1b:4, cul1:3, ikzf1:3, mapk13:3, pdpk1:3, arf1:3, nfkbia:3, eif4ebp1:3, csk:3, rela:3, myc:3, jup:3, mapk3…
e2fl_top_100	74	signaling_events_mediated_by_hepatocyte_growth_factor_receptor_(c-met)	528	392.6	14.785	9.1582	rpl7a:71, rpl27a:54, myo5b:29, irf8:23, tbc1d22a:22, fgfr2:21, cebpb:21, pygl:21, epha4:19, gab2:19, ghr:17, slc9a3r1:17, stom:15, abcc3:13, cd9:13, pdk1:12, il8:11, ppara:10, gnai1:10, arg2:9, abcg2:8, tmem138:7, usp2:7, cps1:7, dusp10:6, rab13:6, mylk:6, slc16a1:5, ccdc88a:5, cldn1:5, ercc5:5, slc7a2:3, myf6:3, slc1a4:3, phldb2:3, l1cam:3, plxnb2:3, fam101b:2, tnxb:2, nebl:2, fam110b:2, stk39:2…	mapk1:8, gga3:7, pik3ca:5, nme1:5, rab5a:5, mapk14:5, xpo1:5, calm1:5, fyn:5, pik3r1:5, eif4a1:5, gys1:5, egfr:5, grb2:4, ran:4, arf6:4, csnk1g2:4, calm3:4, nfkb1:4, hspa1a:4, cltc:4, hspa1b:4, pak2:4, sh3gl1:4, ikzf1:3, pdpk1:3, arf1:3, nfkbia:3, eif4ebp1:3, csk:3, rela:3, jup:3, mapk3:3, ddb2:3, nfkb2:3, raf1:3, usp7:3, plk1:3, gtf3a:3, gsk3a:3, akt3:3, msh2:3, eef2:3, map3k14:3, cblb:3, ptpn6:…
e2fl_top_100	74	biocarta_eryth_pathway	10	1.36	0.952	9.0738	fgfr2:2, lif:2, il8:2, cebpb:2, rpl27a:1, ghr:1	il6:3, tgfb3:2, ccl3:1, tgfb1:1, igf1:1, csf3:1, il1a:1
e2fl_top_100	74	reactome_shcmediated_cascade	27	5.04	2.423	9.0613	fgfr2:18, rpl27a:3, gab2:3, epha4:2, ghr:1	grb2:4, shc1:2, sos1:2, fgfr1:2, fgfr3:2, fgf17:1, fgf4:1, fgf6:1, fgf22:1, fgf18:1, fgf23:1, fgf9:1, fgf3:1, fgf10:1, src:1, fgf1:1, fgf20:1, fgf2:1, fgf5:1, fgf8:1
e2fl_top_100	74	smid_breast_cancer_basal_dn	237	120.08	12.906	9.059	rpl7a:18, myo5b:17, pygl:17, fgfr2:15, epha4:13, abcc3:13, rpl27a:13, stom:11, arg2:11, gnai1:11, tbc1d22a:10, cd9:7, slc9a3r1:7, ppara:6, ghr:6, mylk:5, slc16a1:4, irf8:4, cebpb:4, ercc5:4, pdk1:4, il8:4, cldn1:3, rab13:3, tnxb:3, abcg2:3, fam110b:3, tmem138:2, cps1:2, l1cam:2, aldh6a1:2, fam117a:1, myf6:1, fam101b:1, nebl:1, usp2:1, gab2:1, lif:1, phldb2:1, plxnb2:1, maml2:1	elf1:5, map3k12:4, nr4a2:4, hspb1:4, hspa2:4, slc44a4:4, tuba3d:3, dak:3, dlg3:3, myh11:3, nme3:3, pcbp2:3, snx1:3, ablim3:3, tbc1d9:2, serhl2:2, sec14l2:2, mknk2:2, igf1r:2, adcy1:2, epor:2, cacna1d:2, mon2:2, atp7b:2, exoc7:2, aldh1a1:2, dcxr:2, cx3cr1:2, cyp21a2:2, rab11fip1:2, asah1:2, rara:2, rhoh:2, gpd1:2, svep1:2, dusp6:2, crat:2, erbb2:2, eef1a2:2, baiap3:2, coq4:2, fgfr1:2, pold4:2, pan…
e2fl_top_100	74	reactome_g_protein_beta_gamma_signalling	49	14.44	3.831	9.0221	gnai1:22, pdk1:5, epha4:3, stom:3, slc9a3r1:2, fgfr2:2, rpl7a:2, gab2:2, pygl:2, rpl27a:1, abcc3:1, cps1:1, tbc1d22a:1, irf8:1, ccdc88a:1	gnb2:5, pik3cg:5, pik3r5:4, gnb4:3, akt3:3, pdpk1:3, akt2:2, plcb2:2, plcb1:2, rhoa:2, gng12:2, gng8:1, gng10:1, gng3:1, gnb3:1, gng5:1, gnb5:1, plcb3:1, gng4:1, gng11:1, ac005512.1:1, akt1:1, gngt1:1, gng2:1, gnb1:1, gngt2:1, gng13:1
e2fl_top_100	74	kegg_05120_epithelial_cell_signaling_in_helicobacter_pylori_infection	102	50.76	5.681	9.0196	il8:11, myo5b:10, rpl7a:9, rpl27a:8, dusp10:7, tbc1d22a:6, usp2:6, cebpb:5, abcc3:4, irf8:4, gab2:4, epha4:3, slc9a3r1:3, gnai1:3, stom:3, slc7a2:2, plxnb2:2, cldn1:2, slc1a4:2, ghr:1, fgfr2:1, cd9:1, c11orf17:1, rab13:1, arg2:1, stk39:1, pygl:1	lyn:6, mapk14:5, egfr:5, nfkb1:4, atp6v0a1:4, adam10:4, mapk13:3, nfkb2:3, map3k14:3, atp6v0d1:3, atp6v1b1:3, atp6v1b2:3, nfkbia:3, il8rb:3, csk:3, rela:3, chuk:2, met:2, mapk10:2, atp6v0a4:2, jun:2, mapk11:2, tcirg1:2, il8ra:2, atp6v1e1:2, mapk12:2, rac1:2, atp6v0e1:2, mapk8:1, adam17:1, atp6v0a2:1, cdc42:1, src:1, tjp1:1, cxcl1:1, pak1:1, atp6v1e2:1, f11r:1, mapk9:1, hbegf:1, ptpn11:1, atp6v1c1…
e2fl_top_100	74	biocarta_il2rb_pathway	64	26.96	4.108	9.0172	gab2:11, ghr:10, fgfr2:6, rpl27a:5, pdk1:4, rpl7a:4, gnai1:4, irf8:3, cps1:2, il8:2, dusp10:2, cebpb:2, ppara:2, phldb2:1, tbc1d22a:1, myo5b:1, ccdc88a:1, rab13:1, slc9a3r1:1, pygl:1	mapk1:8, pik3ca:5, pik3r1:5, pik3cg:5, grb2:4, raf1:3, ptpn6:3, cbl:3, myc:3, ppia:3, mapk3:3, jak1:2, shc1:2, sos1:2, stat5a:2, hras:2, il2rg:1, jak3:1, syk:1, crkl:1, stat5b:1, socs3:1, fos:1, socs1:1, akt1:1
e2fl_top_100	74	kegg_05212_pancreatic_cancer	121	47.04	8.213	9.005	fgfr2:14, pdk1:11, gab2:11, rpl7a:9, gnai1:9, cebpb:6, epha4:5, dusp10:5, usp2:5, ghr:4, irf8:4, rpl27a:4, stom:4, tbc1d22a:3, plxnb2:3, pygl:3, cps1:2, myo5b:2, il8:2, ccdc88a:2, ppara:2, tnxb:2, phldb2:1, slc7a2:1, fam117a:1, mylk:1, slc9a3r1:1, arg2:1, slc1a4:1, ercc5:1, lif:1	mapk1:8, pik3cd:5, pik3r1:5, egfr:5, pik3ca:5, pik3cg:5, pik3r3:4, nfkb1:4, pik3cb:4, pik3r5:4, pik3r2:4, araf:3, nfkb2:3, mapk3:3, raf1:3, akt3:3, rac2:3, rela:3, chuk:2, mapk10:2, akt2:2, acvr1b:2, map2k1:2, jak1:2, kras:2, arhgef6:2, rac1:2, stat3:2, erbb2:2, tgfb3:2, tp53:1, mapk8:1, vegfa:1, rac3:1, egf:1, braf:1, cdc42:1, tgfbr2:1, akt1:1, smad4:1, tgfb1:1, cdk4:1, stat1:1, mapk9:1, smad3:1…
e2fl_top_100	74	reactome_cell_cell_adhesion_systems	40	9.24	3.455	8.9019	cldn1:21, ccdc88a:6, cd9:4, rpl7a:3, phldb2:1, rab13:1, slc9a3r1:1, myo5b:1, il8:1, arg2:1	jup:3, mpp5:2, cldn4:2, prkci:2, pard6g:2, cldn8:1, cldn11:1, pard6b:1, ctnnb1:1, cldn10:1, ctnnd1:1, cldn9:1, cldn2:1, cldn6:1, pard6a:1, mllt4:1, cldn22:1, cldn17:1, cldn15:1, cadm3:1, ctnna1:1, inadl:1, pard3:1, cldn7:1, f11r:1, cldn19:1, cldn14:1, cldn20:1, cldn5:1, cdh2:1, cdh1:1, cldn3:1, cldn16:1, cldn18:1
e2fl_top_100	74	a4b1_and_a4b7_integrin_signaling	42	15.2	3.014	8.8923	gab2:6, ghr:3, irf8:3, fgfr2:3, gnai1:3, pdk1:2, cd9:2, rpl7a:2, rpl27a:2, slc9a3r1:2, pygl:2, abcg2:1, plxnb2:1, myo5b:1, il8:1, c11orf17:1, ccdc88a:1, tmem138:1, cebpb:1, rab13:1, stom:1, slc1a4:1, stk39:1	pik3ca:5, pik3r1:5, arf6:4, cbl:3, prkaca:3, cd44:2, epor:2, tln1:2, itgb2:2, rac1:2, rhoa:2, itgb1:2, jak2:1, itgb7:1, crkl:1, src:1, pxn:1, itga4:1, pak1:1, crk:1
e2fl_top_100	74	sig_il4receptor_in_b_lyphocytes	54	23.12	3.48	8.8737	gab2:7, pdk1:6, fgfr2:6, ghr:5, rpl27a:4, pygl:4, gnai1:3, tbc1d22a:2, irf8:2, rpl7a:2, ccdc88a:2, dusp10:2, ppara:2, phldb2:1, epha4:1, abcc3:1, cps1:1, myo5b:1, cebpb:1, slc9a3r1:1	mapk1:8, pik3cd:5, pik3ca:5, pik3r1:5, grb2:4, raf1:3, gsk3a:3, akt3:3, mapk3:3, jak1:2, shc1:2, akt2:2, sos1:2, sos2:1, jak3:1, map4k1:1, stat6:1, socs1:1, akt1:1, gsk3b:1
e2fl_top_100	74	reactome_gs_alpha_mediated_events_in_glucagon_signalling	35	9.52	2.874	8.8656	gnai1:24, stom:5, epha4:1, rpl27a:1, rab13:1, rpl7a:1, l1cam:1, cps1:1	gnb2:5, gnb4:3, gnas:3, adcy1:2, adcy6:2, gng12:2, adcy3:1, gng8:1, adcy9:1, gng10:1, gng3:1, adcy4:1, gnb3:1, gng5:1, adcy8:1, gng4:1, adcy5:1, gng11:1, ac005512.1:1, adcy2:1, gng2:1, gnb1:1, gng13:1, adcy7:1
e2fl_top_100	74	lpa_receptor_mediated_events	105	55.04	5.646	8.8493	gnai1:12, rpl7a:10, gab2:8, il8:7, rpl27a:7, usp2:7, cebpb:6, pdk1:5, tbc1d22a:5, fgfr2:5, pygl:4, myo5b:3, irf8:3, epha4:2, abcg2:2, ccdc88a:2, slc7a2:1, slc16a1:1, ghr:1, l1cam:1, plxnb2:1, cd9:1, c11orf17:1, dusp10:1, tmem138:1, cldn1:1, rab13:1, slc9a3r1:1, maml2:1, stom:1, slc1a4:1, stk39:1, lif:1	mapk14:5, pik3r1:5, egfr:5, xpo1:5, pik3ca:5, nfkb1:4, ran:4, pik3cb:4, nfkb2:3, map3k14:3, il6:3, nfkbia:3, prkaca:3, rela:3, chuk:2, rel:2, traf6:2, adcy1:2, jun:2, ube2d3:2, hras:2, rac1:2, gnai1:2, rhoa:2, atm:2, syk:1, src:1, slc9a3r2:1, akt1:1, rps6ka5:1, pak1:1, gab1:1, mmp9:1, mmp2:1, lpar1:1, lck:1, hbegf:1, ptk2b:1, gna12:1, gnal:1, prkcd:1, plcb3:1, arrb2:1, prkce:1, ikbkg:1, fos:1, ik…
e2fl_top_100	74	class_i_pi3k_signaling_events	486	368.36	13.31	8.8385	rpl7a:70, rpl27a:52, myo5b:26, irf8:21, cebpb:20, tbc1d22a:20, pygl:20, gab2:17, ghr:17, epha4:16, fgfr2:15, slc9a3r1:15, stom:13, abcc3:11, pdk1:11, il8:11, cd9:11, ppara:10, gnai1:10, arg2:9, usp2:7, abcg2:7, cps1:7, dusp10:6, tmem138:6, slc16a1:5, ccdc88a:5, rab13:5, ercc5:5, mylk:5, cldn1:4, slc7a2:3, myf6:3, slc1a4:3, phldb2:3, fam101b:2, tnxb:2, nebl:2, plxnb2:2, fam110b:2, stk39:2, fam117a…	mapk1:8, gga3:7, pik3ca:5, nme1:5, mapk14:5, xpo1:5, calm1:5, pik3r1:5, eif4a1:5, gys1:5, egfr:5, grb2:4, ran:4, arf6:4, csnk1g2:4, calm3:4, nfkb1:4, hspa1a:4, cltc:4, hspa1b:4, ikzf1:3, pdpk1:3, arf1:3, nfkbia:3, eif4ebp1:3, csk:3, rela:3, jup:3, mapk3:3, ddb2:3, nfkb2:3, raf1:3, usp7:3, plk1:3, gtf3a:3, gsk3a:3, akt3:3, msh2:3, eef2:3, map3k14:3, cblb:3, ptpn6:3, ctsd:3, cbl:3, pcna:3, iqgap1:3…
e2fl_top_100	74	syndecan-2-mediated_signaling_events	97	37.96	6.705	8.8054	fgfr2:12, gab2:9, epha4:8, cd9:6, rpl7a:6, rpl27a:6, ghr:5, abcc3:4, il8:4, pdk1:3, l1cam:3, gnai1:3, pygl:3, tbc1d22a:2, ccdc88a:2, dusp10:2, cldn1:2, slc9a3r1:2, stom:2, phldb2:1, abcg2:1, cps1:1, plxnb2:1, myo5b:1, irf8:1, c11orf17:1, mylk:1, cebpb:1, rab13:1, ppara:1, arg2:1, tnxb:1	mapk1:8, pik3r1:5, pik3ca:5, vil2:4, grb2:4, itga5:3, cbl:3, pdpk1:3, prkaca:3, met:2, shc1:2, sos1:2, jun:2, hras:2, fgfr1:2, plaur:2, itgb1:2, gnb2l1:2, cttn:2, cav2:2, camk2a:2, fgfr3:2, rhoa:2, sdcbp:1, fgfr4:1, mapk8:1, itga2:1, ncam1:1, fgfr2:1, fgf23:1, ctnnd1:1, stat5b:1, src:1, fgf1:1, akt1:1, trappc4:1, tgfb1:1, gab1:1, sdc2:1, mmp9:1, rps6ka1:1, mmp2:1, stat1:1, fgf19:1, bax:1, ptk2b:1…
e2fl_top_100	74	biocarta_integrin_pathway	59	29.2	3.403	8.7559	rpl27a:9, rpl7a:8, gab2:8, fgfr2:3, dusp10:3, pygl:3, myo5b:2, slc9a3r1:2, gnai1:2, stom:2, ppara:2, nebl:2, epha4:1, ghr:1, abcg2:1, cps1:1, tbc1d22a:1, il8:1, irf8:1, cd9:1, mylk:1, tmem138:1, cebpb:1, rab13:1, tnxb:1	mapk1:8, fyn:5, grb2:4, raf1:3, csk:3, mapk3:3, rock1:2, map2k1:2, shc1:2, sos1:2, jun:2, tln1:2, hras:2, capn1:2, zyx:2, rhoa:2, itgb1:2, actn1:2, map2k2:1, mapk8:1, ppp1r12b:1, tns1:1, rapgef1:1, crkl:1, capns1:1, src:1, pxn:1
e2fl_top_100	74	pdgfr-beta_signaling_pathway	56	24.92	3.558	8.735	ghr:8, rpl27a:8, gab2:7, fgfr2:6, gnai1:5, pdk1:3, epha4:3, irf8:3, abcc3:1, tbc1d22a:1, plxnb2:1, myo5b:1, il8:1, rpl7a:1, ccdc88a:1, mylk:1, cebpb:1, rab13:1, slc9a3r1:1, arg2:1, slc1a4:1	pik3ca:5, pik3r1:5, grb2:4, cbl:3, myc:3, acp1:3, csk:3, shc1:2, vav2:2, sos1:2, hras:2, rac1:2, stat3:2, ptpn2:2, dok1:1, abl1:1, gab1:1, pten:1, sla:1, pdgfb:1, prkcd:1, grb10:1, ptpn11:1, slc9a3r2:1, akt1:1, s1pr1:1, lrp1:1, pdgfrb:1, rasa1:1, ptpn1:1
e2fl_top_100	74	glypican_1_network	596	444.92	17.366	8.6998	rpl7a:78, rpl27a:61, cebpb:33, myo5b:31, tbc1d22a:26, irf8:23, epha4:21, fgfr2:21, pygl:21, slc9a3r1:19, abcc3:18, stom:18, ghr:18, gab2:17, ppara:16, il8:15, arg2:14, cd9:13, pdk1:12, gnai1:12, tmem138:10, dusp10:9, abcg2:8, slc16a1:7, usp2:7, cps1:7, ccdc88a:6, rab13:6, cldn1:5, ercc5:5, mylk:5, myf6:4, slc7a2:3, tnxb:3, slc1a4:3, phldb2:3, c11orf17:2, fam101b:2, nebl:2, plxnb2:2, fam110b:2, ma…	hspa8:9, mapk1:8, gga3:7, pik3ca:5, nme1:5, rab5a:5, ppp1ca:5, mapk14:5, xpo1:5, calm1:5, pik3r1:5, eif4a1:5, gys1:5, egfr:5, map3k12:4, grb2:4, ran:4, arf6:4, csnk1g2:4, mapkapk2:4, calm3:4, nfkb1:4, hspa1a:4, hspb1:4, cltc:4, hspa1b:4, ikzf1:3, mapk13:3, pdpk1:3, arf1:3, nfkbia:3, eif4ebp1:3, csk:3, rela:3, myc:3, jup:3, mapk3:3, ube2i:3, ddb2:3, nfkb2:3, raf1:3, usp7:3, plk1:3, gtf3a:3, gsk3a:…
e2fl_top_100	74	hs_myometrial_relaxation_and_contraction_pathways_wp289_38942.txt	128	68.48	6.923	8.5975	gnai1:36, rpl7a:18, rpl27a:8, mylk:7, il8:6, stom:6, myo5b:5, cebpb:5, pygl:5, arg2:4, epha4:3, irf8:3, myf6:3, tbc1d22a:2, c11orf17:2, ccdc88a:2, slc9a3r1:2, abcg2:1, abcc3:1, l1cam:1, cps1:1, cd9:1, rab13:1, maml2:1, slc1a4:1, nebl:1, stk39:1, lif:1	gnb2:5, calm1:5, nfkb1:4, actg1:4, calm3:4, acta2:4, gnas:3, il6:3, gnb4:3, cald1:3, prkar2a:3, prkaca:3, calm2:3, camk2d:2, actb:2, gnaq:2, adcy1:2, jun:2, adcy6:2, atf2:2, actc1:2, itpr3:2, grk6:2, ywhaz:2, rgs10:2, camk2a:2, gng12:2, rgs19:2, gsto1:1, rgs4:1, nos1:1, gnb3:1, il1b:1, adcy8:1, gng4:1, crhr1:1, gng11:1, ac005512.1:1, camk2g:1, atp2a3:1, atf4:1, pde4d:1, rgs7:1, rgs16:1, dgkz:1, y…
e2fl_top_100	74	biocarta_nfkb_pathway	26	8.96	1.989	8.5665	irf8:5, usp2:5, rpl7a:5, il8:3, cebpb:3, rpl27a:2, tbc1d22a:2, fgfr2:1	nfkb1:4, nfkbia:3, rela:3, map3k14:3, chuk:2, traf6:2, map3k7:1, myd88:1, ikbkg:1, map3k1:1, ikbkb:1, tnfrsf1b:1, tradd:1, map3k7ip1:1, il1a:1
e2fl_top_100	74	growth_factor_and_r_tunde	26	5.64	2.378	8.5605	fgfr2:6, epha4:5, abcc3:2, stom:2, tnxb:2, slc7a2:1, rpl27a:1, ghr:1, plxnb2:1, cd9:1, gab2:1, mylk:1, lif:1, cebpb:1	egfr:5, met:2, igfbp7:2, fgfr4:1, vegfa:1, fgf12:1, pdgfb:1, fgf10:1, pdgfra:1, pdgfd:1, vegfb:1, tgfbr3:1, tgfbr2:1, pdgfa:1, flt1:1, vegfc:1, tgfbr1:1, pdgfrb:1, kdr:1, fgf13:1
e2fl_top_100	74	biocarta_met_pathway	65	26.92	4.481	8.4987	gab2:11, rpl27a:7, fgfr2:6, rpl7a:4, gnai1:4, pdk1:3, ghr:3, myo5b:3, dusp10:3, epha4:2, il8:2, irf8:2, ppara:2, pygl:2, cps1:1, tbc1d22a:1, plxnb2:1, cd9:1, ccdc88a:1, mylk:1, tmem138:1, cebpb:1, rab13:1, slc9a3r1:1, stom:1	mapk1:8, pik3ca:5, pik3r1:5, pik3cg:5, grb2:4, raf1:3, mapk3:3, met:2, map2k1:2, rap1b:2, sos1:2, jun:2, hras:2, stat3:2, itgb1:2, map2k2:1, gab1:1, mapk8:1, pten:1, elk1:1, ptk2b:1, map4k1:1, rapgef1:1, crkl:1, ptpn11:1, src:1, fos:1, pxn:1, pak1:1, rasa1:1, crk:1
e2fl_top_100	74	biocarta_ecm_pathway	54	20.28	3.974	8.485	gab2:8, rpl7a:5, fgfr2:4, rpl27a:4, gnai1:4, pdk1:3, slc9a3r1:3, pygl:3, myo5b:2, dusp10:2, stom:2, ppara:2, phldb2:1, epha4:1, ghr:1, abcg2:1, cps1:1, tbc1d22a:1, irf8:1, cd9:1, ccdc88a:1, tmem138:1, cebpb:1, rab13:1	mapk1:8, fyn:5, pik3ca:5, pik3r1:5, pik3cg:5, raf1:3, mapk3:3, rock1:2, map2k1:2, shc1:2, gsn:2, tln1:2, hras:2, rhoa:2, itgb1:2, arhgap5:1, src:1, pxn:1, pfn1:1
e2fl_top_100	74	hs_b_cell_receptor_signaling_pathway_wp23_35652.txt	193	112.8	9.456	8.4814	rpl27a:25, irf8:23, gab2:19, rpl7a:17, pdk1:10, fgfr2:10, tbc1d22a:9, pygl:9, cebpb:7, ghr:6, gnai1:5, usp2:5, abcc3:4, dusp10:4, epha4:3, myo5b:3, il8:3, tmem138:3, slc9a3r1:3, stom:3, arg2:3, abcg2:2, dennd3:2, cd9:2, ppara:2, ercc5:2, stk39:2, slc16a1:1, fam117a:1, cps1:1, c11orf17:1, ccdc88a:1, mylk:1, maml2:1	arpc1b:9, mapk1:8, arpc5:5, pik3cg:5, mapk14:5, fyn:5, pik3r1:5, hck:5, mapkapk2:4, arpc2:4, hnrnpk:4, grb2:4, pik3r2:4, pdpk1:3, cblb:3, raf1:3, ptpn6:3, nfkbia:3, csk:3, rela:3, cbl:3, cdk7:3, mapk3:3, gsk3a:3, hcls1:3, actr2:2, shc1:2, actr3:2, cycs:2, rps6:2, map2k1:2, dusp6:2, cd19:2, inpp5d:2, stat3:2, ptpn18:2, rhoa:2, chuk:2, rel:2, sos1:2, jun:2, atf2:2, arpc3:2, vav2:2, mapk8:1, elk1:1,…
e2fl_top_100	74	hs_micrornas_in_cardiomyocyte_hypertrophy_wp1544_37611.txt	121	53.04	8.028	8.4649	rpl7a:13, fgfr2:10, gnai1:10, gab2:10, pdk1:9, rpl27a:9, pygl:7, epha4:5, myo5b:5, dusp10:4, usp2:4, tbc1d22a:3, irf8:3, myf6:3, slc9a3r1:3, ppara:3, ghr:2, abcc3:2, il8:2, mylk:2, arg2:2, ercc5:2, cps1:1, plxnb2:1, ccdc88a:1, tmem138:1, cebpb:1, slc1a4:1, stk39:1, lif:1	mapk1:8, pik3cd:5, mapk14:5, pik3r1:5, calm1:5, pik3ca:5, pik3cg:5, pik3r3:4, nfkb1:4, pik3cb:4, calm3:4, pik3r2:4, cdk7:3, pdpk1:3, mapk3:3, map3k14:3, raf1:3, calm2:3, chuk:2, igf1r:2, akt2:2, plcb2:2, eif2b5:2, camk2d:2, map2k3:2, rock1:2, map2k1:2, rac1:2, stat3:2, rhoa:2, mapk8:1, ctnnb1:1, fgfr2:1, egf:1, map3k7ip1:1, igf1:1, hdac5:1, mapk4:1, akt1:1, ppp3ca:1, tgfb1:1, map2k2:1, myef2:1, f…
e2fl_top_100	74	3-phosphoinositide_biosynthesis	38	9.88	3.333	8.4364	gnai1:8, pdk1:7, fgfr2:7, gab2:7, tbc1d22a:2, irf8:2, ghr:1, abcc3:1, myo5b:1, rpl7a:1, ccdc88a:1	pik3r1:5, pik3ca:5, pik3cd:5, pik3cg:5, pik3r5:4, pik3r3:4, pik3cb:4, pik3c2a:2, pi4ka:1, pip5k1b:1, pi4kb:1, pikfyve:1
e2fl_top_100	74	reactome_signaling_by_egfr	89	48.2	4.839	8.4314	rpl7a:12, rpl27a:12, gab2:11, fgfr2:10, gnai1:6, ghr:4, tbc1d22a:4, myo5b:3, slc9a3r1:3, pygl:3, pdk1:2, epha4:2, irf8:2, dusp10:2, stom:2, ppara:2, slc7a2:1, abcg2:1, abcc3:1, cps1:1, ccdc88a:1, tmem138:1, cebpb:1, rab13:1, slc1a4:1	mapk1:8, pik3r1:5, egfr:5, pik3ca:5, cltc:4, ap2a2:4, adam10:4, grb2:4, cbl:3, mapk3:3, raf1:3, csk:3, shc1:2, ubb:2, ap2s1:2, sos1:2, hras:2, map2k1:2, kras:2, ap2m1:2, sh3kbp1:2, adam17:1, egf:1, ap2b1:1, epn1:1, cdc42:1, src:1, eps15:1, clta:1, stam2:1, map2k2:1, gab1:1, nras:1, arhgef7:1, pag1:1, ap2a1:1, ptpn11:1, ywhab:1, pxn:1, sh3gl2:1, eps15l1:1
e2fl_top_100	74	endothelins	356	246.88	12.95	8.4265	rpl7a:47, rpl27a:35, myo5b:21, ghr:17, pygl:15, epha4:14, gab2:14, tbc1d22a:14, slc9a3r1:13, gnai1:13, fgfr2:12, cebpb:12, stom:9, abcc3:8, irf8:8, ppara:8, arg2:8, il8:8, cd9:8, pdk1:7, dusp10:6, abcg2:6, rab13:5, cps1:5, tmem138:4, mylk:4, slc7a2:3, myf6:3, ccdc88a:3, phldb2:3, cldn1:2, slc1a4:2, nebl:2, ercc5:2, usp2:2, plxnb2:2, fam110b:2, stk39:2, slc16a1:1, fam117a:1, c11orf17:1, hla-drb3:1…	mapk1:8, gga3:7, xpo1:5, calm1:5, pik3ca:5, pik3r1:5, eif4a1:5, nme1:5, gys1:5, mapk14:5, egfr:5, grb2:4, ran:4, arf6:4, csnk1g2:4, cltc:4, calm3:4, ikzf1:3, pdpk1:3, eef2:3, cblb:3, arf1:3, ptpn6:3, eif4ebp1:3, cbl:3, jup:3, mapk3:3, iqgap1:3, calm2:3, raf1:3, cat:3, kpnb1:3, usp7:3, plk1:3, gtf3a:3, prkaca:3, acap1:2, cd4:2, cycs:2, hras:2, yy1:2, itgb1:2, trip10:2, map2k1:2, eif4b:2, ptpra:2, …
e2fl_top_100	74	hs_cytokines_and_inflammatory_response_(biocarta)_wp530_38645.txt	16	2.92	1.552	8.4256	il8:5, hla-drb3:3, irf8:2, lif:2, fgfr2:1, rpl27a:1, rpl7a:1, cebpb:1	il6:3, hla-dra:2, cd4:2, hla-drb1:2, tgfb1:1, pdgfa:1, csf3:1, cxcl2:1, il1b:1, cxcl1:1, il1a:1
e2fl_top_100	74	biocarta_il5_pathway	12	1.88	1.201	8.4236	hla-drb3:3, il8:3, irf8:2, rpl7a:1, gnai1:1, lif:1, cebpb:1	il6:3, cd4:2, ccr3:2, hla-dra:2, hla-drb1:2, il1b:1
e2fl_top_100	74	ethanol_degradation_iv_(peroxisomal)	19	3.76	1.809	8.4234	aldh6a1:5, pygl:3, pdk1:2, tbc1d22a:2, ppara:2, abcc3:1, slc9a3r1:1, stom:1, myo5b:1, rpl7a:1	aldh3a2:5, acss2:5, cat:3, aldh2:3, acss1:2, acss3:1
e2fl_top_100	74	hs_peptide_gpcrs_wp24_38859.txt	43	12.24	3.655	8.4166	gnai1:19, il8:18, irf8:1, tnxb:1, slc9a3r1:1, rpl7a:1, lif:1, myo5b:1	ccr7:3, il8rb:3, ccr8:2, cxcr6:2, darc:2, ccr5:2, cx3cr1:2, il8ra:2, ccr6:2, fpr1:2, ccr4:2, cxcr3:2, ccr1:2, ccr10:2, cxcr4:2, ccr3:2, cxcr5:2, ccr9:2, oprd1:1, ednrb:1, oprm1:1, tubb3:1, lhcgr:1
e2fl_top_100	74	reactome_g_beta_gamma_signalling_through_pi3kgamma	44	13.56	3.618	8.4135	gnai1:19, pdk1:5, epha4:3, stom:3, fgfr2:2, rpl7a:2, gab2:2, pygl:2, rpl27a:1, abcc3:1, cps1:1, tbc1d22a:1, irf8:1, ccdc88a:1	gnb2:5, pik3cg:5, pik3r5:4, gnb4:3, akt3:3, pdpk1:3, akt2:2, rhoa:2, gng12:2, gng8:1, gng10:1, gng3:1, gnb3:1, gng5:1, gnb5:1, gng4:1, gng11:1, ac005512.1:1, akt1:1, gngt1:1, gng2:1, gnb1:1, gngt2:1, gng13:1
e2fl_top_100	74	kegg_00910_nitrogen_metabolism	18	4.88	1.563	8.3935	cps1:8, tbc1d22a:6, pdk1:2, abcc3:1, pygl:1	gls:3, glud1:2, amt:2, ca2:1, ca3:1, ca5a:1, ca7:1, hal:1, gls2:1, cth:1, ca5b:1, glud2:1, glul:1, ca13:1
e2fl_top_100	74	hs_vitamin_b12_wp1533_38840.txt	32	11.12	2.489	8.3901	il8:5, cps1:4, pygl:3, cebpb:3, rpl27a:2, slc9a3r1:2, tbc1d22a:2, irf8:2, usp2:2, rpl7a:2, pdk1:1, stom:1, fgfr2:1, cd9:1, lif:1	shmt2:5, nfkb1:4, il6:3, rela:3, nfkb2:3, sod2:2, ccl2:1, plat:1, abca1:1, il1b:1, f2:1, ccl5:1, sod1:1, cth:1, ins:1, ldlr:1, serpine1:1, saa4:1
e2fl_top_100	74	hs_osteopontin_wp1434_38779.txt	27	8.4	2.217	8.3884	usp2:4, il8:3, rpl7a:3, tbc1d22a:2, ppara:2, myo5b:2, gab2:2, dusp10:2, pygl:2, cebpb:2, rpl27a:1, slc9a3r1:1, irf8:1	mapk1:8, nfkb1:4, rela:3, mapk3:3, map3k14:3, chuk:2, map2k1:2, mmp9:1, ikbkb:1
e2fl_top_100	74	ifn-gamma_pathway	464	334.72	15.412	8.388	rpl7a:58, rpl27a:45, cebpb:27, myo5b:25, tbc1d22a:20, epha4:18, ghr:18, pygl:18, fgfr2:16, gab2:15, slc9a3r1:15, abcc3:14, stom:14, ppara:14, irf8:13, arg2:13, il8:13, dusp10:9, cd9:9, gnai1:9, tmem138:8, pdk1:8, rab13:6, abcg2:6, ccdc88a:5, cps1:5, myf6:4, mylk:4, slc7a2:3, slc16a1:3, cldn1:3, slc1a4:3, phldb2:3, c11orf17:2, tnxb:2, nebl:2, ercc5:2, usp2:2, plxnb2:2, fam110b:2, maml2:2, stk39:2,…	hspa8:9, mapk1:8, gga3:7, pik3ca:5, nme1:5, rab5a:5, ppp1ca:5, mapk14:5, xpo1:5, calm1:5, pik3r1:5, eif4a1:5, gys1:5, egfr:5, map3k12:4, grb2:4, ran:4, arf6:4, csnk1g2:4, mapkapk2:4, calm3:4, hspb1:4, cltc:4, ikzf1:3, mapk13:3, pdpk1:3, arf1:3, eif4ebp1:3, myc:3, jup:3, mapk3:3, ube2i:3, raf1:3, usp7:3, plk1:3, gtf3a:3, eef2:3, cblb:3, ptpn6:3, cbl:3, iqgap1:3, calm2:3, cat:3, kpnb1:3, prkaca:3, …
e2fl_top_100	74	st_b_cell_antigen_receptor	65	27.32	4.507	8.361	irf8:7, rpl27a:7, gab2:7, pdk1:6, fgfr2:6, tbc1d22a:4, gnai1:4, rpl7a:3, pygl:3, epha4:2, ghr:2, myo5b:2, cd9:2, ccdc88a:2, cebpb:2, cps1:1, il8:1, dusp10:1, slc9a3r1:1, ppara:1, usp2:1	mapk1:8, pik3cd:5, pik3ca:5, pik3r1:5, nfkb1:4, grb2:4, raf1:3, nfkbia:3, akt3:3, csk:3, nfkb2:3, map2k1:2, shc1:2, akt2:2, sos1:2, cd19:2, map2k2:1, sos2:1, syk:1, blnk:1, ephb2:1, vav1:1, dag1:1, btk:1, akt1:1
e2fl_top_100	74	reactome_g_alpha_z_signalling_events	22	6.08	1.913	8.3215	gnai1:11, stom:4, rpl7a:2, slc16a1:1, abcg2:1, l1cam:1, tbc1d22a:1, il8:1	gnai2:5, gnai3:4, adcy6:2, gnai1:2, adcy1:2, adcy5:1, adcy3:1, adcy9:1, adcy4:1, adcy2:1, adcy8:1, adcy7:1
e2fl_top_100	74	s1p3_pathway	34	13.16	2.511	8.2985	gnai1:6, pdk1:2, epha4:2, myo5b:2, cd9:2, rpl7a:2, gab2:2, pygl:2, ghr:1, abcg2:1, abcc3:1, l1cam:1, tbc1d22a:1, plxnb2:1, il8:1, ccdc88a:1, dusp10:1, slc9a3r1:1, stom:1, ppara:1, tnxb:1, slc1a4:1	mapk1:8, akt3:3, itgav:2, rac1:2, gnai1:2, rhoa:2, cxcr4:2, jak2:1, s1pr3:1, vegfa:1, gna12:1, src:1, s1pr2:1, flt1:1, gna13:1, akt1:1, pdgfrb:1, s1pr1:1, itgb3:1, pak1:1
e2fl_top_100	74	angiopoietin_receptor_tie2-mediated_signaling	70	26.28	5.272	8.293	gab2:7, fgfr2:5, cebpb:5, ghr:4, il8:4, pdk1:3, rpl7a:3, dusp10:3, rpl27a:3, epha4:2, tbc1d22a:2, myo5b:2, irf8:2, cd9:2, slc9a3r1:2, gnai1:2, stom:2, pygl:2, abcg2:1, abcc3:1, fam117a:1, l1cam:1, cps1:1, plxnb2:1, ccdc88a:1, tmem138:1, cldn1:1, ppara:1, arg2:1, slc1a4:1, ercc5:1, usp2:1, stk39:1	mapk1:8, elf1:5, mapk14:5, fyn:5, pik3r1:5, pik3ca:5, nfkb1:4, grb2:4, itga5:3, rela:3, shc1:2, stat5a:2, rac1:2, itgb1:2, mapk8:1, mmp2:1, elk1:1, ets1:1, foxo1:1, f2:1, stat5b:1, ptpn11:1, fgf2:1, pxn:1, nos3:1, akt1:1, pak1:1, rasa1:1, crk:1
e2fl_top_100	74	kegg_04640_hematopoietic_cell_lineage	41	12.32	3.461	8.2873	cd9:11, irf8:5, il8:4, epha4:2, rpl27a:2, abcc3:2, stom:2, rpl7a:2, stk39:2, lif:2, slc9a3r1:1, l1cam:1, gnai1:1, hla-drb3:1, dleu2l:1, gab2:1, cebpb:1	il6:3, cd37:3, itga5:3, itga3:2, cd59:2, cd44:2, epor:2, cd4:2, cd19:2, itga6:2, kit:2, itgam:2, mme:1, cd8b:1, cd14:1, itga2:1, il1b:1, il1a:1, csf1r:1, ms4a1:1, cd55:1, csf3:1, cd36:1, itga4:1, itga2b:1, itgb3:1
e2fl_top_100	74	rac1_signaling_pathway	176	114.08	7.488	8.2687	rpl27a:23, rpl7a:20, myo5b:12, slc9a3r1:11, irf8:8, cebpb:8, epha4:7, pdk1:7, tbc1d22a:7, il8:7, dusp10:6, pygl:6, stom:5, ppara:5, fgfr2:4, ccdc88a:4, tmem138:3, ghr:3, plxnb2:3, slc16a1:2, abcc3:2, c11orf17:2, cldn1:2, arg2:2, phldb2:2, abcg2:2, cd9:2, mylk:2, fam117a:1, fam101b:1, slc1a4:1, gab2:1, lif:1, cps1:1, gnai1:1, fam110b:1, stk39:1	arpc1b:9, mapk1:8, nme1:5, arpc5:5, cfl1:5, mapk14:5, ppp1r12a:5, ruvbl2:5, pak2:4, arpc2:4, il6:3, arhgdib:3, arhgap17:3, iqgap1:3, actr2:2, actr3:2, ep300:2, dock2:2, arhgef18:2, pkn2:2, nos2:2, tln1:2, mapk12:2, arhgef6:2, stat3:2, rhoa:2, sos1:2, plcb2:2, racgap1p:2, wasf1:2, jun:2, kalrn:2, mapk11:2, def6:2, atf2:2, arpc3:2, akap13:2, abi2:2, vav2:2, stat5a:2, kat5:2, rac1:2, srf:1, ngef:1, …
e2fl_top_100	74	regulation_of_rac1_activity	176	114.08	7.488	8.2687	rpl27a:23, rpl7a:20, myo5b:12, slc9a3r1:11, irf8:8, cebpb:8, epha4:7, pdk1:7, tbc1d22a:7, il8:7, dusp10:6, pygl:6, stom:5, ppara:5, fgfr2:4, ccdc88a:4, tmem138:3, ghr:3, plxnb2:3, slc16a1:2, abcc3:2, c11orf17:2, cldn1:2, arg2:2, phldb2:2, abcg2:2, cd9:2, mylk:2, fam117a:1, fam101b:1, slc1a4:1, gab2:1, lif:1, cps1:1, gnai1:1, fam110b:1, stk39:1	arpc1b:9, mapk1:8, nme1:5, arpc5:5, cfl1:5, mapk14:5, ppp1r12a:5, ruvbl2:5, pak2:4, arpc2:4, il6:3, arhgdib:3, arhgap17:3, iqgap1:3, actr2:2, actr3:2, ep300:2, dock2:2, arhgef18:2, pkn2:2, nos2:2, tln1:2, mapk12:2, arhgef6:2, stat3:2, rhoa:2, sos1:2, plcb2:2, racgap1p:2, wasf1:2, jun:2, kalrn:2, mapk11:2, def6:2, atf2:2, arpc3:2, akap13:2, abi2:2, vav2:2, stat5a:2, kat5:2, rac1:2, srf:1, ngef:1, …
e2fl_top_100	74	regulation_of_rhoa_activity	176	114.08	7.488	8.2687	rpl27a:23, rpl7a:20, myo5b:12, slc9a3r1:11, irf8:8, cebpb:8, epha4:7, pdk1:7, tbc1d22a:7, il8:7, dusp10:6, pygl:6, stom:5, ppara:5, fgfr2:4, ccdc88a:4, tmem138:3, ghr:3, plxnb2:3, slc16a1:2, abcc3:2, c11orf17:2, cldn1:2, arg2:2, phldb2:2, abcg2:2, cd9:2, mylk:2, fam117a:1, fam101b:1, slc1a4:1, gab2:1, lif:1, cps1:1, gnai1:1, fam110b:1, stk39:1	arpc1b:9, mapk1:8, nme1:5, arpc5:5, cfl1:5, mapk14:5, ppp1r12a:5, ruvbl2:5, pak2:4, arpc2:4, il6:3, arhgdib:3, arhgap17:3, iqgap1:3, actr2:2, actr3:2, ep300:2, dock2:2, arhgef18:2, pkn2:2, nos2:2, tln1:2, mapk12:2, arhgef6:2, stat3:2, rhoa:2, sos1:2, plcb2:2, racgap1p:2, wasf1:2, jun:2, kalrn:2, mapk11:2, def6:2, atf2:2, arpc3:2, akap13:2, abi2:2, vav2:2, stat5a:2, kat5:2, rac1:2, srf:1, ngef:1, …
e2fl_top_100	74	rhoa_signaling_pathway	176	114.08	7.488	8.2687	rpl27a:23, rpl7a:20, myo5b:12, slc9a3r1:11, irf8:8, cebpb:8, epha4:7, pdk1:7, tbc1d22a:7, il8:7, dusp10:6, pygl:6, stom:5, ppara:5, fgfr2:4, ccdc88a:4, tmem138:3, ghr:3, plxnb2:3, slc16a1:2, abcc3:2, c11orf17:2, cldn1:2, arg2:2, phldb2:2, abcg2:2, cd9:2, mylk:2, fam117a:1, fam101b:1, slc1a4:1, gab2:1, lif:1, cps1:1, gnai1:1, fam110b:1, stk39:1	arpc1b:9, mapk1:8, nme1:5, arpc5:5, cfl1:5, mapk14:5, ppp1r12a:5, ruvbl2:5, pak2:4, arpc2:4, il6:3, arhgdib:3, arhgap17:3, iqgap1:3, actr2:2, actr3:2, ep300:2, dock2:2, arhgef18:2, pkn2:2, nos2:2, tln1:2, mapk12:2, arhgef6:2, stat3:2, rhoa:2, sos1:2, plcb2:2, racgap1p:2, wasf1:2, jun:2, kalrn:2, mapk11:2, def6:2, atf2:2, arpc3:2, akap13:2, abi2:2, vav2:2, stat5a:2, kat5:2, rac1:2, srf:1, ngef:1, …
e2fl_top_100	74	tcr_signaling_in_na&#xef;ve_cd8+_t_cells	131	68.68	7.548	8.2562	rpl7a:15, gab2:13, irf8:11, rpl27a:11, tbc1d22a:7, myo5b:7, fgfr2:7, usp2:7, il8:5, pdk1:4, ghr:4, dusp10:4, cebpb:4, gnai1:4, pygl:4, epha4:3, myf6:3, arg2:3, ccdc88a:2, slc9a3r1:2, stk39:2, slc16a1:1, abcg2:1, abcc3:1, cps1:1, dleu2l:1, mylk:1, maml2:1, stom:1, ppara:1	mapk1:8, mapk14:5, fyn:5, pik3r1:5, xpo1:5, calm1:5, pik3ca:5, nfkb1:4, ran:4, grb2:4, calm3:4, cbl:3, pdpk1:3, nfkb2:3, map3k14:3, raf1:3, ptpn6:3, nfkbia:3, csk:3, calm2:3, rela:3, chuk:2, rel:2, shc1:2, traf6:2, sos1:2, rasgrp2:2, jun:2, b2m:2, ube2d3:2, map2k1:2, atm:2, lcp2:1, mapk8:1, elk1:1, il2rg:1, syk:1, cd86:1, braf:1, src:1, vav1:1, akt1:1, grap2:1, cd247:1, cd8b:1, zap70:1, nras:1, l…
e2fl_top_100	74	biocarta_inflam_pathway	15	3.16	1.434	8.256	hla-drb3:3, il8:2, irf8:2, fgfr2:2, lif:2, rpl27a:1, ghr:1, rpl7a:1, cebpb:1	il6:3, hla-dra:2, cd4:2, tgfb3:2, hla-drb1:2, tgfb1:1, pdgfa:1, csf3:1, il1a:1
e2fl_top_100	74	kegg_05222_small_cell_lung_cancer	101	43.6	6.976	8.228	pdk1:12, fgfr2:10, gnai1:8, gab2:8, cd9:6, tbc1d22a:5, il8:5, irf8:5, cebpb:5, usp2:5, rpl7a:4, arg2:4, abcc3:3, ppara:3, ccdc88a:2, rpl27a:2, maml2:2, epha4:1, ghr:1, abcg2:1, l1cam:1, cps1:1, myo5b:1, mylk:1, slc9a3r1:1, stom:1, ercc5:1, stk39:1, pygl:1	pik3cd:5, pik3r1:5, pik3ca:5, pik3cg:5, pik3r3:4, nfkb1:4, pik3cb:4, pik3r5:4, pik3r2:4, myc:3, nfkb2:3, nfkbia:3, akt3:3, rela:3, chuk:2, traf4:2, itga3:2, akt2:2, traf6:2, cycs:2, itgb1:2, pias4:2, nos2:2, itgav:2, itga6:2, lama4:1, tp53:1, itga2:1, nos1:1, pias2:1, traf1:1, birc3:1, ptgs2:1, lamb2:1, rxra:1, akt1:1, itga2b:1, lamc1:1, cdk4:1, e2f3:1, pias1:1, ikbkg:1, ccnd1:1, rxrb:1, skp2:1, …
e2fl_top_100	74	reactome_signaling_by_pdgf	67	33	4.133	8.2261	gab2:11, fgfr2:10, gnai1:7, ghr:5, rpl27a:5, pdk1:4, rpl7a:4, epha4:3, myo5b:2, dusp10:2, cebpb:2, ppara:2, pygl:2, cps1:1, tbc1d22a:1, cd9:1, ccdc88a:1, mylk:1, rab13:1, slc9a3r1:1, stom:1	mapk1:8, pik3r1:5, pik3ca:5, pik3cb:4, grb2:4, pik3r2:4, mapk3:3, raf1:3, sos1:2, hras:2, map2k1:2, stat5a:2, kras:2, stat3:2, plat:1, stat5b:1, src:1, pdgfc:1, pdgfrb:1, map2k2:1, nras:1, stat1:1, pdgfb:1, rapgef1:1, pdgfra:1, crkl:1, pdgfd:1, ptpn11:1, ywhab:1, pdgfa:1, stat6:1, rasa1:1, crk:1
e2fl_top_100	74	fc-epsilon_receptor_i_signaling_in_mast_cells	91	39.4	6.285	8.2102	gab2:10, irf8:9, fgfr2:7, rpl27a:7, gnai1:6, rpl7a:5, ghr:4, tbc1d22a:4, il8:4, usp2:4, pdk1:3, myo5b:3, dusp10:3, slc9a3r1:3, epha4:2, cebpb:2, stom:2, ppara:2, pygl:2, phldb2:1, abcg2:1, abcc3:1, fam117a:1, cps1:1, ccdc88a:1, mylk:1, tmem138:1, rab13:1	mapk1:8, fyn:5, pik3r1:5, pik3ca:5, nfkb1:4, pak2:4, grb2:4, cbl:3, mapk3:3, cblb:3, raf1:3, hcls1:3, rela:3, chuk:2, shc1:2, sos1:2, wipf1:2, jun:2, hras:2, map2k1:2, inpp5d:2, lcp2:1, mapk8:1, pla2g1b:1, dusp1:1, syk:1, lat2:1, vav1:1, btk:1, akt1:1, fcer1g:1, dok1:1, map2k2:1, map3k1:1, ptpn11:1, ikbkg:1, pla2g4a:1, fos:1, ikbkb:1, pxn:1, s1pr1:1, ppap2a:1, rasa1:1
e2fl_top_100	74	biocarta_bad_pathway	40	13.68	3.211	8.197	gnai1:5, gab2:5, pdk1:4, fgfr2:4, epha4:2, tbc1d22a:2, ccdc88a:2, dusp10:2, rpl27a:2, ppara:2, pygl:2, ghr:1, l1cam:1, myo5b:1, irf8:1, cd9:1, rpl7a:1, cebpb:1, slc9a3r1:1	mapk1:8, pik3r1:5, pik3ca:5, pik3cg:5, prkar2a:3, mapk3:3, igf1r:2, adcy1:2, kit:2, rps6ka1:1, igf1:1, ywhah:1, bax:1, akt1:1
e2fl_top_100	74	hs_estrogen_signalling_wp712_38812.txt	41	16.16	3.037	8.1791	il8:4, cebpb:4, gnai1:4, pygl:4, rpl7a:3, dusp10:3, pdk1:2, tbc1d22a:2, myo5b:2, gab2:2, abcg2:1, irf8:1, fgfr2:1, c11orf17:1, ccdc88a:1, rab13:1, slc9a3r1:1, stom:1, ppara:1, arg2:1, stk39:1	mapk1:8, mapk14:5, pik3ca:5, nfkb1:4, prkaca:3, gnas:3, map2k1:2, jun:2, elk1:1, mapk9:1, esr1:1, braf:1, sp1:1, fos:1, akt1:1, gngt1:1, gnb1:1
e2fl_top_100	74	biocarta_edg1_pathway	50	18.24	3.887	8.1714	gnai1:8, gab2:6, pdk1:4, fgfr2:4, abcg2:2, l1cam:2, cd9:2, rpl7a:2, dusp10:2, slc9a3r1:2, ppara:2, pygl:2, epha4:1, ghr:1, tbc1d22a:1, plxnb2:1, myo5b:1, il8:1, irf8:1, ccdc88a:1, rpl27a:1, stom:1, arg2:1, slc1a4:1	mapk1:8, pik3ca:5, pik3r1:5, pik3cg:5, mapk3:3, adcy1:2, itgav:2, plcb1:2, rac1:2, gnai1:2, asah1:2, rhoa:2, pdgfra:1, src:1, pdgfa:1, smpd2:1, akt1:1, s1pr1:1, gngt1:1, itgb3:1, gnb1:1, smpd1:1
e2fl_top_100	74	reactome_activation_of_the_ap1_family_of_transcription_factors	27	11.12	1.943	8.1714	dusp10:7, il8:4, rpl7a:3, ppara:2, gab2:2, pygl:2, slc9a3r1:1, tbc1d22a:1, stom:1, myo5b:1, ccdc88a:1, stk39:1, cebpb:1	mapk1:8, mapk14:5, mapk3:3, mapk11:2, mapk10:2, atf2:2, jun:2, mapk8:1, mapk9:1, fos:1
e2fl_top_100	74	e-cadherin_signaling_in_keratinocytes	36	12.96	2.821	8.168	gab2:5, rpl7a:4, pdk1:3, fgfr2:3, epha4:2, myo5b:2, cd9:2, gnai1:2, slc7a2:1, ghr:1, abcg2:1, plxnb2:1, ccdc88a:1, cebpb:1, cldn1:1, rpl27a:1, slc9a3r1:1, stom:1, slc1a4:1, nebl:1, pygl:1	fyn:5, pik3r1:5, pik3ca:5, egfr:5, jup:3, rac1:2, zyx:2, rhoa:2, vasp:1, src:1, cdh1:1, ctnnd1:1, akt1:1, pak1:1, ctnna1:1
e2fl_top_100	74	reactome_traf6_mediated_induction_of_the_antiviral_cytokine_ifn_alpha_beta_cascade	77	38.16	4.758	8.1628	rpl7a:12, tbc1d22a:7, dusp10:7, cebpb:7, il8:6, rpl27a:5, usp2:5, pygl:5, myo5b:3, epha4:2, abcc3:2, irf8:2, slc9a3r1:2, stom:2, ppara:2, gab2:2, ghr:1, l1cam:1, fgfr2:1, ccdc88a:1, maml2:1, stk39:1	mapk1:8, ppp2r1a:5, mapk14:5, nfkb1:4, mapkapk2:4, nfkb2:3, mapk3:3, nfkbia:3, rela:3, chuk:2, ppp2r5d:2, mapk10:2, ubb:2, traf6:2, jun:2, mapk11:2, atf2:2, rps6ka2:2, map2k3:2, map2k1:2, dusp6:2, mapk8:1, elk1:1, ppp2ca:1, map3k7ip1:1, dusp7:1, map3k7:1, ppp2r1b:1, rps6ka5:1, map2k2:1, rps6ka1:1, mapk9:1, mef2c:1, ikbkg:1, fos:1, ikbkb:1
e2fl_top_100	74	fgf_signaling_pathway	67	24.12	5.262	8.1483	fgfr2:12, gab2:9, epha4:6, ghr:4, il8:4, rpl7a:4, pdk1:3, abcc3:3, rpl27a:3, tbc1d22a:2, cd9:2, ccdc88a:2, gnai1:2, l1cam:1, plxnb2:1, myo5b:1, mylk:1, dusp10:1, cebpb:1, cldn1:1, slc9a3r1:1, ppara:1, tnxb:1, pygl:1	mapk1:8, pik3r1:5, pik3ca:5, grb2:4, cbl:3, pdpk1:3, met:2, shc1:2, sos1:2, jun:2, fgfr1:2, plaur:2, fgfr3:2, camk2a:2, cttn:2, fgfr4:1, ncam1:1, fgfr2:1, fgf23:1, ctnnd1:1, stat5b:1, src:1, fgf1:1, akt1:1, gab1:1, sdc2:1, rps6ka1:1, mmp9:1, stat1:1, fgf19:1, ptk2b:1, ptpn11:1, pak4:1, cdh2:1, cdh1:1, fos:1
e2fl_top_100	74	reactome_toll_like_receptor_3_cascade	79	39.96	4.791	8.1481	rpl7a:12, tbc1d22a:7, dusp10:7, cebpb:7, il8:6, rpl27a:5, usp2:5, pygl:5, irf8:4, myo5b:3, epha4:2, abcc3:2, slc9a3r1:2, stom:2, ppara:2, gab2:2, ghr:1, l1cam:1, fgfr2:1, ccdc88a:1, maml2:1, stk39:1	mapk1:8, ppp2r1a:5, mapk14:5, nfkb1:4, mapkapk2:4, nfkb2:3, mapk3:3, nfkbia:3, rela:3, chuk:2, ppp2r5d:2, mapk10:2, ubb:2, traf6:2, jun:2, mapk11:2, atf2:2, rps6ka2:2, map2k3:2, map2k1:2, dusp6:2, mapk8:1, elk1:1, ppp2ca:1, map3k7ip1:1, dusp7:1, map3k7:1, ppp2r1b:1, rps6ka5:1, map2k2:1, rps6ka1:1, mapk9:1, mef2c:1, ripk3:1, ikbkg:1, irf7:1, fos:1, ikbkb:1
e2fl_top_100	74	kegg_05215_prostate_cancer	137	62.64	9.128	8.1462	fgfr2:23, gnai1:12, gab2:12, pdk1:11, epha4:9, cebpb:8, rpl27a:8, rpl7a:7, tbc1d22a:5, ppara:5, usp2:5, pygl:4, myo5b:3, irf8:3, ghr:2, cps1:2, il8:2, ccdc88a:2, dusp10:2, slc9a3r1:2, stom:2, arg2:2, slc7a2:1, abcc3:1, rfpl2:1, rab13:1, slc1a4:1, ercc5:1	mapk1:8, pik3cd:5, pik3r1:5, egfr:5, pik3ca:5, pik3cg:5, pik3r3:4, nfkb1:4, pik3cb:4, pik3r5:4, grb2:4, pik3r2:4, araf:3, pdpk1:3, nfkb2:3, mapk3:3, raf1:3, nfkbia:3, hsp90ab1:3, akt3:3, rela:3, chuk:2, hsp90aa2:2, igf1r:2, akt2:2, sos1:2, ep300:2, hras:2, fgfr1:2, map2k1:2, mdm2:2, hsp90b1:2, kras:2, erbb2:2, ar:2, tp53:1, sos2:1, ctnnb1:1, fgfr2:1, egf:1, foxo1:1, braf:1, igf1:1, pdgfc:1, akt1:…
e2fl_top_100	74	hs_erbb_signaling_pathway_wp673_38179.txt	69	30.88	4.684	8.1377	fgfr2:10, epha4:7, cebpb:7, rpl27a:6, gab2:6, rpl7a:5, ghr:3, gnai1:3, pygl:3, pdk1:2, myo5b:2, il8:2, dusp10:2, slc7a2:1, abcc3:1, cps1:1, tbc1d22a:1, rfpl2:1, cd9:1, ccdc88a:1, rab13:1, slc9a3r1:1, stom:1, ppara:1	mapk1:8, egfr:5, pik3r5:4, grb2:4, araf:3, myc:3, akt3:3, eif4ebp1:3, sos1:2, jun:2, hras:2, cblc:2, map2k1:2, mdm2:2, stat5a:2, kras:2, erbb2:2, camk2a:2, tp53:1, mapk8:1, elk1:1, egf:1, foxo1:1, src:1, erbb3:1, abl1:1, gab1:1, hbegf:1, pak4:1, ccnd1:1, erbb4:1, tgfa:1, crk:1, gsk3b:1
e2fl_top_100	74	kegg_05140_leishmaniasis	56	21.08	4.3	8.1202	il8:10, irf8:6, dusp10:6, ghr:4, rpl7a:4, cebpb:4, tbc1d22a:3, gab2:3, fgfr2:2, rpl27a:2, slc9a3r1:2, ppara:2, pygl:2, phldb2:1, myo5b:1, c11orf17:1, arg2:1, usp2:1, stk39:1	mapk1:8, mapk14:5, nfkb1:4, mapk13:3, ptpn6:3, nfkbia:3, rela:3, mapk3:3, jak1:2, traf6:2, nos2:2, jun:2, itgb2:2, mapk12:2, mapk11:2, tgfb3:2, itgam:2, jak2:1, tgfb1:1, elk1:1, stat1:1, ptgs2:1, myd88:1
e2fl_top_100	74	class_i_pi3k_signaling_events_mediated_by_akt	441	332.4	13.423	8.0908	rpl7a:65, rpl27a:48, myo5b:26, pygl:20, tbc1d22a:19, cebpb:18, ghr:16, epha4:15, gab2:15, slc9a3r1:14, fgfr2:13, irf8:12, abcc3:11, stom:11, pdk1:11, cd9:10, arg2:9, il8:9, gnai1:9, usp2:7, cps1:7, tmem138:6, ppara:6, abcg2:6, slc16a1:5, ccdc88a:5, rab13:5, ercc5:5, dusp10:4, cldn1:4, slc7a2:3, myf6:3, slc1a4:3, phldb2:3, mylk:3, fam101b:2, tnxb:2, nebl:2, plxnb2:2, fam110b:2, c11orf17:1, hla-drb…	mapk1:8, gga3:7, xpo1:5, calm1:5, pik3ca:5, pik3r1:5, eif4a1:5, nme1:5, gys1:5, mapk14:5, egfr:5, nfkb1:4, grb2:4, hspa1a:4, ran:4, arf6:4, csnk1g2:4, cltc:4, hspa1b:4, calm3:4, pdpk1:3, eef2:3, map3k14:3, arf1:3, ptpn6:3, nfkbia:3, eif4ebp1:3, ctsd:3, rela:3, cbl:3, pcna:3, jup:3, iqgap1:3, prmt5:3, calm2:3, ddb2:3, nfkb2:3, raf1:3, cat:3, perp:3, kpnb1:3, usp7:3, plk1:3, gtf3a:3, gsk3a:3, akt3:…
e2fl_top_100	74	kegg_04144_endocytosis	111	54	7.077	8.0543	fgfr2:23, epha4:13, myo5b:12, rpl27a:9, rpl7a:8, gnai1:5, tbc1d22a:4, il8:4, slc9a3r1:4, ghr:3, rab13:3, stom:3, gab2:3, phldb2:2, abcc3:2, irf8:2, tmem138:2, pdk1:1, slc7a2:1, abcg2:1, plxnb2:1, rfpl2:1, cd9:1, mylk:1, cebpb:1, arg2:1	rab5a:5, egfr:5, sh3gl1:4, sh3glb1:3, cblb:3, il8rb:3, cbl:3, pdcd6ip:3, ccr5:2, traf6:2, rab11fip1:2, chmp2a:2, cblc:2, nedd4:2, rab11a:2, sh3gl3:2, il8ra:2, met:2, igf1r:2, sh3glb2:2, epn3:2, adrbk1:2, vps25:2, grk6:2, vps4a:2, mdm2:2, rab11b:2, fgfr3:2, cxcr4:2, kit:2, sh3kbp1:2, rnf41:1, fgfr4:1, wwp1:1, adrb2:1, fgfr2:1, tsg101:1, fam125a:1, flt1:1, erbb3:1, chmp4c:1, epn2:1, kdr:1, ntrk1:1,…
e2fl_top_100	74	hs_mapk_signaling_pathway_wp382_38878.txt	176	99.72	9.476	8.0499	rpl7a:21, rpl27a:16, cebpb:9, il8:9, pygl:9, epha4:8, fgfr2:8, dusp10:8, stom:8, gab2:8, myo5b:7, irf8:6, slc9a3r1:6, gnai1:6, slc16a1:4, abcc3:4, tbc1d22a:4, ppara:3, arg2:3, usp2:3, pdk1:3, ghr:3, cps1:3, c11orf17:2, ccdc88a:2, tmem138:2, abcg2:2, plxnb2:2, slc7a2:1, fam117a:1, slc1a4:1, cd9:1, mylk:1, maml2:1, stk39:1	hspa8:9, mapk1:8, mapk14:5, egfr:5, map3k12:4, nfkb1:4, hspb1:4, hspa5:4, mapkapk2:4, hspa1b:4, pak2:4, hspa1a:4, grb2:4, mapk13:3, map3k14:3, raf1:3, myc:3, mapk3:3, akt3:3, prkaca:3, rac2:3, flna:2, traf6:2, gck:2, map2k1:2, dusp6:2, kras:2, mapk12:2, tgfb3:2, mapk10:2, akt2:2, rap1b:2, jun:2, atf2:2, acvr1b:2, rac1:2, srf:1, cd14:1, fgf4:1, mapk8:1, elk1:1, ppm1b:1, il1b:1, egf:1, map3k7ip1:1,…
e2fl_top_100	74	reactome_inhibition_of_insulin_secretion_by_adrenaline_noradrenaline	43	12.12	3.844	8.0332	gnai1:22, stom:6, epha4:2, abcc3:2, fgfr2:2, rpl7a:2, rpl27a:1, abcg2:1, cps1:1, tbc1d22a:1, myo5b:1, il8:1, arg2:1	gnai2:5, gnb2:5, gnb4:3, gnao1:3, cacna1d:2, adcy6:2, gnai1:2, gng12:2, cacna1c:1, gng8:1, gng10:1, gng3:1, adra2a:1, gnb3:1, gng5:1, gnb5:1, gng4:1, adcy5:1, gng11:1, ac005512.1:1, ins:1, cacnb2:1, gngt1:1, gng2:1, gnb1:1, gngt2:1, gng13:1
e2fl_top_100	74	reactome_class_a1_rhodopsin_like_receptors	84	40.44	5.424	8.0305	gnai1:34, il8:26, irf8:6, slc9a3r1:3, rpl27a:2, myo5b:2, fgfr2:2, rpl7a:2, fam117a:1, l1cam:1, cps1:1, hla-drb3:1, tnxb:1, lif:1, cebpb:1	ccr7:3, ccr2:3, il8rb:3, ccr8:2, ccr5:2, cx3cr1:2, ccr6:2, fpr1:2, ccr4:2, ccr1:2, xcr1:2, cxcr6:2, darc:2, il8ra:2, ppbp:2, cxcr3:2, ccr10:2, cxcr4:2, ccr3:2, cxcr5:2, ccr9:2, cxcl5:1, oprm1:1, s1pr3:1, cnr1:1, adra2a:1, adrb2:1, cxcl2:1, pomc:1, htr2a:1, tubb3:1, s1pr4:1, hrh4:1, cytsa:1, s1pr2:1, cx3cl1:1, adora1:1, ffar1:1, ccl4:1, tbxa2r:1, cxcl1:1, ccl2:1, ednrb:1, oprd1:1, s1pr5:1, drd2:1,…
e2fl_top_100	74	hs_il-2_signaling_pathway_wp49_35641.txt	123	57.56	8.155	8.0244	gab2:17, ghr:12, fgfr2:11, rpl27a:11, rpl7a:10, gnai1:8, pdk1:7, irf8:7, dusp10:5, il8:4, stom:4, cebpb:3, ppara:3, pygl:3, abcg2:2, tbc1d22a:2, myo5b:2, slc9a3r1:2, usp2:2, phldb2:1, epha4:1, abcc3:1, cps1:1, cd9:1, ccdc88a:1, mylk:1, stk39:1	mapk1:8, pik3cd:5, mapk14:5, fyn:5, pik3r1:5, pik3ca:5, pik3cg:5, nfkb1:4, mapkapk2:4, pik3cb:4, grb2:4, pik3r2:4, cbl:3, mapk3:3, raf1:3, ptpn6:3, rela:3, chuk:2, hsp90aa2:2, shc1:2, sos1:2, cd53:2, gnb2l1:2, ybx1:2, map2k1:2, jak1:2, stat5a:2, plcb1:2, kras:2, stat3:2, eif3b:2, jak2:1, mapk8:1, il2rg:1, eif4e:1, syk:1, stat5b:1, vav1:1, akt1:1, stam2:1, map2k2:1, lck:1, stat1:1, ets1:1, mapk9:1…
e2fl_top_100	74	reactome_cell_surface_interactions_at_the_vascular_wall	93	35	7.263	7.9858	irf8:12, gab2:11, fgfr2:7, cd9:7, gnai1:7, rpl27a:6, stom:6, pdk1:4, ghr:3, il8:3, rpl7a:3, abcg2:2, abcc3:2, l1cam:2, cps1:2, cldn1:2, rab13:2, slc9a3r1:2, arg2:2, stk39:2, slc16a1:1, epha4:1, dennd3:1, myo5b:1, ccdc88a:1, tmem138:1	fyn:5, pik3r1:5, pik3ca:5, pik3cb:4, yes1:4, grb2:4, pik3r2:4, itga5:3, ppil2:3, ppia:3, ptpn6:3, bsg:2, itga3:2, itgax:2, shc1:2, sos1:2, itgb2:2, hras:2, itgb1:2, itgav:2, kras:2, inpp5d:2, itga6:2, itgam:2, slc16a1:1, esam:1, slc7a7:1, sell:1, cxadr:1, slc16a3:1, atp1b1:1, src:1, selplg:1, itga4:1, slc7a8:1, fcer1g:1, itgb3:1, nras:1, f11r:1, cd84:1, lck:1, mmp1:1, atp1b3:1, f2:1, cd48:1, slc7…
e2fl_top_100	74	reactome_phosphorylation_of_cd3_and_tcr_zeta_chains	29	9.4	2.483	7.8928	hla-drb3:13, irf8:11, rpl27a:1, slc9a3r1:1, rpl7a:1, gnai1:1, gab2:1	csk:3, hla-doa:2, hla-dqa1:2, cd4:2, hla-dqa2:2, hla-drb1:2, hla-dqb1:2, hla-dma:2, hla-dra:2, hla-drb5:2, cd247:1, hla-dmb:1, lck:1, pag1:1, hla-dpb1:1, ptprc:1, hla-dpa1:1, hla-dob:1
e2fl_top_100	74	hs_signal_transduction_of_s1p_receptor_wp26_38752.txt	44	16.92	3.439	7.8744	gnai1:9, pdk1:3, il8:3, rpl7a:3, dusp10:3, slc9a3r1:3, stom:3, gab2:3, tbc1d22a:2, myo5b:2, ppara:2, pygl:2, slc16a1:1, epha4:1, abcg2:1, ccdc88a:1, rpl27a:1, arg2:1	mapk1:8, gnai2:5, gnai3:4, akt3:3, mapk3:3, akt2:2, racgap1p:2, plcb2:2, plcb1:2, mapk12:2, gnai1:2, asah1:2, s1pr5:1, s1pr3:1, plcb3:1, s1pr2:1, mapk4:1, akt1:1, s1pr1:1
e2fl_top_100	74	reactome_cd28_co_stimulation	48	22	3.304	7.8692	gab2:7, pdk1:5, fgfr2:4, epha4:3, myo5b:3, rpl7a:3, ghr:2, abcg2:2, abcc3:2, irf8:2, ccdc88a:2, rpl27a:2, gnai1:2, stom:2, tbc1d22a:1, plxnb2:1, mylk:1, slc9a3r1:1, slc1a4:1, usp2:1, pygl:1	fyn:5, pik3ca:5, pik3r1:5, pak2:4, grb2:4, yes1:4, akt3:3, pdpk1:3, map3k14:3, akt2:2, rac1:2, lck:1, cd86:1, cdc42:1, src:1, vav1:1, akt1:1, pak1:1, grap2:1
e2fl_top_100	74	reactome_smooth_muscle_contraction	44	14.6	3.742	7.8575	mylk:9, myo5b:8, rpl7a:7, rpl27a:5, myf6:3, gnai1:2, stom:2, arg2:2, pygl:2, abcc3:1, slc9a3r1:1, tmem138:1, cebpb:1	calm1:5, tpm1:5, calm3:4, actg2:4, acta2:4, cald1:3, myh11:3, calm2:3, tln1:2, myl6:2, myl9:2, myl12b:2, tpm2:1, tpm3:1, pxn:1, tpm4:1, lmod1:1
e2fl_top_100	74	e-cadherin_signaling_events	85	37.56	6.111	7.7635	rpl7a:13, rpl27a:10, epha4:6, fgfr2:6, gab2:6, myo5b:5, slc9a3r1:4, pdk1:3, cd9:3, gnai1:3, abcg2:2, abcc3:2, plxnb2:2, cldn1:2, stom:2, nebl:2, pygl:2, slc7a2:1, ghr:1, cps1:1, tbc1d22a:1, il8:1, irf8:1, ccdc88a:1, mylk:1, cebpb:1, rab13:1, fam110b:1, slc1a4:1	fyn:5, pik3r1:5, egfr:5, nme1:5, pik3ca:5, arf6:4, jup:3, iqgap1:3, met:2, igf1r:2, rap1b:2, stx4:2, zyx:2, rock1:2, vav2:2, exoc3:2, rac1:2, cttn:2, lima1:2, rhoa:2, actn1:2, myo6:1, ctnnb1:1, ctnnd1:1, egf:1, cdc42:1, src:1, igf1:1, mllt4:1, aqp3:1, tjp1:1, akt1:1, epha2:1, pak1:1, ctnna1:1, itgb7:1, cyfip2:1, abi1:1, rapgef1:1, vasp:1, ccnd1:1, exoc4:1, cdh1:1, efna1:1, crk:1
e2fl_top_100	74	paxillin-independent_events_mediated_by_a4b1_and_a4b7	35	12.28	2.937	7.7355	gab2:6, ghr:3, fgfr2:3, gnai1:3, pdk1:2, irf8:2, cd9:2, rpl7a:2, rpl27a:2, plxnb2:1, myo5b:1, ccdc88a:1, tmem138:1, rab13:1, slc9a3r1:1, stom:1, slc1a4:1, pygl:1, stk39:1	pik3ca:5, pik3r1:5, arf6:4, cbl:3, cd44:2, epor:2, rac1:2, rhoa:2, itgb1:2, jak2:1, itgb7:1, crkl:1, src:1, pxn:1, itga4:1, pak1:1, crk:1
e2fl_top_100	74	biocarta_ctcf_pathway	31	10.04	2.715	7.719	fgfr2:5, pdk1:3, ghr:3, gnai1:3, gab2:3, cebpb:3, rpl27a:2, irf8:2, rpl7a:2, epha4:1, stom:1, il8:1, rfpl2:1, ccdc88a:1	pik3r1:5, pik3ca:5, pik3cg:5, myc:3, mdm2:2, tgfb3:2, tgfb1:1, tgfbr3:1, tp53:1, pten:1, tgfbr2:1, ppp2ca:1, tgfbr1:1, smad4:1, cd79b:1
e2fl_top_100	74	reactome_toll_receptor_cascades	87	44.36	5.529	7.7116	rpl7a:13, irf8:8, tbc1d22a:7, dusp10:7, cebpb:7, il8:6, rpl27a:5, usp2:5, pygl:5, myo5b:4, stom:3, epha4:2, abcc3:2, slc9a3r1:2, ppara:2, gab2:2, stk39:2, ghr:1, l1cam:1, fgfr2:1, ccdc88a:1, maml2:1	mapk1:8, ppp2r1a:5, mapk14:5, nfkb1:4, mapkapk2:4, nfkb2:3, mapk3:3, nfkbia:3, rela:3, chuk:2, ppp2r5d:2, mapk10:2, ubb:2, traf6:2, jun:2, mapk11:2, atf2:2, rps6ka2:2, map2k3:2, map2k1:2, dusp6:2, ly96:1, cd14:1, mapk8:1, elk1:1, ppp2ca:1, map3k7ip1:1, dusp7:1, map3k7:1, ly86:1, myd88:1, ppp2r1b:1, rps6ka5:1, map2k2:1, rps6ka1:1, map3k1:1, mapk9:1, zfyve20:1, mef2c:1, tlr9:1, ripk3:1, ikbkg:1, ir…
e2fl_top_100	74	biocarta_ctla4_pathway	22	6.76	1.985	7.6778	gab2:5, irf8:4, fgfr2:3, pdk1:2, ghr:2, gnai1:2, hla-drb3:2, rpl27a:1, ccdc88a:1	pik3r1:5, pik3ca:5, grb2:4, hla-dra:2, hla-drb1:2, cd247:1, ptpn11:1, cd86:1, lck:1
e2fl_top_100	74	trail_signaling_pathway	518	397.84	15.729	7.6396	rpl7a:77, rpl27a:59, myo5b:28, irf8:24, cebpb:21, tbc1d22a:20, pygl:20, epha4:17, gab2:17, ghr:17, fgfr2:16, slc9a3r1:15, stom:13, il8:13, abcc3:12, cd9:12, ppara:11, arg2:11, pdk1:11, gnai1:11, abcg2:8, usp2:7, cps1:7, dusp10:6, tmem138:6, mylk:6, slc16a1:5, ccdc88a:5, rab13:5, ercc5:5, cldn1:4, slc7a2:3, myf6:3, slc1a4:3, phldb2:3, fam101b:2, tnxb:2, nebl:2, plxnb2:2, fam110b:2, stk39:2, fam117…	mapk1:8, gga3:7, pik3ca:5, nme1:5, mapk14:5, xpo1:5, calm1:5, pik3r1:5, eif4a1:5, gys1:5, egfr:5, grb2:4, ran:4, arf6:4, csnk1g2:4, calm3:4, nfkb1:4, hspa1a:4, cltc:4, hspa1b:4, ikzf1:3, pdpk1:3, arf1:3, nfkbia:3, eif4ebp1:3, csk:3, rela:3, myc:3, jup:3, mapk3:3, dap3:3, ddb2:3, nfkb2:3, raf1:3, usp7:3, plk1:3, gtf3a:3, gsk3a:3, akt3:3, msh2:3, eef2:3, map3k14:3, cblb:3, ptpn6:3, ctsd:3, cbl:3, p…
e2fl_top_100	74	reactome_phase_1_functionalization_of_compounds	43	16	3.536	7.6368	abcc3:8, pdk1:7, cps1:4, tnxb:4, pygl:4, aldh6a1:3, ghr:2, arg2:2, phldb2:1, abcg2:1, slc9a3r1:1, ppara:1, myo5b:1, il8:1, irf8:1, rpl7a:1, mylk:1	acss2:5, cyp3a7:4, cyp3a4:3, tbxas1:3, aldh2:3, cyp3a5:2, cyp3a43:2, acss1:2, cyp21a2:2, cyp2c9:2, cyp2u1:2, adh1c:2, aldh1a1:2, ptgis:2, smox:1, cyp24a1:1, cyp11b1:1, ptgs2:1, cyp4f2:1, cyp27a1:1, cyp4f12:1
e2fl_top_100	74	reactome_signalling_to_ras	50	23.36	3.499	7.6145	gab2:7, dusp10:6, rpl27a:6, rpl7a:5, il8:4, gnai1:3, pygl:3, myo5b:2, fgfr2:2, stom:2, ppara:2, ghr:1, abcc3:1, cps1:1, tbc1d22a:1, c11orf17:1, rab13:1, slc9a3r1:1, stk39:1	mapk1:8, mapk14:5, mapkapk2:4, grb2:4, raf1:3, mapk13:3, mapk3:3, map2k1:2, shc1:2, sos1:2, kras:2, hras:2, mapk12:2, mapk11:2, map2k2:1, nras:1, src:1, ywhab:1, ngf:1, ntrk1:1
e2fl_top_100	74	hs_alpha6-beta4_integrin_signaling_pathway_wp244_35307.txt	95	45.28	6.535	7.6079	gab2:12, fgfr2:10, rpl7a:10, rpl27a:9, pdk1:8, gnai1:7, epha4:5, plxnb2:4, irf8:3, cebpb:3, ghr:2, abcg2:2, abcc3:2, myo5b:2, cd9:2, ccdc88a:2, stom:2, arg2:2, slc1a4:2, pygl:2, slc7a2:1, c11orf17:1, ppara:1, stk39:1	pik3cd:5, fyn:5, pik3r1:5, egfr:5, cd151:5, pik3ca:5, pik3cg:5, pik3r3:4, pik3cb:4, yes1:4, grb2:4, pik3r2:4, eif4ebp1:3, met:2, shc1:2, rpsa:2, ywhaz:2, itga6:2, rac1:2, erbb2:2, ar:2, rhoa:2, eif4e:1, lamb2:1, vim:1, src:1, plec1:1, akt1:1, pak1:1, abl1:1, ywhae:1, lamc1:1, mst1r:1, smad3:1, ywhah:1, prkcd:1, eif6:1, ywhaq:1, itgb4:1, ywhab:1, dst:1
e2fl_top_100	74	reactome_regulation_of_insulin_secretion_by_glucagon_like_peptide_1	63	26	4.865	7.6056	gnai1:25, stom:8, rpl27a:5, rpl7a:4, epha4:2, abcg2:2, abcc3:2, tbc1d22a:2, fgfr2:2, pygl:2, cps1:1, myo5b:1, il8:1, cd9:1, c11orf17:1, mylk:1, rab13:1, arg2:1, nebl:1	gnai2:5, gnb2:5, gnao1:3, gnas:3, gnb4:3, prkar2a:3, iqgap1:3, prkaca:3, rap1b:2, adcy6:2, itpr3:2, cacna1d:2, gnai1:2, gng12:2, gng8:1, gnb3:1, rapgef3:1, adcy8:1, rapgef4:1, snap25:1, gng4:1, gng11:1, ac005512.1:1, cacnb2:1, stxbp1:1, cacna1c:1, gng10:1, gng3:1, gng5:1, gnb5:1, adcy5:1, ins:1, gng2:1, gngt1:1, gnb1:1, gng13:1, gngt2:1
e2fl_top_100	74	biocarta_mapk_pathway	108	52.72	7.272	7.6021	rpl7a:13, rpl27a:11, il8:9, dusp10:9, cebpb:9, abcc3:5, myo5b:5, gab2:5, tbc1d22a:4, usp2:4, irf8:3, stom:3, arg2:3, pygl:3, ghr:2, cps1:2, fgfr2:2, slc9a3r1:2, ppara:2, epha4:1, l1cam:1, plxnb2:1, c11orf17:1, ccdc88a:1, mylk:1, tmem138:1, rab13:1, gnai1:1, maml2:1, slc1a4:1, stk39:1	mapk1:8, mapk14:5, map3k12:4, nfkb1:4, mapkapk2:4, pak2:4, grb2:4, araf:3, mapk13:3, myc:3, mapk3:3, map3k14:3, raf1:3, nfkbia:3, rela:3, chuk:2, mknk2:2, mapk10:2, shc1:2, jun:2, hras:2, mapk11:2, atf2:2, rps6ka2:2, map2k3:2, map2k1:2, mapk12:2, rac1:2, tgfb3:2, rps6kb2:1, mapk8:1, elk1:1, map3k7:1, braf:1, mapk4:1, rps6ka5:1, pak1:1, tgfb1:1, map2k2:1, rps6ka1:1, stat1:1, map3k1:1, mapk9:1, mef…
e2fl_top_100	74	reactome_cd28_dependent_pi3k_akt_signaling	29	11.2	2.345	7.5899	pdk1:5, gab2:4, epha4:3, fgfr2:3, gnai1:2, ccdc88a:2, rpl27a:1, ghr:1, abcg2:1, abcc3:1, tbc1d22a:1, stom:1, irf8:1, usp2:1, rpl7a:1, pygl:1	fyn:5, pik3r1:5, pik3ca:5, akt3:3, pdpk1:3, map3k14:3, akt2:2, cd86:1, lck:1, akt1:1
e2fl_top_100	74	reactome_diabetes_pathways	497	384.56	14.835	7.5792	rpl7a:149, rpl27a:121, gnai1:34, tbc1d22a:28, pygl:25, arg2:20, slc9a3r1:17, myo5b:16, pdk1:12, stom:12, slc16a1:8, cps1:8, abcg2:7, abcc3:6, tmem138:5, il8:4, cebpb:4, fgfr2:3, c11orf17:3, tnxb:3, epha4:2, cd9:2, ghr:1, mylk:1, cldn1:1, rab13:1, fam110b:1, maml2:1, slc1a4:1, nebl:1	pkm2:9, eno1:6, suclg1:5, gnai2:5, ndufa10:5, gnb2:5, gapdh:5, atp5a1:4, hspa5:4, atp5l:4, sdha:4, rps7:4, uqcrb:4, idh3g:4, rps10:4, eif2s1:4, rpl13:4, slc25a5:3, dld:3, aco2:3, rpl7:3, gnao1:3, gnas:3, rps9:3, rpn1:3, cox6b1:3, sec11b:3, ssr4:3, rpl3:3, atp5h:3, rps14:3, iqgap1:3, slc25a6:3, uqcrc2:3, atp5j:3, rpl4:3, cyc1:3, gnb4:3, rps23:3, rpl35:3, atp5d:3, rps24:3, rpl30:3, rps20:3, prkar2a…
e2fl_top_100	74	hs_selenium_metabolism-selenoproteins_wp28_38852.txt	17	5.08	1.579	7.5489	il8:4, rpl27a:2, rpl7a:2, cebpb:2, pdk1:1, slc16a1:1, cps1:1, tbc1d22a:1, ppara:1, irf8:1, usp2:1	nfkb1:4, rela:3, rpl30:3, fabp1:2, jun:2, fos:1, sp3:1, fbxo17:1
e2fl_top_100	74	kegg_00641_3-chloroacrylic_acid_degradation	19	4.08	1.977	7.5454	aldh6a1:5, pygl:5, pdk1:2, arg2:1, tnxb:1, rpl27a:1, ghr:1, abcc3:1, slc9a3r1:1, tbc1d22a:1	aldh3a2:5, adh5:4, aldh2:3, adh1c:2, aldh9a1:1, aldh7a1:1, aldh1b1:1, aldh1a3:1, aldh3a1:1
e2fl_top_100	74	kegg_04070_phosphatidylinositol_signaling_system	75	30.64	5.88	7.5443	gnai1:12, pdk1:9, fgfr2:8, gab2:8, rpl7a:7, pygl:6, myo5b:5, irf8:3, slc9a3r1:3, tbc1d22a:2, myf6:2, mylk:2, rpl27a:2, arg2:2, ghr:1, abcc3:1, ccdc88a:1, maml2:1	pik3cd:5, pik3r1:5, calm1:5, pik3ca:5, pik3cg:5, pik3r3:4, pik3cb:4, pik3r5:4, calm3:4, pik3r2:4, plcb2:2, itpr3:2, pik3c2a:2, plcb1:2, inpp5d:2, calml3:2, dgke:1, inpp4b:1, dgkh:1, pip5k1b:1, dgkq:1, calml5:1, pten:1, dgkz:1, pi4kb:1, calml6:1, impa2:1, plcb3:1, cds1:1, plcb4:1, dgkg:1, inpp4a:1, impa1:1, pikfyve:1
e2fl_top_100	74	p75(ntr)-mediated_signaling	155	92.76	8.268	7.528	rpl7a:18, rpl27a:14, gab2:14, myo5b:10, cebpb:9, fgfr2:8, tbc1d22a:8, epha4:7, usp2:7, pygl:6, irf8:5, pdk1:5, ghr:5, gnai1:5, stom:4, il8:4, abcc3:3, ccdc88a:3, dusp10:3, arg2:3, cd9:2, slc16a1:1, ppara:1, slc1a4:1, abcg2:1, cps1:1, plxnb2:1, mylk:1, slc9a3r1:1, fam110b:1, maml2:1, znf597:1, stk39:1	mapk1:8, xpo1:5, pik3ca:5, mapk14:5, pik3r1:5, nfkb1:4, ran:4, mapkapk2:4, grb2:4, psen1:3, pdpk1:3, nfkb2:3, map3k14:3, raf1:3, nfkbia:3, rela:3, shc1:2, traf6:2, cycs:2, app:2, map2k1:2, stat3:2, rhoa:2, chuk:2, rel:2, mapk10:2, rap1b:2, sos1:2, ube2d3:2, rtn4:2, prkci:2, dnaja3:2, stat5a:2, rac1:2, camk2a:2, atm:2, rgs19:2, srf:1, elk1:1, cdk5r1:1, syk:1, znf274:1, braf:1, myd88:1, smpd2:1, ak…
e2fl_top_100	74	hs_mapk_cascade_wp422_38880.txt	48	22.84	3.35	7.5102	rpl7a:6, dusp10:5, rpl27a:4, gnai1:4, il8:3, stom:3, pygl:3, abcc3:2, cps1:2, myo5b:2, tmem138:2, ppara:2, arg2:2, gab2:2, stk39:2, tbc1d22a:1, cebpb:1, rab13:1, slc9a3r1:1	mapk1:8, mapk14:5, map3k12:4, araf:3, raf1:3, mapk3:3, map2k1:2, mapk10:2, jun:2, kras:2, hras:2, mapk12:2, map2k3:2, map2k2:1, nras:1, elk1:1, map3k1:1, mbp:1, plcb3:1, rasa3:1, braf:1
e2fl_top_100	74	smid_breast_cancer_relapse_in_lung_dn	13	2.72	1.37	7.5041	tnxb:2, pygl:2, cldn1:1, ghr:1, gnai1:1, cps1:1, tbc1d22a:1, il8:1, fgfr2:1, cd9:1, mylk:1	darc:2, dusp6:2, cldn5:1, fabp4:1, igf1:1, itga7:1, col14a1:1, rapgef3:1, lmod1:1, hmgcs2:1, adipoq:1
e2fl_top_100	74	biocarta_tcr_pathway	75	30.68	5.935	7.4673	gab2:9, rpl27a:7, fgfr2:6, rpl7a:6, il8:4, irf8:4, cebpb:4, gnai1:4, pdk1:3, myo5b:3, myf6:3, epha4:2, ghr:2, tbc1d22a:2, dusp10:2, arg2:2, pygl:2, abcg2:1, cps1:1, plxnb2:1, ccdc88a:1, mylk:1, rab13:1, stom:1, ppara:1, slc1a4:1, usp2:1	calm1:5, fyn:5, pik3ca:5, pik3r1:5, pik3cg:5, nfkb1:4, grb2:4, calm3:4, raf1:3, nfkbia:3, calm2:3, rela:3, mapk3:3, map2k1:2, shc1:2, sos1:2, jun:2, hras:2, rac1:2, cd247:1, zap70:1, mapk8:1, elk1:1, lck:1, map3k1:1, ppp3cc:1, vav1:1, fos:1, ppp3ca:1, rasa1:1
e2fl_top_100	74	kegg_04916_melanogenesis	96	51.28	5.99	7.4661	gnai1:22, rpl7a:9, pygl:9, epha4:6, stom:6, myo5b:5, slc9a3r1:5, rpl27a:4, ppara:3, abcg2:2, tbc1d22a:2, myf6:2, mylk:2, dusp10:2, rab13:2, arg2:2, gab2:2, slc16a1:1, ghr:1, abcc3:1, l1cam:1, cps1:1, il8:1, cd9:1, c11orf17:1, cebpb:1, hla-drb3:1, tnxb:1	mapk1:8, gnai2:5, calm1:5, gnai3:4, calm3:4, gnao1:3, gnas:3, mapk3:3, raf1:3, prkaca:3, dvl2:2, adcy1:2, plcb2:2, ep300:2, camk2d:2, hras:2, adcy6:2, map2k1:2, plcb1:2, kras:2, gnai1:2, camk2a:2, gnaq:2, kit:2, calml3:2, adcy3:1, adcy9:1, adcy4:1, fzd7:1, ctnnb1:1, pomc:1, adcy8:1, prkx:1, tubb3:1, tyr:1, calml5:1, camk2g:1, fzd4:1, adcy7:1, ednrb:1, map2k2:1, nras:1, calml6:1, plcb3:1, fzd1:1, …
e2fl_top_100	74	hs_senescence_and_autophagy_wp615_34820.txt	73	40.52	4.35	7.4658	il8:7, rpl7a:7, rpl27a:7, pygl:6, fgfr2:4, cd9:4, cebpb:4, stom:4, tbc1d22a:2, myo5b:2, irf8:2, mylk:2, dusp10:2, gnai1:2, arg2:2, gab2:2, stk39:2, lif:2, phldb2:1, epha4:1, abcc3:1, cps1:1, rfpl2:1, tmem138:1, cldn1:1, rab13:1, slc9a3r1:1, ppara:1	mapk1:8, mapk14:5, gabarap:4, sh3glb1:3, il6:3, raf1:3, igf1r:2, cd44:2, jun:2, hras:2, map2k3:2, igfbp7:2, map2k1:2, rsl1d1:2, mdm2:2, gsn:2, sparc:2, lamp2:2, mmp14:1, tp53:1, plat:1, irf5:1, il1b:1, il1a:1, braf:1, src:1, igf1:1, atg3:1, hmga1:1, lamp1:1, cxcl1:1, tgfb1:1, pten:1, ccl3:1, sqstm1:1, il6st:1, irf7:1, ins:1, serpine1:1, irf1:1, gsk3b:1
e2fl_top_100	74	reactome_signalling_to_erks	54	26.6	3.674	7.4573	gab2:8, rpl27a:7, dusp10:6, rpl7a:5, il8:4, pygl:4, gnai1:3, myo5b:2, fgfr2:2, stom:2, ppara:2, ghr:1, abcc3:1, cps1:1, tbc1d22a:1, c11orf17:1, rab13:1, slc9a3r1:1, arg2:1, stk39:1	mapk1:8, mapk14:5, mapkapk2:4, grb2:4, raf1:3, mapk13:3, mapk3:3, map2k1:2, shc1:2, sos1:2, kras:2, hras:2, mapk12:2, mapk11:2, map2k2:1, kidins220:1, nras:1, rapgef1:1, braf:1, src:1, ywhab:1, ngf:1, crk:1, ntrk1:1
e2fl_top_100	74	reactome_pd1_signaling	31	10.64	2.737	7.4394	hla-drb3:13, irf8:11, gab2:3, rpl27a:1, ghr:1, rpl7a:1, gnai1:1	ptpn6:3, csk:3, hla-doa:2, hla-dqa1:2, cd4:2, hla-dqa2:2, hla-drb1:2, hla-dqb1:2, hla-dma:2, hla-dra:2, hla-drb5:2, cd247:1, hla-dmb:1, lck:1, hla-dpb1:1, ptpn11:1, hla-dpa1:1, hla-dob:1
e2fl_top_100	74	reactome_muscle_contraction	55	19.28	4.818	7.4144	myo5b:10, rpl7a:10, mylk:9, rpl27a:5, abcc3:5, myf6:4, stom:3, gnai1:2, arg2:2, pygl:2, slc9a3r1:1, tmem138:1, cebpb:1	calm1:5, tpm1:5, calm3:4, actg2:4, acta2:4, cald1:3, myh11:3, calm2:3, ttn:3, myh8:2, tln1:2, tnnt3:2, myl6:2, myl9:2, myh3:2, myl12b:2, dmd:1, vim:1, tpm2:1, tpm3:1, pxn:1, tpm4:1, lmod1:1
e2fl_top_100	74	kegg_00631_1_2-dichloroethane_degradation	13	2.52	1.418	7.392	aldh6a1:5, pygl:4, pdk1:1, abcc3:1, slc9a3r1:1, tbc1d22a:1	aldh3a2:5, aldh2:3, aldh9a1:1, aldh7a1:1, aldh1b1:1, aldh1a3:1, aldh3a1:1
e2fl_top_100	74	kegg_00120_primary_bile_acid_biosynthesis	38	10.72	3.691	7.3901	aldh6a1:8, pygl:8, pdk1:4, rpl27a:4, arg2:3, abcg2:2, ghr:1, abcc3:1, slc9a3r1:1, cps1:1, tbc1d22a:1, myo5b:1, il8:1, irf8:1, tnxb:1	aldh3a2:5, lipa:5, adh5:4, aldh2:3, acaa1:2, akr1d1:2, akr1c4:2, hadhb:2, adh1c:2, rdh13:2, aldh9a1:1, aldh1b1:1, aldh3a1:1, acaa2:1, aldh7a1:1, aldh1a3:1, rdh11:1, slc27a5:1, cyp27a1:1
e2fl_top_100	74	reactome_semaphorin_interactions	79	44.68	4.652	7.3771	myo5b:10, rpl7a:10, plxnb2:8, rpl27a:8, abcc3:5, irf8:4, epha4:3, fgfr2:3, mylk:3, slc9a3r1:3, stom:3, pygl:3, cebpb:2, slc1a4:2, slc16a1:1, abcg2:1, fam117a:1, l1cam:1, tbc1d22a:1, cd9:1, tmem138:1, fam101b:1, gnai1:1, ppara:1, arg2:1, gab2:1	myh9:7, cfl1:5, fyn:5, pak2:4, myh10:4, myh11:3, hsp90ab1:3, rac2:3, myh14:3, hsp90aa2:2, met:2, myl6:2, myl9:2, itgb1:2, rock1:2, tln1:2, rac1:2, erbb2:2, rhoa:2, myl12b:2, nrp1:1, rhoc:1, tyrobp:1, cdk5r1:1, plxnb1:1, rnd1:1, cdc42:1, sema4d:1, cdk5:1, cd72:1, pak1:1, farp2:1, arhgef12:1, plxnd1:1, arhgef11:1, rhob:1, ptprc:1, sema6d:1, sema4a:1, gsk3b:1
e2fl_top_100	74	reactome_plc_beta_mediated_events	45	17.68	3.705	7.3739	gnai1:16, slc9a3r1:4, myf6:4, rpl27a:3, arg2:3, rpl7a:3, pygl:3, myo5b:2, mylk:2, abcg2:1, l1cam:1, tbc1d22a:1, stom:1, c11orf17:1	calm1:5, calm3:4, prkar2a:3, prkaca:3, calm2:3, adcy1:2, plcb2:2, plcb1:2, adrbk1:2, adcy6:2, gna11:2, itpr3:2, gnaq:2, adcy3:1, adcy9:1, pde1c:1, adcy4:1, adcy8:1, plcb3:1, adcy5:1, plcb4:1, pla2g4a:1, adcy2:1, adcy7:1
e2fl_top_100	74	kegg_04650_natural_killer_cell_mediated_cytotoxicity	108	55.36	7.141	7.3718	gab2:18, irf8:14, fgfr2:13, gnai1:11, rpl27a:10, pdk1:8, ghr:3, plxnb2:3, myo5b:3, rpl7a:3, cps1:2, dusp10:2, stom:2, ppara:2, pygl:2, epha4:1, abcg2:1, abcc3:1, fam117a:1, tbc1d22a:1, il8:1, ccdc88a:1, rab13:1, fam101b:1, slc9a3r1:1, arg2:1, slc1a4:1	mapk1:8, pik3cd:5, fyn:5, pik3r1:5, pik3ca:5, pik3cg:5, pik3r3:4, pik3cb:4, pik3r5:4, grb2:4, pik3r2:4, araf:3, mapk3:3, raf1:3, ptpn6:3, rac2:3, shc1:2, sos1:2, itgb2:2, hras:2, map2k1:2, vav2:2, kras:2, rac1:2, lcp2:1, tyrobp:1, sos2:1, rac3:1, ppp3cc:1, gzmb:1, syk:1, braf:1, vav3:1, vav1:1, ppp3ca:1, ncr3:1, pak1:1, fcer1g:1, cd247:1, map2k2:1, tnfrsf10c:1, icam2:1, zap70:1, nras:1, lck:1, pt…
e2fl_top_100	74	il2_signaling_events_mediated_by_stat5	34	13.72	2.762	7.3435	gab2:6, ghr:4, fgfr2:4, rpl27a:3, pdk1:2, irf8:2, rpl7a:2, cebpb:2, gnai1:2, phldb2:1, slc16a1:1, fam117a:1, il8:1, ccdc88a:1, slc9a3r1:1, ercc5:1	pik3r1:5, pik3ca:5, elf1:5, grb2:4, myc:3, jak1:2, shc1:2, sos1:2, ptpn11:1, sp1:1, il2rg:1, lck:1, jak3:1, ccna2:1
e2fl_top_100	74	hs_striated_muscle_contraction_wp383_38847.txt	34	12.92	2.871	7.3421	myo5b:9, rpl7a:5, mylk:5, rpl27a:4, abcc3:4, stom:2, pygl:2, slc9a3r1:1, gnai1:1, myf6:1	tpm1:5, acta2:4, actg1:4, actn4:3, ttn:3, myh8:2, actc1:2, tnnt3:2, myh3:2, myl9:2, vim:1, tpm2:1, tpm3:1, dmd:1, tpm4:1
e2fl_top_100	74	lkb1_signaling_events	337	237.6	13.565	7.3279	rpl7a:43, rpl27a:35, myo5b:22, pygl:17, ghr:16, epha4:15, cebpb:15, tbc1d22a:14, gab2:13, slc9a3r1:12, abcc3:10, fgfr2:9, stom:8, arg2:8, cd9:8, gnai1:8, pdk1:7, irf8:6, ccdc88a:5, rab13:5, ppara:5, abcg2:5, cps1:5, il8:5, tmem138:4, phldb2:4, slc7a2:3, myf6:3, dusp10:3, mylk:3, cldn1:2, slc1a4:2, nebl:2, ercc5:2, usp2:2, plxnb2:2, fam110b:2, slc16a1:1, c11orf17:1, hla-drb3:1, tnxb:1, l1cam:1, ma…	mapk1:8, gga3:7, xpo1:5, calm1:5, pik3ca:5, pik3r1:5, eif4a1:5, nme1:5, gys1:5, mapk14:5, egfr:5, vil2:4, grb2:4, ran:4, arf6:4, csnk1g2:4, cltc:4, calm3:4, pdpk1:3, eef2:3, arf1:3, ptpn6:3, eif4ebp1:3, mark4:3, ctsd:3, cbl:3, myc:3, jup:3, iqgap1:3, calm2:3, cat:3, smarcd3:3, kpnb1:3, usp7:3, plk1:3, gtf3a:3, prkaca:3, hsp90aa2:2, acap1:2, cd4:2, cycs:2, hras:2, yy1:2, itgb1:2, trip10:2, map2k1:…
e2fl_top_100	74	signaling_events_regulated_by_ret_tyrosine_kinase	94	50.84	5.907	7.3069	rpl7a:11, rpl27a:11, gab2:10, usp2:7, tbc1d22a:6, fgfr2:5, myo5b:4, il8:4, pygl:4, pdk1:3, epha4:3, ghr:3, dusp10:3, cebpb:3, gnai1:3, irf8:2, ccdc88a:2, slc16a1:1, abcg2:1, plxnb2:1, c11orf17:1, tmem138:1, rab13:1, slc9a3r1:1, ppara:1, slc1a4:1, stk39:1	mapk1:8, mapk14:5, pik3r1:5, xpo1:5, pik3ca:5, nfkb1:4, ran:4, grb2:4, nfkb2:3, map3k14:3, nfkbia:3, prkaca:3, rela:3, chuk:2, rel:2, shc1:2, traf6:2, sos1:2, jun:2, ube2d3:2, hras:2, rac1:2, rhoa:2, atm:2, mapk8:1, syk:1, pdlim7:1, src:1, pak1:1, dok1:1, gab1:1, lck:1, arrb2:1, grb10:1, ptpn11:1, ret:1, ikbkg:1, ikbkb:1, pxn:1, rasa1:1, crk:1
e2fl_top_100	74	phenylethylamine_degradation	3	0.08	0.4	7.3	tnxb:1, ghr:1, mylk:1	aoc3:3
e2fl_top_100	74	nongenotropic_androgen_signaling	36	15.16	2.868	7.2673	gnai1:5, gab2:4, pdk1:3, myo5b:2, fgfr2:2, rpl7a:2, ppara:2, pygl:2, ghr:1, abcg2:1, cps1:1, tbc1d22a:1, plxnb2:1, il8:1, ccdc88a:1, dusp10:1, rpl27a:1, rab13:1, slc9a3r1:1, stom:1, arg2:1, slc1a4:1	mapk1:8, pik3r1:5, pik3ca:5, raf1:3, rac1:2, map2k1:2, gnai1:2, ar:2, hras:2, src:1, fos:1, akt1:1, gng2:1, gnb1:1
e2fl_top_100	74	hs_type_ii_interferon_signaling_(ifng)_wp619_32475.txt	45	18.28	3.68	7.2606	cps1:14, rpl27a:6, irf8:6, rpl7a:6, ghr:4, arg2:3, phldb2:1, slc9a3r1:1, dennd3:1, il8:1, gab2:1, cebpb:1	hist1h4d:4, hist1h4h:4, hist1h4c:3, hist1h4k:3, hist1h4j:3, jak1:2, nos2:2, spi1:2, hist1h4e:2, jak2:1, hist2h4a:1, stat1:1, irf8:1, il1b:1, tap1:1, prkcd:1, hist1h4l:1, hist1h4a:1, socs3:1, ptpn11:1, hist1h4b:1, hist1h4f:1, hist2h4b:1, irf2:1, cybb:1, socs1:1, hist1h4i:1, hist4h4:1, irf1:1
e2fl_top_100	74	biocarta_par1_pathway	45	14.96	4.138	7.2595	gnai1:10, rpl7a:5, fgfr2:4, pdk1:3, rpl27a:3, gab2:3, plxnb2:2, ccdc88a:2, slc9a3r1:2, stom:2, ghr:1, abcg2:1, l1cam:1, cps1:1, myo5b:1, irf8:1, cd9:1, mylk:1, pygl:1	pik3ca:5, pik3r1:5, pik3cg:5, rock1:2, adcy1:2, plcb1:2, arhgef18:2, arhgef6:2, gnai1:2, rhoa:2, gnaq:2, arhgef12:1, ppp1r12b:1, arhgef7:1, ptk2b:1, f2:1, gna12:1, map3k7:1, arhgef11:1, arhgef2:1, gna13:1, arhgef5:1, gngt1:1, gnb1:1, arhgef9:1
e2fl_top_100	74	reactome_opioid_signalling	107	52.76	7.49	7.2412	gnai1:40, rpl7a:11, rpl27a:7, stom:7, myo5b:6, tbc1d22a:5, slc9a3r1:5, epha4:4, myf6:4, pygl:4, arg2:3, abcg2:2, mylk:2, slc16a1:1, l1cam:1, cps1:1, il8:1, c11orf17:1, tmem138:1, hla-drb3:1	ppp2r1a:5, gnai2:5, gnb2:5, calm1:5, ppp1ca:5, gnai3:4, calm3:4, gnao1:3, gnb4:3, prkar2a:3, prkaca:3, calm2:3, ppp2r5d:2, adcy1:2, plcb2:2, adrbk1:2, adcy6:2, gna11:2, itpr3:2, plcb1:2, gnai1:2, gng12:2, gnaq:2, gnat3:1, adcy3:1, oprm1:1, gng8:1, adcy9:1, adcy4:1, ppp2ca:1, gnb3:1, ppp3cc:1, pomc:1, pde4a:1, adcy8:1, gng4:1, gng11:1, ac005512.1:1, cdk5:1, ppp2r1b:1, ppp3ca:1, pde4d:1, adcy7:1, g…
e2fl_top_100	74	il23-mediated_signaling_events	76	37.56	5.331	7.2102	rpl7a:10, il8:7, usp2:7, ghr:6, tbc1d22a:5, cebpb:5, rpl27a:5, gab2:5, pdk1:3, fgfr2:3, myo5b:2, irf8:2, ccdc88a:2, gnai1:2, slc16a1:1, epha4:1, abcc3:1, cd9:1, mylk:1, dusp10:1, slc9a3r1:1, hla-drb3:1, arg2:1, stk39:1, pygl:1, lif:1	mapk14:5, pik3r1:5, xpo1:5, pik3ca:5, nfkb1:4, ran:4, nfkb2:3, map3k14:3, il6:3, nfkbia:3, rela:3, chuk:2, rel:2, itga3:2, traf6:2, cd4:2, ube2d3:2, nos2:2, stat5a:2, stat3:2, atm:2, jak2:1, il1b:1, syk:1, src:1, cxcl1:1, ccl2:1, tyk2:1, lck:1, stat1:1, arrb2:1, socs3:1, ikbkg:1, ikbkb:1
e2fl_top_100	74	kegg_05219_bladder_cancer	54	24.8	4.062	7.1885	fgfr2:5, rpl7a:5, rpl27a:5, cebpb:4, epha4:3, il8:3, gnai1:3, gab2:3, cps1:2, myo5b:2, dusp10:2, cldn1:2, ppara:2, tnxb:2, pygl:2, slc7a2:1, tbc1d22a:1, rfpl2:1, rab13:1, slc9a3r1:1, stom:1, arg2:1, ercc5:1, lif:1	mapk1:8, egfr:5, araf:3, raf1:3, myc:3, mapk3:3, map2k1:2, mdm2:2, kras:2, hras:2, erbb2:2, fgfr3:2, map2k2:1, tp53:1, mmp9:1, nras:1, mmp2:1, vegfa:1, cdk4:1, mmp1:1, egf:1, e2f3:1, dapk3:1, vegfb:1, braf:1, ccnd1:1, cdh1:1, vegfc:1, rps6ka5:1
e2fl_top_100	74	il12-mediated_signaling_events	107	52.92	7.538	7.174	rpl7a:12, irf8:10, cebpb:9, il8:8, ghr:7, rpl27a:7, usp2:7, tbc1d22a:6, gab2:5, pdk1:3, myo5b:3, fgfr2:3, ccdc88a:3, gnai1:3, ppara:3, dusp10:2, slc9a3r1:2, hla-drb3:2, lif:2, phldb2:1, slc16a1:1, epha4:1, dleu2l:1, mylk:1, maml2:1, stom:1, arg2:1, stk39:1, pygl:1	mapk14:5, pik3r1:5, xpo1:5, pik3ca:5, nfkb1:4, ran:4, rab7a:3, nfkb2:3, map3k14:3, il6:3, nfkbia:3, rela:3, chuk:2, rel:2, ccr5:2, traf6:2, gadd45b:2, cd4:2, jun:2, b2m:2, ube2d3:2, atf2:2, hla-dra:2, jak1:2, nos2:2, stat5a:2, stat3:2, atm:2, jak2:1, ccl4l1:1, il2rg:1, il1b:1, gadd45g:1, syk:1, pias2:1, cd86:1, src:1, etv5:1, cd247:1, tgfb1:1, cd8b:1, tyk2:1, lck:1, stat1:1, mapk9:1, gata3:1, ccl…
e2fl_top_100	74	st_g_alpha_i_pathway	52	22.04	4.178	7.1707	rpl27a:6, gnai1:6, gab2:6, pdk1:4, fgfr2:4, epha4:3, slc9a3r1:3, ghr:2, rpl7a:2, mylk:2, arg2:2, pygl:2, slc7a2:1, cps1:1, tbc1d22a:1, myo5b:1, il8:1, cd9:1, ccdc88a:1, dusp10:1, cebpb:1, ppara:1	mapk1:8, egfr:5, pik3cb:4, grb2:4, raf1:3, akt3:3, shc1:2, akt2:2, sos1:2, plcb2:2, plcb1:2, stat3:2, asah1:2, itpr3:2, drd2:1, sos2:1, plcb3:1, braf:1, plcb4:1, ephb2:1, src:1, dag1:1, akt1:1
e2fl_top_100	74	biocarta_mcalpain_pathway	37	14.28	3.169	7.1692	rpl7a:3, rpl27a:3, slc9a3r1:3, gab2:3, pygl:3, tbc1d22a:2, dusp10:2, cebpb:2, gnai1:2, ppara:2, phldb2:1, slc7a2:1, epha4:1, l1cam:1, cps1:1, myo5b:1, il8:1, fgfr2:1, cd9:1, tmem138:1, rab13:1, stom:1	mapk1:8, egfr:5, vil2:4, prkar2a:3, mapk3:3, capn1:2, cxcr3:2, itgb1:2, tln1:2, hras:2, capns1:1, pxn:1, capn2:1, egf:1
e2fl_top_100	74	biocarta_ras_pathway	41	15.16	3.613	7.1512	pdk1:4, rpl7a:4, gnai1:4, gab2:4, fgfr2:3, cebpb:3, il8:2, irf8:2, usp2:2, pygl:2, ghr:1, cps1:1, tbc1d22a:1, plxnb2:1, myo5b:1, ccdc88a:1, dusp10:1, rpl27a:1, rab13:1, ppara:1, slc1a4:1	pik3r1:5, pik3ca:5, pik3cg:5, nfkb1:4, raf1:3, rela:3, mapk3:3, chuk:2, rac1:2, map2k1:2, rhoa:2, hras:2, cdc42:1, elk1:1, akt1:1
e2fl_top_100	74	mtor_signaling_pathway	307	213.16	13.136	7.1437	rpl7a:41, rpl27a:32, myo5b:21, ghr:16, pygl:14, epha4:13, gab2:13, tbc1d22a:13, cebpb:11, slc9a3r1:11, fgfr2:9, abcc3:8, arg2:8, cd9:8, gnai1:8, stom:7, pdk1:7, irf8:6, rab13:5, tmem138:4, ppara:4, cps1:4, il8:4, slc7a2:3, myf6:3, ccdc88a:3, dusp10:3, phldb2:3, abcg2:3, mylk:3, cldn1:2, slc1a4:2, nebl:2, ercc5:2, usp2:2, plxnb2:2, fam110b:2, slc16a1:1, hla-drb3:1, tnxb:1, maml2:1, stk39:1	mapk1:8, gga3:7, xpo1:5, calm1:5, pik3ca:5, pik3r1:5, eif4a1:5, nme1:5, gys1:5, mapk14:5, egfr:5, grb2:4, ran:4, arf6:4, csnk1g2:4, cltc:4, calm3:4, pdpk1:3, eef2:3, arf1:3, ptpn6:3, eif4ebp1:3, cbl:3, jup:3, iqgap1:3, calm2:3, cat:3, kpnb1:3, usp7:3, plk1:3, gtf3a:3, acap1:2, cd4:2, cycs:2, hras:2, yy1:2, itgb1:2, trip10:2, map2k1:2, eif4b:2, ptpra:2, rhoa:2, ap2m1:2, gnaq:2, igf1r:2, mapk10:2, …
e2fl_top_100	74	reactome_g_alpha_q_signalling_events	67	32.2	4.882	7.1283	gnai1:30, rpl7a:6, slc9a3r1:5, rpl27a:4, stom:3, pdk1:2, epha4:2, cps1:2, irf8:2, fgfr2:2, gab2:2, ghr:1, myo5b:1, il8:1, ccdc88a:1, mylk:1, maml2:1, arg2:1	pik3r1:5, gnb2:5, pik3ca:5, gnb4:3, plcb2:2, kalrn:2, adrbk1:2, gna11:2, itpr3:2, xcr1:2, plcb1:2, gng12:2, gnaq:2, dgke:1, gng8:1, dgkh:1, gnb3:1, dgkq:1, htr2a:1, gng4:1, gng11:1, ac005512.1:1, ffar1:1, tbxa2r:1, ednrb:1, gng10:1, lpar1:1, dgkz:1, gng3:1, p2ry10:1, anxa1:1, gng5:1, gnb5:1, gpr65:1, f2:1, plcb3:1, plcb4:1, dgkg:1, gng2:1, gngt1:1, p2ry1:1, gnb1:1, gng13:1, gngt2:1
e2fl_top_100	74	biocarta_keratinocyte_pathway	62	29.68	4.543	7.1135	rpl7a:8, il8:7, dusp10:5, cebpb:5, rpl27a:5, usp2:4, tbc1d22a:3, irf8:3, gab2:3, pygl:3, myo5b:2, ppara:2, stk39:2, slc7a2:1, epha4:1, abcc3:1, cps1:1, fgfr2:1, c11orf17:1, rab13:1, slc9a3r1:1, gnai1:1, maml2:1	mapk1:8, mapk14:5, egfr:5, nfkb1:4, raf1:3, mapk13:3, nfkbia:3, rela:3, mapk3:3, map3k14:3, chuk:2, map2k1:2, jun:2, hras:2, map2k3:2, mapk8:1, map3k1:1, ets1:1, ppp2ca:1, tnfrsf1b:1, egf:1, prkcd:1, prkce:1, sp1:1, fos:1, ikbkb:1, prkcq:1
e2fl_top_100	74	kegg_04540_gap_junction	115	67.72	6.662	7.0974	gnai1:26, rpl7a:14, rpl27a:12, fgfr2:8, stom:6, arg2:6, myo5b:5, gab2:5, slc9a3r1:4, pygl:4, epha4:3, tbc1d22a:3, abcg2:2, dusp10:2, rab13:2, ppara:2, slc7a2:1, slc16a1:1, ghr:1, abcc3:1, l1cam:1, cps1:1, il8:1, c11orf17:1, mylk:1, cebpb:1, cldn1:1	mapk1:8, egfr:5, gnai2:5, gnai3:4, grb2:4, tuba1:3, csnk1d:3, gnas:3, mapk3:3, tuba1a:3, raf1:3, tuba1b:3, prkaca:3, tubb2c:2, adcy1:2, sos1:2, plcb2:2, hras:2, adcy6:2, gna11:2, tubb:2, itpr3:2, map2k1:2, tubb1:2, plcb1:2, kras:2, gnai1:2, tuba1c:2, gnaq:2, adcy3:1, adcy9:1, tuba8:1, adcy4:1, sos2:1, htr2a:1, adcy8:1, egf:1, prkx:1, tubb3:1, src:1, grm5:1, pdgfc:1, tjp1:1, pdgfrb:1, adcy7:1, map…
e2fl_top_100	74	hs_irinotecan_pathway_wp229_38882.txt	12	2.68	1.314	7.0927	abcc3:3, pdk1:2, gnai1:2, abcg2:1, slc9a3r1:1, cps1:1, pygl:1, myo5b:1	abcg2:3, cyp3a4:3, cyp3a5:2, abcc2:2, apc:1, abcc1:1
e2fl_top_100	74	kegg_04320_dorso-ventral_axis_formation	34	14.24	2.788	7.0873	gab2:4, myo5b:3, fgfr2:3, rpl27a:3, maml2:3, epha4:2, dusp10:2, cebpb:2, ppara:2, pygl:2, slc7a2:1, ghr:1, tbc1d22a:1, il8:1, rpl7a:1, slc9a3r1:1, gnai1:1, stom:1	mapk1:8, egfr:5, grb2:4, mapk3:3, notch1:2, map2k1:2, sos1:2, ap3b2:2, kras:2, sos2:1, ets1:1, notch3:1, notch2:1
e2fl_top_100	74	kegg_04020_calcium_signaling_pathway	109	64.08	6.344	7.081	gnai1:19, pygl:16, rpl27a:11, rpl7a:9, epha4:7, slc9a3r1:7, arg2:6, abcg2:4, abcc3:4, mylk:4, myo5b:3, fgfr2:3, myf6:3, cps1:2, slc7a2:1, slc16a1:1, l1cam:1, tbc1d22a:1, irf8:1, cd9:1, c11orf17:1, cebpb:1, rab13:1, stom:1, gab2:1	calm1:5, egfr:5, vdac2:5, vdac3:4, calm3:4, slc25a5:3, gnas:3, prkaca:3, slc25a6:3, camk2d:2, gna11:2, nos2:2, atp2b1:2, phkg2:2, erbb2:2, gnaq:2, phka2:2, adcy1:2, plcb2:2, itpr3:2, cacna1d:2, atp2b2:2, cd38:2, plcb1:2, camk2a:2, atp2b3:2, calml3:2, nos1:1, adrb2:1, htr2a:1, adcy8:1, phka1:1, camk2g:1, atp2a3:1, erbb3:1, tbxa2r:1, ppp3ca:1, phkg1:1, ednrb:1, cacna1c:1, pde1c:1, pln:1, grm1:1, ph…
e2fl_top_100	74	hs_selenium_wp15_39430.txt	50	21.72	3.995	7.0789	il8:6, rpl7a:6, pygl:6, cps1:4, tbc1d22a:4, cebpb:3, rpl27a:3, stom:3, myo5b:2, irf8:2, slc9a3r1:2, usp2:2, pdk1:1, abcc3:1, fgfr2:1, cd9:1, tmem138:1, ppara:1, lif:1	flad1:6, nfkb1:4, il6:3, gsr:3, cat:3, prdx1:3, nfkb2:3, rela:3, ggt1:2, prdx3:2, sod2:2, ccl2:1, plat:1, abca1:1, il1b:1, f2:1, kynu:1, prdx4:1, ptgs2:1, sod1:1, prdx5:1, ldlr:1, cth:1, ins:1, serpine1:1, saa4:1, alox5ap:1
e2fl_top_100	74	egfr-dependent_endothelin_signaling_events	307	213.48	13.279	7.0425	rpl7a:41, rpl27a:32, myo5b:21, ghr:16, pygl:14, epha4:13, gab2:13, tbc1d22a:13, cebpb:11, slc9a3r1:11, fgfr2:9, abcc3:8, arg2:8, cd9:8, gnai1:8, stom:7, pdk1:7, irf8:6, rab13:5, tmem138:4, ppara:4, cps1:4, il8:4, slc7a2:3, myf6:3, ccdc88a:3, dusp10:3, phldb2:3, abcg2:3, mylk:3, cldn1:2, slc1a4:2, nebl:2, ercc5:2, usp2:2, plxnb2:2, fam110b:2, slc16a1:1, hla-drb3:1, tnxb:1, maml2:1, stk39:1	mapk1:8, gga3:7, xpo1:5, calm1:5, pik3ca:5, pik3r1:5, eif4a1:5, nme1:5, gys1:5, mapk14:5, egfr:5, grb2:4, ran:4, arf6:4, csnk1g2:4, cltc:4, calm3:4, pdpk1:3, eef2:3, arf1:3, ptpn6:3, eif4ebp1:3, cbl:3, jup:3, iqgap1:3, calm2:3, cat:3, kpnb1:3, usp7:3, plk1:3, gtf3a:3, acap1:2, cd4:2, cycs:2, hras:2, yy1:2, itgb1:2, trip10:2, map2k1:2, eif4b:2, ptpra:2, rhoa:2, ap2m1:2, gnaq:2, igf1r:2, mapk10:2, …
e2fl_top_100	74	reactome_signal_amplification	49	16.16	4.67	7.0325	gnai1:23, stom:6, rpl7a:4, il8:2, rpl27a:2, slc9a3r1:2, slc16a1:1, epha4:1, abcg2:1, cps1:1, tbc1d22a:1, dusp10:1, arg2:1, gab2:1, pygl:1, stk39:1	gnai2:5, mapk14:5, gnb2:5, gnai3:4, gnb4:3, gna11:2, gnai1:2, gng12:2, gnaq:2, gng8:1, gng10:1, gng3:1, gnb3:1, gng5:1, gnb5:1, gng4:1, src:1, gng11:1, pla2g4a:1, ac005512.1:1, gna13:1, tbxa2r:1, gngt1:1, gng2:1, p2ry1:1, gnb1:1, gngt2:1, gng13:1
e2fl_top_100	74	reactome_g_alpha_12_13_signalling_events	48	18.28	4.228	7.0292	rpl27a:7, fgfr2:5, rpl7a:5, gnai1:5, plxnb2:4, irf8:3, pdk1:2, epha4:2, myo5b:2, ccdc88a:2, gab2:2, pygl:2, ghr:1, abcc3:1, fam117a:1, tbc1d22a:1, stom:1, ppara:1, slc1a4:1	pik3ca:5, pik3r1:5, rac2:3, rock1:2, akap13:2, vav2:2, sos1:2, kalrn:2, arhgef18:2, arhgef6:2, rac1:2, rhoa:2, rhoc:1, ngef:1, sos2:1, arhgef12:1, arhgef7:1, gna12:1, plxnb1:1, fgd2:1, arhgef2:1, arhgef11:1, cdc42:1, vav3:1, vav1:1, rhob:1, ect2:1, gna13:1, arhgef9:1
e2fl_top_100	74	neurotrophic_factor-mediated_trk_receptor_signaling	92	48.6	6.185	7.0174	gab2:12, rpl7a:9, fgfr2:7, rpl27a:7, epha4:6, myo5b:5, cebpb:5, pdk1:4, ghr:4, gnai1:4, pygl:4, abcc3:3, tbc1d22a:2, il8:2, irf8:2, ccdc88a:2, dusp10:2, stom:2, cps1:1, plxnb2:1, cd9:1, mylk:1, slc9a3r1:1, maml2:1, ppara:1, arg2:1, slc1a4:1, stk39:1	mapk1:8, mapk14:5, pik3r1:5, pik3ca:5, mapkapk2:4, grb2:4, pdpk1:3, raf1:3, shc1:2, rap1b:2, sos1:2, prkci:2, map2k1:2, dnaja3:2, stat5a:2, rac1:2, stat3:2, camk2a:2, rgs19:2, srf:1, elk1:1, cdk5r1:1, ntrk2:1, agap2:1, braf:1, cdc42:1, src:1, elmo1:1, akt1:1, cdk5:1, rps6ka5:1, pak1:1, ntrk1:1, ap000751.3:1, abl1:1, ywhae:1, gab1:1, nras:1, rps6ka1:1, mef2c:1, sqstm1:1, nedd4l:1, prkcd:1, rapgef1…
e2fl_top_100	74	hs_il-7_signaling_pathway_wp205_35646.txt	69	36.96	4.587	6.9851	ghr:9, rpl27a:8, fgfr2:7, gab2:7, rpl7a:5, irf8:3, pygl:3, pdk1:2, abcg2:2, tbc1d22a:2, myo5b:2, dusp10:2, cebpb:2, slc9a3r1:2, gnai1:2, ppara:2, phldb2:1, slc16a1:1, epha4:1, cps1:1, cd9:1, mylk:1, rab13:1, stom:1, slc1a4:1	mapk1:8, fyn:5, pik3r1:5, cltc:4, grb2:4, cbl:3, mapk3:3, cblb:3, raf1:3, shc1:2, sos1:2, hras:2, jak1:2, map2k1:2, stat5a:2, stat3:2, il2rg:1, foxo1:1, mcl1:1, stat5b:1, akt1:1, muc1:1, stam2:1, map2k2:1, cdk4:1, stat1:1, ptk2b:1, jak3:1, bax:1, ccna2:1, blk:1, irf1:1, gsk3b:1
e2fl_top_100	74	e-cadherin_signaling_in_the_nascent_adherens_junction	80	36.2	6.298	6.9544	rpl7a:13, rpl27a:10, epha4:5, myo5b:5, fgfr2:5, gab2:5, slc9a3r1:4, pdk1:3, cd9:3, gnai1:3, abcc3:2, plxnb2:2, cldn1:2, nebl:2, pygl:2, slc7a2:1, ghr:1, abcg2:1, cps1:1, tbc1d22a:1, il8:1, irf8:1, ccdc88a:1, mylk:1, cebpb:1, rab13:1, fam110b:1, stom:1, slc1a4:1	pik3r1:5, egfr:5, nme1:5, pik3ca:5, arf6:4, jup:3, iqgap1:3, met:2, igf1r:2, rap1b:2, stx4:2, zyx:2, rock1:2, vav2:2, exoc3:2, rac1:2, cttn:2, lima1:2, rhoa:2, actn1:2, myo6:1, ctnnb1:1, ctnnd1:1, egf:1, cdc42:1, src:1, igf1:1, mllt4:1, aqp3:1, tjp1:1, akt1:1, epha2:1, pak1:1, ctnna1:1, itgb7:1, cyfip2:1, abi1:1, rapgef1:1, vasp:1, ccnd1:1, exoc4:1, cdh1:1, efna1:1, crk:1
e2fl_top_100	74	stabilization_and_expansion_of_the_e-cadherin_adherens_junction	80	36.2	6.298	6.9544	rpl7a:13, rpl27a:10, epha4:5, myo5b:5, fgfr2:5, gab2:5, slc9a3r1:4, pdk1:3, cd9:3, gnai1:3, abcc3:2, plxnb2:2, cldn1:2, nebl:2, pygl:2, slc7a2:1, ghr:1, abcg2:1, cps1:1, tbc1d22a:1, il8:1, irf8:1, ccdc88a:1, mylk:1, cebpb:1, rab13:1, fam110b:1, stom:1, slc1a4:1	pik3r1:5, egfr:5, nme1:5, pik3ca:5, arf6:4, jup:3, iqgap1:3, met:2, igf1r:2, rap1b:2, stx4:2, zyx:2, rock1:2, vav2:2, exoc3:2, rac1:2, cttn:2, lima1:2, rhoa:2, actn1:2, myo6:1, ctnnb1:1, ctnnd1:1, egf:1, cdc42:1, src:1, igf1:1, mllt4:1, aqp3:1, tjp1:1, akt1:1, epha2:1, pak1:1, ctnna1:1, itgb7:1, cyfip2:1, abi1:1, rapgef1:1, vasp:1, ccnd1:1, exoc4:1, cdh1:1, efna1:1, crk:1
e2fl_top_100	74	reactome_g_protein_activation	42	12.4	4.262	6.9447	gnai1:23, stom:6, rpl7a:3, epha4:2, slc16a1:1, rpl27a:1, abcg2:1, cps1:1, hla-drb3:1, tbc1d22a:1, myo5b:1, il8:1	gnai2:5, gnb2:5, gnai3:4, gnb4:3, gnao1:3, gnai1:2, gng12:2, gnat3:1, oprm1:1, gng8:1, gng10:1, gng3:1, gnb3:1, pomc:1, gng5:1, gnb5:1, gng4:1, gnat2:1, gng11:1, ac005512.1:1, gngt1:1, gng2:1, gnb1:1, gngt2:1, gng13:1
e2fl_top_100	74	reactome_g_alpha_s_signalling_events	64	26.88	5.349	6.9398	gnai1:32, stom:8, rpl7a:5, slc9a3r1:3, abcg2:2, myo5b:2, il8:2, rpl27a:2, slc16a1:1, epha4:1, l1cam:1, cps1:1, tbc1d22a:1, irf8:1, rab13:1, hla-drb3:1	gnai2:5, gnb2:5, gnai3:4, gnas:3, gnb4:3, adcy1:2, adcy6:2, gnai1:2, gng12:2, adcy3:1, gng8:1, adcy9:1, adcy4:1, gnb3:1, adrb2:1, pomc:1, pde4a:1, adcy8:1, tubb3:1, gng4:1, crhr1:1, cytsa:1, gng11:1, ac005512.1:1, pde4d:1, adcy7:1, gng10:1, gng3:1, ac217770.1:1, gng5:1, pth1r:1, gnb5:1, adcy5:1, lhcgr:1, vipr1:1, sctr:1, adm:1, adcy2:1, ptger4:1, drd1:1, gng2:1, gngt1:1, gnb1:1, gngt2:1, gng13:1
e2fl_top_100	74	biocarta_creb_pathway	52	22.2	4.301	6.9284	gnai1:5, gab2:5, fgfr2:4, rpl27a:4, pdk1:3, rpl7a:3, dusp10:3, pygl:3, ghr:2, tbc1d22a:2, cebpb:2, rab13:2, ppara:2, epha4:1, abcc3:1, l1cam:1, plxnb2:1, myo5b:1, il8:1, ccdc88a:1, mylk:1, slc9a3r1:1, stom:1, slc1a4:1, stk39:1	mapk1:8, pik3r1:5, pik3ca:5, mapk14:5, grb2:4, prkar2a:3, gnas:3, mapk3:3, rac1:2, adcy1:2, sos1:2, camk2a:2, camk2d:2, hras:2, rps6ka1:1, camk2g:1, akt1:1, rps6ka5:1
e2fl_top_100	74	ethanol_degradation_ii_(cytosol)	16	2.92	1.891	6.9162	aldh6a1:5, pygl:3, pdk1:2, abcc3:1, slc9a3r1:1, rpl7a:1, tbc1d22a:1, ppara:1, myo5b:1	aldh3a2:5, acss2:5, aldh2:3, acss1:2, acss3:1
e2fl_top_100	74	reactome_innate_immunity_signaling	88	45.64	6.13	6.9106	rpl7a:13, irf8:8, tbc1d22a:7, dusp10:7, cebpb:7, il8:6, rpl27a:5, usp2:5, pygl:5, myo5b:4, stom:3, epha4:2, abcc3:2, slc9a3r1:2, ppara:2, gab2:2, stk39:2, ghr:1, l1cam:1, fgfr2:1, ccdc88a:1, maml2:1, tnxb:1	mapk1:8, ppp2r1a:5, mapk14:5, nfkb1:4, mapkapk2:4, nfkb2:3, mapk3:3, nfkbia:3, rela:3, chuk:2, ppp2r5d:2, mapk10:2, ubb:2, traf6:2, jun:2, mapk11:2, atf2:2, rps6ka2:2, map2k3:2, map2k1:2, dusp6:2, ly96:1, cd14:1, mapk8:1, elk1:1, ppp2ca:1, map3k7ip1:1, dusp7:1, map3k7:1, ly86:1, myd88:1, ppp2r1b:1, rps6ka5:1, map2k2:1, rps6ka1:1, map3k1:1, mapk9:1, zfyve20:1, mef2c:1, tlr9:1, c7:1, ripk3:1, ikbkg…
e2fl_top_100	74	reactome_g_beta_gamma_signalling_through_plc_beta	29	7.8	3.069	6.9086	gnai1:20, stom:3, slc9a3r1:2, epha4:1, rpl27a:1, rpl7a:1, cps1:1	gnb2:5, gnb4:3, plcb2:2, plcb1:2, gng12:2, gng8:1, gng10:1, gng3:1, gnb3:1, gng5:1, gnb5:1, plcb3:1, gng4:1, gng11:1, ac005512.1:1, gng2:1, gngt1:1, gnb1:1, gngt2:1, gng13:1
e2fl_top_100	74	biocarta_hdac_pathway	45	17.68	3.955	6.9074	fgfr2:5, pdk1:4, rpl7a:4, myf6:4, gnai1:4, gab2:3, pygl:3, myo5b:2, ccdc88a:2, rpl27a:2, arg2:2, epha4:1, ghr:1, abcg2:1, il8:1, irf8:1, mylk:1, dusp10:1, maml2:1, ercc5:1, stk39:1	mapk14:5, calm1:5, pik3ca:5, pik3r1:5, pik3cg:5, calm3:4, calm2:3, igf1r:2, camk1g:2, mef2c:1, ppp3cc:1, ywhah:1, myod1:1, igf1:1, hdac5:1, ins:1, akt1:1, ppp3ca:1
e2fl_top_100	74	kegg_00410_beta-alanine_metabolism	19	6.16	1.864	6.8896	aldh6a1:8, pygl:4, pdk1:1, tnxb:1, ghr:1, abcc3:1, slc9a3r1:1, mylk:1, tbc1d22a:1	aldh3a2:5, aoc3:3, aldh2:3, aldh9a1:1, aldh7a1:1, aldh1b1:1, abat:1, aldh1a3:1, acadm:1, aldh3a1:1, ehhadh:1
e2fl_top_100	74	biocarta_ngf_pathway	40	15.48	3.572	6.8643	gab2:7, fgfr2:5, rpl27a:4, gnai1:4, pdk1:3, rpl7a:3, ghr:2, il8:2, dusp10:2, cps1:1, myo5b:1, irf8:1, ccdc88a:1, cebpb:1, rab13:1, ppara:1, pygl:1	pik3ca:5, pik3r1:5, pik3cg:5, grb2:4, raf1:3, mapk3:3, map2k1:2, shc1:2, sos1:2, jun:2, hras:2, mapk8:1, elk1:1, csnk2a1:1, ngf:1, fos:1
e2fl_top_100	74	biocarta_pten_pathway	40	15.2	3.617	6.8563	gab2:6, rpl27a:5, pdk1:4, fgfr2:4, ghr:2, tbc1d22a:2, myo5b:2, rpl7a:2, dusp10:2, gnai1:2, ppara:2, epha4:1, abcc3:1, cd9:1, ccdc88a:1, slc9a3r1:1, stom:1, pygl:1	mapk1:8, pik3r1:5, pik3ca:5, grb2:4, ilk:3, pdpk1:3, mapk3:3, shc1:2, sos1:2, itgb1:2, pten:1, pdk2:1, akt1:1
e2fl_top_100	74	hs_calcium_regulation_in_the_cardiac_cell_wp536_38956.txt	123	66.52	8.242	6.8529	gnai1:36, rpl7a:15, stom:9, rpl27a:8, pygl:7, abcg2:5, epha4:4, myo5b:4, mylk:4, abcc3:3, myf6:3, slc9a3r1:3, arg2:3, cps1:2, tbc1d22a:2, il8:2, irf8:2, stk39:2, slc16a1:1, l1cam:1, fgfr2:1, c11orf17:1, ccdc88a:1, cldn1:1, rab13:1, maml2:1, slc1a4:1	gnai2:5, gnb2:5, calm1:5, gnai3:4, calm3:4, gnao1:3, gnas:3, gnb4:3, calr:3, anxa6:3, prkar2a:3, prkaca:3, calm2:3, camk2d:2, gna11:2, atp2b1:2, gnai1:2, gnaq:2, adcy1:2, adcy6:2, itpr3:2, grk6:2, cacna1d:2, atp2b2:2, ywhaz:2, rgs10:2, camk2a:2, atp2b3:2, gng12:2, rgs19:2, rgs4:1, gnb3:1, adrb2:1, adcy8:1, gng4:1, gng11:1, ac005512.1:1, camk2g:1, atp2a3:1, rgs7:1, rgs16:1, cacna1c:1, pln:1, ywhah…
e2fl_top_100	74	smid_breast_cancer_luminal_a_up	38	12.28	3.759	6.8431	mylk:4, cebpb:3, epha4:2, ghr:2, abcc3:2, rpl7a:2, stom:2, ppara:2, arg2:2, tnxb:2, pygl:2, phldb2:1, abcg2:1, cps1:1, plxnb2:1, myo5b:1, fgfr2:1, cd9:1, ccdc88a:1, tmem138:1, rpl27a:1, fam101b:1, slc9a3r1:1, gnai1:1	map3k12:4, myh11:3, svep1:2, gpd1:2, runx1:2, adra2a:1, itih5:1, col14a1:1, dusp1:1, esr1:1, myb:1, lepr:1, psd3:1, slc26a3:1, lipe:1, dhrs2:1, fabp4:1, igf1:1, itga7:1, pnma2:1, ptn:1, pparg:1, sptan1:1, lmod1:1, fhl1:1, hlf:1, hmgcs2:1, zbtb16:1, mfap4:1, adipoq:1
e2fl_top_100	74	biocarta_ppara_pathway	86	40.4	6.671	6.8357	ppara:15, rpl7a:9, cebpb:6, fgfr2:5, gab2:5, cps1:4, il8:4, rpl27a:4, slc9a3r1:4, pdk1:3, slc16a1:3, ghr:3, tbc1d22a:3, gnai1:3, abcc3:2, dusp10:2, pygl:2, myo5b:1, irf8:1, cd9:1, ccdc88a:1, aldh6a1:1, stom:1, arg2:1, ercc5:1, usp2:1	mapk1:8, pik3r1:5, pik3ca:5, pik3cg:5, hspa1b:4, hspa1a:4, myc:3, dut:3, mapk3:3, nfkbia:3, prkar2a:3, rela:3, hsp90aa2:2, jun:2, ep300:2, nr0b2:2, nos2:2, stat5a:2, fabp1:2, mrpl11:2, sra1:1, ncoa1:1, dusp1:1, ppargc1a:1, stat5b:1, nrip1:1, ptgs2:1, nr1h3:1, rxra:1, ncor2:1, acox1:1, cpt1b:1, fat1:1, ehhadh:1, sp1:1, ncor1:1, pdgfa:1, lpl:1, cd36:1, ins:1, med1:1
e2fl_top_100	74	kegg_00561_glycerolipid_metabolism	48	17.2	4.537	6.7888	pygl:10, aldh6a1:5, abcg2:5, abcc3:4, tbc1d22a:4, rpl7a:4, pdk1:3, arg2:3, rpl27a:2, slc9a3r1:2, phldb2:1, ghr:1, maml2:1, ppara:1, irf8:1, tnxb:1	aldh3a2:5, lipa:5, adh5:4, dak:3, aldh2:3, dgat2:2, akr1b1:2, akr1a1:2, adh1c:2, dgke:1, aldh9a1:1, aldh1b1:1, dgkh:1, lipf:1, dgkz:1, aldh3a1:1, agpat4:1, dgkq:1, ugcgl1:1, gla:1, aldh7a1:1, ppap2c:1, agpat3:1, dgkg:1, aldh1a3:1, lpl:1, mboat2:1, lpcat3:1, ppap2a:1
e2fl_top_100	74	reactome_nuclear_receptor_transcription_pathway	30	12.24	2.619	6.7824	ppara:15, tmem138:3, cebpb:3, il8:2, slc16a1:1, rpl27a:1, abcc3:1, cps1:1, arg2:1, irf8:1, myf6:1	nr4a2:4, nr0b2:2, hnf4a:2, ar:2, rara:2, vdr:1, rora:1, esrra:1, nrbp1:1, nr2f6:1, esr1:1, esr2:1, nrbf2:1, nr1h3:1, rxra:1, nr2e3:1, nr1h2:1, rxrb:1, nr5a2:1, pparg:1, rarb:1, med1:1, nr1h4:1
e2fl_top_100	74	sa_trka_receptor	31	11.52	2.874	6.778	pdk1:5, gab2:5, rpl27a:4, fgfr2:4, gnai1:3, ccdc88a:2, pygl:2, epha4:1, rab13:1, ghr:1, myo5b:1, irf8:1, cebpb:1	pik3ca:5, pik3cd:5, grb2:4, akt3:3, map2k1:2, shc1:2, akt2:2, sos1:2, hras:2, map2k2:1, elk1:1, akt1:1, ntrk1:1
e2fl_top_100	74	kegg_04914_progesterone-mediated_oocyte_maturation	135	83.16	7.663	6.7649	gnai1:21, pdk1:11, fgfr2:10, rpl7a:10, gab2:10, myo5b:9, dusp10:9, stom:6, pygl:6, il8:5, rpl27a:4, epha4:3, abcg2:3, ppara:3, slc7a2:2, slc16a1:2, l1cam:2, cps1:2, tbc1d22a:2, irf8:2, c11orf17:2, ccdc88a:2, phldb2:1, ghr:1, myf6:1, tmem138:1, cebpb:1, slc9a3r1:1, arg2:1, slc1a4:1, stk39:1	mapk1:8, pik3cd:5, mapk14:5, pik3r1:5, gnai2:5, pik3ca:5, pik3cg:5, pik3r3:4, pik3cb:4, pik3r5:4, gnai3:4, pik3r2:4, araf:3, mapk13:3, plk1:3, mapk3:3, raf1:3, hsp90ab1:3, akt3:3, prkaca:3, hsp90aa2:2, igf1r:2, mapk10:2, akt2:2, adcy1:2, mapk11:2, ccnb1:2, adcy6:2, rps6ka2:2, map2k1:2, kras:2, mapk12:2, gnai1:2, ccnb2:2, ap3b2:2, adcy3:1, adcy9:1, mapk8:1, adcy4:1, anapc5:1, pde4a:1, adcy8:1, prk…
e2fl_top_100	74	reactome_p75ntr_signals_via_nfkb	20	5.72	2.112	6.7618	irf8:3, cebpb:3, rpl27a:2, tbc1d22a:2, il8:2, usp2:2, stom:1, fgfr2:1, cd9:1, ccdc88a:1, gab2:1, rpl7a:1	nfkb1:4, nfkbia:3, rela:3, ubb:2, traf6:2, prkci:2, myd88:1, ngf:1, ikbkb:1, sqstm1:1
e2fl_top_100	74	biocarta_igf1r_pathway	46	18.44	4.093	6.7326	gab2:6, rpl27a:5, gnai1:5, fgfr2:4, pdk1:3, pygl:3, ghr:2, tbc1d22a:2, myo5b:2, rpl7a:2, ccdc88a:2, dusp10:2, ppara:2, epha4:1, l1cam:1, cps1:1, cebpb:1, rab13:1, slc9a3r1:1	mapk1:8, pik3ca:5, pik3r1:5, grb2:4, raf1:3, prkar2a:3, mapk3:3, map2k1:2, igf1r:2, shc1:2, adcy1:2, sos1:2, hras:2, rps6ka1:1, ywhah:1, akt1:1
e2fl_top_100	74	biocarta_fcer1_pathway	70	31.84	5.677	6.7224	gab2:8, rpl7a:7, rpl27a:6, myo5b:5, fgfr2:5, gnai1:5, irf8:4, pdk1:3, myf6:3, dusp10:3, pygl:3, ghr:2, il8:2, mylk:2, slc9a3r1:2, ppara:2, arg2:2, abcc3:1, cps1:1, tbc1d22a:1, ccdc88a:1, cebpb:1, rab13:1	mapk1:8, calm1:5, pik3ca:5, pik3r1:5, pik3cg:5, pak2:4, grb2:4, calm3:4, raf1:3, calm2:3, mapk3:3, map2k1:2, shc1:2, sos1:2, jun:2, hras:2, mapk8:1, elk1:1, map3k1:1, ppp3cc:1, syk:1, vav1:1, pla2g4a:1, fos:1, btk:1, ppp3ca:1, fcer1g:1
e2fl_top_100	74	reactome_gab1_signalosome	28	9	2.828	6.7175	gab2:7, fgfr2:4, rpl27a:3, gnai1:3, pdk1:2, ghr:2, slc7a2:1, epha4:1, slc9a3r1:1, irf8:1, ccdc88a:1, tmem138:1, cebpb:1	pik3r1:5, pik3ca:5, egfr:5, grb2:4, csk:3, ptpn11:1, gab1:1, src:1, pxn:1, pag1:1, egf:1
e2fl_top_100	74	reactome_axon_guidance	136	81.88	8.064	6.7114	rpl7a:14, rpl27a:14, myo5b:12, abcc3:9, fgfr2:9, epha4:8, plxnb2:8, slc9a3r1:6, gab2:6, l1cam:5, pygl:5, irf8:4, gnai1:4, stom:4, ppara:4, mylk:3, cebpb:3, arg2:3, tbc1d22a:2, dusp10:2, slc1a4:2, slc16a1:1, ghr:1, abcg2:1, fam117a:1, cps1:1, cd9:1, tmem138:1, rab13:1, fam101b:1	mapk1:8, myh9:7, cfl1:5, fyn:5, pak2:4, myh10:4, grb2:4, myh11:3, raf1:3, myh14:3, mapk3:3, hsp90ab1:3, rac2:3, hsp90aa2:2, myl6:2, hras:2, itgb1:2, map2k1:2, tln1:2, ptpra:2, kras:2, erbb2:2, rhoa:2, met:2, sos1:2, fgfr1:2, myl9:2, cacna1d:2, rock1:2, rac1:2, myl12b:2, cntn2:1, cdk5r1:1, rnd1:1, clasp1:1, clasp2:1, sptan1:1, cacnb2:1, sema4d:1, cd72:1, map2k2:1, cacna1c:1, nras:1, cap1:1, arhgef…
e2fl_top_100	74	kegg_00640_propanoate_metabolism	37	17.48	2.917	6.6914	aldh6a1:13, pygl:7, pdk1:5, rpl7a:5, abcc3:2, rpl27a:1, slc9a3r1:1, tbc1d22a:1, ppara:1, myo5b:1	aldh3a2:5, suclg1:5, acss2:5, aldh2:3, acss1:2, pccb:2, acat1:2, aldh9a1:1, aldh1b1:1, acaca:1, aldh3a1:1, ehhadh:1, pcca:1, suclg2:1, acss3:1, aldh7a1:1, abat:1, acadm:1, aldh1a3:1, ldhb:1
e2fl_top_100	74	biocarta_nthi_pathway	35	13.28	3.247	6.6891	cebpb:6, il8:5, usp2:4, rpl7a:4, rpl27a:3, tbc1d22a:2, stom:2, irf8:2, dusp10:2, epha4:1, abcc3:1, ppara:1, stk39:1, pygl:1	mapk14:5, nfkb1:4, nfkbia:3, rela:3, map3k14:3, chuk:2, ep300:2, mapk11:2, map2k3:2, smad3:1, dusp1:1, il1b:1, map3k7:1, myd88:1, tgfbr2:1, ikbkb:1, tgfbr1:1, smad4:1
e2fl_top_100	74	biocarta_cxcr4_pathway	46	19.56	3.98	6.6433	gnai1:7, gab2:4, il8:3, fgfr2:3, pdk1:2, tbc1d22a:2, myo5b:2, rpl7a:2, dusp10:2, cebpb:2, rpl27a:2, slc9a3r1:2, ppara:2, pygl:2, ghr:1, abcg2:1, cps1:1, irf8:1, ccdc88a:1, tmem138:1, rab13:1, stom:1, usp2:1	mapk1:8, pik3ca:5, pik3r1:5, nfkb1:4, raf1:3, mapk3:3, rela:3, map2k1:2, hras:2, gnai1:2, cxcr4:2, gnaq:2, ptk2b:1, pxn:1, gngt1:1, gnb1:1, crk:1
e2fl_top_100	74	biocarta_toll_pathway	38	15.4	3.403	6.6404	rpl7a:7, il8:5, usp2:5, irf8:4, cebpb:4, rpl27a:3, tbc1d22a:2, stk39:2, dusp10:2, abcc3:1, stom:1, fgfr2:1, pygl:1	mapk14:5, nfkb1:4, nfkbia:3, rela:3, map3k14:3, chuk:2, traf6:2, jun:2, map2k3:2, ly96:1, cd14:1, mapk8:1, elk1:1, map3k1:1, tlr9:1, map3k7ip1:1, map3k7:1, myd88:1, ikbkg:1, fos:1, ikbkb:1
e2fl_top_100	74	cd40/cd40l_signaling	75	40.16	5.257	6.6269	rpl7a:11, il8:7, usp2:7, rpl27a:6, tbc1d22a:5, cebpb:5, gab2:5, pdk1:4, ghr:4, fgfr2:4, irf8:3, dusp10:3, myo5b:2, ccdc88a:2, gnai1:2, slc16a1:1, epha4:1, stom:1, stk39:1, pygl:1	mapk14:5, pik3r1:5, xpo1:5, pik3ca:5, nfkb1:4, ran:4, myc:3, nfkb2:3, map3k14:3, cblb:3, nfkbia:3, rela:3, chuk:2, rel:2, mapk10:2, traf6:2, jun:2, ube2d3:2, mapk11:2, stat5a:2, atm:2, syk:1, traf1:1, birc3:1, src:1, akt1:1, lck:1, map3k1:1, jak3:1, arrb2:1, ikbkg:1, ikbkb:1
e2fl_top_100	74	fas_(cd95)_signaling_pathway	133	85.08	7.239	6.6193	rpl7a:18, rpl27a:13, tbc1d22a:8, irf8:8, myo5b:7, usp2:7, gab2:7, il8:6, fgfr2:6, dusp10:6, pdk1:5, cebpb:4, pygl:4, epha4:3, abcg2:3, slc9a3r1:3, gnai1:3, arg2:3, abcc3:2, cps1:2, ccdc88a:2, stom:2, ppara:2, phldb2:1, slc16a1:1, ghr:1, l1cam:1, cd9:1, mylk:1, slc1a4:1, ercc5:1, stk39:1	mapk1:8, mapk14:5, pik3r1:5, xpo1:5, pik3ca:5, cltc:4, nfkb1:4, ran:4, vil2:4, myc:3, arhgdib:3, pdpk1:3, nfkb2:3, mapk3:3, map3k14:3, raf1:3, nfkbia:3, ctsd:3, krt18p19:3, rela:3, chuk:2, rel:2, mapk10:2, traf6:2, ube2d3:2, cycs:2, mapk11:2, app:2, asah1:2, cfl2:2, map2k1:2, gsn:2, top1:2, eif2a:2, atm:2, mapk8:1, egf:1, syk:1, birc3:1, vim:1, src:1, igf1:1, numa1:1, btk:1, sptan1:1, akt1:1, smp…
e2fl_top_100	74	atypical_nf-kappab_pathway	32	9.84	3.35	6.6147	gab2:5, il8:3, usp2:3, cebpb:3, pdk1:2, rpl27a:2, gnai1:2, tbc1d22a:2, fgfr2:2, rpl7a:2, ghr:1, irf8:1, ccdc88a:1, stk39:1, pygl:1, dusp10:1	pik3r1:5, pik3ca:5, mapk14:5, nfkb1:4, nfkbia:3, rela:3, rel:2, src:1, lck:1, ikbkb:1, syk:1, arrb2:1
e2fl_top_100	74	signaling_events_mediated_by_stem_cell_factor_receptor_(c-kit)	62	29.48	4.917	6.6138	gab2:12, ghr:9, rpl27a:7, fgfr2:5, irf8:4, gnai1:4, pdk1:3, epha4:2, rpl7a:2, dusp10:2, pygl:2, abcc3:1, cps1:1, tbc1d22a:1, myo5b:1, cd9:1, ccdc88a:1, mylk:1, cebpb:1, rab13:1, ppara:1	pik3r1:5, pik3ca:5, grb2:4, cbl:3, pdpk1:3, mapk3:3, raf1:3, ptpn6:3, shc1:2, sos1:2, epor:2, hras:2, map2k1:2, stat5a:2, stat3:2, kit:2, jak2:1, mapk8:1, vav1:1, akt1:1, grap2:1, dok1:1, map2k2:1, gab1:1, sh2b3:1, pten:1, stat1:1, map4k1:1, grb10:1, crkl:1, ptpn11:1, socs1:1, gsk3b:1
e2fl_top_100	74	reactome_adp_signalling_through_p2y_purinoceptor_1	36	12.12	3.621	6.5953	gnai1:20, stom:3, slc9a3r1:2, rpl7a:2, epha4:1, rpl27a:1, cps1:1, il8:1, arg2:1, gab2:1, stk39:1, dusp10:1, pygl:1	mapk14:5, gnb2:5, gnb4:3, gna11:2, gng12:2, gnaq:2, gng8:1, gng10:1, gng3:1, gnb3:1, gng5:1, gnb5:1, gng4:1, src:1, gng11:1, pla2g4a:1, ac005512.1:1, gngt1:1, gng2:1, p2ry1:1, gnb1:1, gngt2:1, gng13:1
e2fl_top_100	74	reactome_rho_gtpase_cycle	79	41.28	5.741	6.5702	rpl7a:11, rpl27a:11, irf8:10, myo5b:6, tbc1d22a:5, plxnb2:5, epha4:3, fgfr2:3, pygl:3, phldb2:2, abcc3:2, rab13:2, gnai1:2, stom:2, pdk1:1, slc16a1:1, abcg2:1, fam117a:1, ccdc88a:1, mylk:1, slc9a3r1:1, maml2:1, ppara:1, arg2:1, slc1a4:1, gab2:1	rhot2:4, hmha1:4, pik3r2:4, arhgdib:3, arhgap17:3, arhgap12:3, rac2:3, gdi2:3, sos1:2, racgap1p:2, kalrn:2, arhgef18:2, trip10:2, akap13:2, vav2:2, rhoh:2, arhgef6:2, rac1:2, rhoa:2, rhoc:1, arhgap15:1, arhgap5:1, ngef:1, sos2:1, rac3:1, g3bp2:1, fgd2:1, arhgef2:1, cdc42:1, vav3:1, arhgap1:1, vav1:1, tagap:1, fam13a:1, arhgap25:1, arhgef9:1, ap000751.3:1, arhgdia:1, arhgef12:1, arhgef7:1, a2m:1, …
e2fl_top_100	74	biocarta_gcr_pathway	45	16.68	4.318	6.5589	gnai1:6, rpl7a:5, pdk1:4, fgfr2:3, myf6:3, arg2:3, gab2:3, myo5b:2, il8:2, irf8:2, cebpb:2, ghr:1, tbc1d22a:1, ccdc88a:1, mylk:1, rab13:1, slc9a3r1:1, stom:1, ppara:1, usp2:1, pygl:1	calm1:5, pik3ca:5, pik3r1:5, pik3cg:5, nfkb1:4, calm3:4, calm2:3, rela:3, gnas:3, hsp90aa2:2, anxa1:1, adrb2:1, nos3:1, akt1:1, gngt1:1, gnb1:1
e2fl_top_100	74	kegg_04270_vascular_smooth_muscle_contraction	109	55.8	8.114	6.5568	gnai1:35, rpl7a:10, rpl27a:10, pygl:9, myo5b:5, mylk:4, slc9a3r1:4, stom:4, tbc1d22a:3, arg2:3, abcg2:2, cps1:2, plxnb2:2, dusp10:2, ppara:2, gab2:2, phldb2:1, epha4:1, l1cam:1, irf8:1, myf6:1, c11orf17:1, tmem138:1, rab13:1, maml2:1, stk39:1	mapk1:8, ppp1r12a:5, calm1:5, ppp1ca:5, araf:3, gnas:3, mapk3:3, cald1:3, raf1:3, jmjd7-pla2g4b:3, prkaca:3, adcy1:2, plcb2:2, myl6:2, myl9:2, adcy6:2, gna11:2, ppp1cb:2, itpr3:2, rock1:2, map2k1:2, plcb1:2, rhoa:2, gnaq:2, calml3:2, adcy3:1, adcy9:1, adcy4:1, pla2g4e:1, pla2g12a:1, pla2g1b:1, pla2g2d:1, adcy8:1, prkx:1, pla2g5:1, braf:1, pla2g10:1, calml5:1, pla2g6:1, adcy7:1, map2k2:1, arhgef12…
e2fl_top_100	74	reactome_activation_of_kainate_receptors_upon_glutamate_binding	46	16.84	4.45	6.5521	gnai1:20, myo5b:4, rpl7a:4, slc9a3r1:3, stom:3, myf6:3, epha4:2, arg2:2, rpl27a:1, l1cam:1, cps1:1, mylk:1, pygl:1	gnb2:5, calm1:5, calm3:4, gnb4:3, calm2:3, dlg3:3, plcb2:2, plcb1:2, gng12:2, gng8:1, gng10:1, gng3:1, gnb3:1, gng5:1, gnb5:1, plcb3:1, gng4:1, gng11:1, ac005512.1:1, dlg4:1, grik2:1, gng2:1, gngt1:1, gnb1:1, gngt2:1, gng13:1
e2fl_top_100	74	biocarta_igf1_pathway	45	17.24	4.255	6.5238	gab2:7, fgfr2:6, gnai1:5, rpl27a:4, pdk1:3, rpl7a:3, epha4:2, ghr:2, il8:2, dusp10:2, cebpb:2, cps1:1, myo5b:1, irf8:1, ccdc88a:1, rab13:1, ppara:1, pygl:1	pik3ca:5, pik3r1:5, pik3cg:5, grb2:4, raf1:3, mapk3:3, map2k1:2, igf1r:2, shc1:2, sos1:2, jun:2, hras:2, srf:1, mapk8:1, elk1:1, csnk2a1:1, ptpn11:1, igf1:1, fos:1, rasa1:1
e2fl_top_100	74	reactome_regulation_of_insulin_secretion	244	175.36	10.523	6.5227	rpl7a:51, gnai1:32, pygl:25, rpl27a:24, arg2:17, tbc1d22a:13, slc9a3r1:13, pdk1:12, stom:10, myo5b:8, abcg2:7, abcc3:6, cps1:6, slc16a1:5, tmem138:3, epha4:2, il8:2, fgfr2:2, c11orf17:2, cd9:1, mylk:1, rab13:1, nebl:1	pkm2:9, eno1:6, ndufa10:5, suclg1:5, gnai2:5, gnb2:5, gapdh:5, sdha:4, atp5a1:4, uqcrb:4, idh3g:4, atp5l:4, atp5j:3, slc25a5:3, dld:3, cyc1:3, aco2:3, gnao1:3, gnas:3, gnb4:3, cox6b1:3, atp5d:3, atp5h:3, prkar2a:3, iqgap1:3, prkaca:3, slc25a6:3, uqcrc2:3, eno2:2, pdhb:2, dlstp:2, cycs:2, gck:2, gna11:2, cs:2, ndufb8:2, ndufab1:2, cox5a:2, gnai1:2, cox5b:2, gnaq:2, etfb:2, ndufa12:2, ndufb10:2, ra…
e2fl_top_100	74	hs_signaling_of_hepatocyte_growth_factor_receptor_wp313_38851.txt	53	25.48	4.224	6.5149	gab2:9, rpl27a:7, fgfr2:4, rpl7a:4, myo5b:3, dusp10:3, ghr:2, il8:2, gnai1:2, ppara:2, pygl:2, pdk1:1, epha4:1, cps1:1, tbc1d22a:1, irf8:1, cd9:1, ccdc88a:1, mylk:1, tmem138:1, cebpb:1, rab13:1, slc9a3r1:1, stom:1	mapk1:8, pik3ca:5, grb2:4, raf1:3, mapk3:3, map2k1:2, rap1b:2, sos1:2, jun:2, hras:2, stat3:2, itgb1:2, map2k2:1, gab1:1, mapk8:1, pten:1, elk1:1, ptk2b:1, map4k1:1, rapgef1:1, crkl:1, ptpn11:1, src:1, fos:1, pxn:1, pak1:1, rasa1:1, crk:1
e2fl_top_100	74	kegg_03320_ppar_signaling_pathway	43	17.6	3.905	6.5043	abcc3:8, ppara:7, pygl:5, cps1:3, myo5b:3, aldh6a1:3, il8:2, rpl7a:2, rpl27a:2, pdk1:1, epha4:1, ghr:1, tbc1d22a:1, cd9:1, cebpb:1, stom:1, nebl:1	acsl1:4, ilk:3, acsl4:3, pdpk1:3, acaa1:2, fabp1:2, ubc:2, cpt1a:2, pck2:1, slc27a1:1, aqp7:1, cpt1c:1, acox1:1, mmp1:1, ehhadh:1, pck1:1, acsl3:1, slc27a2:1, nr1h3:1, rxra:1, fabp4:1, acadm:1, rxrb:1, lpl:1, cd36:1, slc27a5:1, pparg:1, apoc3:1, cyp27a1:1, adipoq:1
e2fl_top_100	74	st_differentiation_pathway_in_pc12_cells	48	22.36	3.957	6.4799	gab2:10, dusp10:5, pdk1:4, gnai1:4, fgfr2:3, rpl7a:3, il8:2, slc9a3r1:2, ppara:2, arg2:2, epha4:1, ghr:1, tbc1d22a:1, myo5b:1, irf8:1, cd9:1, ccdc88a:1, cebpb:1, rpl27a:1, stom:1, pygl:1	mapk1:8, pik3cd:5, pik3ca:5, pik3r1:5, mapk3:3, mapk10:2, shc1:2, jun:2, asah1:2, gnaq:2, mapk8:1, elk1:1, mapk9:1, mapk8ip3:1, crkl:1, ptpn11:1, braf:1, map1b:1, src:1, dag1:1, akt1:1, ntrk1:1
e2fl_top_100	74	kegg_04360_axon_guidance	107	58.4	7.506	6.4752	epha4:23, plxnb2:12, rpl27a:9, stom:8, rpl7a:7, gnai1:6, myo5b:5, abcc3:4, fgfr2:4, tbc1d22a:3, gab2:3, pygl:3, abcg2:2, il8:2, mylk:2, dusp10:2, slc9a3r1:2, ppara:2, slc16a1:1, fam117a:1, l1cam:1, irf8:1, cd9:1, tmem138:1, rab13:1, slc1a4:1	mapk1:8, cfl1:5, fyn:5, gnai2:5, pak2:4, gnai3:4, ablim3:3, mapk3:3, rac2:3, met:2, hras:2, epha5:2, itgb1:2, cfl2:2, rock1:2, ablim1:2, kras:2, rac1:2, gnai1:2, rhoa:2, cxcr4:2, epha8:2, nrp1:1, epha4:1, ngef:1, efna3:1, rac3:1, ephb6:1, ppp3cc:1, efna4:1, epha3:1, plxnb1:1, ephb1:1, rnd1:1, sema4c:1, cdc42:1, efna2:1, epha1:1, sema4d:1, cdk5:1, ppp3ca:1, epha2:1, sema4b:1, pak1:1, dcc:1, sema4f…
e2fl_top_100	74	oxidative_ethanol_degradation_iii_(microsomal)	16	3.08	1.998	6.4654	aldh6a1:5, pygl:3, pdk1:2, abcc3:1, slc9a3r1:1, rpl7a:1, tbc1d22a:1, ppara:1, myo5b:1	aldh3a2:5, acss2:5, aldh2:3, acss1:2, acss3:1
e2fl_top_100	74	alternative_nf-kappab_pathway	12	2.96	1.399	6.4626	usp2:3, rpl7a:3, tbc1d22a:2, irf8:1, rpl27a:1, il8:1, cebpb:1	nfkb1:4, nfkb2:3, map3k14:3, chuk:2
e2fl_top_100	74	vegfr3_signaling_in_lymphatic_endothelium	38	15.04	3.553	6.4623	gab2:5, fgfr2:4, rpl27a:4, pdk1:3, cd9:3, ghr:2, dusp10:2, gnai1:2, abcc3:1, l1cam:1, tbc1d22a:1, myo5b:1, il8:1, rpl7a:1, ccdc88a:1, cebpb:1, slc9a3r1:1, stom:1, ppara:1, pygl:1, lif:1	mapk1:8, pik3r1:5, pik3ca:5, grb2:4, itga5:3, mapk11:2, shc1:2, sos1:2, itgb1:2, rps6ka1:1, itga2:1, vegfc:1, akt1:1, crk:1
e2fl_top_100	74	hs_t_cell_receptor_signaling_pathway_wp69_20823.txt	133	76.44	8.771	6.4488	irf8:19, gab2:18, rpl27a:14, rpl7a:13, ghr:10, fgfr2:9, myo5b:7, tbc1d22a:4, slc9a3r1:4, pdk1:3, epha4:3, il8:3, cebpb:3, arg2:3, pygl:3, fam117a:2, dusp10:2, gnai1:2, stom:2, ppara:2, abcg2:1, abcc3:1, plxnb2:1, cd9:1, tmem138:1, hla-drb3:1, stk39:1	mapk1:8, fyn:5, pik3r1:5, grb2:4, pik3r2:4, cblb:3, ptpn6:3, tuba1:3, cbl:3, ncl:3, arhgdib:3, mapk3:3, acp1:3, rac2:3, shc1:2, rasgrp2:2, wipf1:2, cd4:2, dock2:2, map2k1:2, arhgef6:2, khdrbs1:2, sos1:2, jun:2, fyb:2, def6:2, tubb:2, vav2:2, stat5a:2, homer3:1, ctnnb1:1, syk:1, stat5b:1, braf:1, akt1:1, ptpn22:1, grap2:1, map2k2:1, zap70:1, lck:1, map3k1:1, ptk2b:1, map4k1:1, rapgef1:1, ptpn11:1,…
e2fl_top_100	74	reactome_class_b2_secretin_family_receptors	38	13.2	3.851	6.4392	gnai1:21, stom:6, epha4:3, rpl27a:1, rab13:1, ghr:1, abcg2:1, slc9a3r1:1, cps1:1, il8:1, rpl7a:1	gnb2:5, gnb4:3, gnas:3, gng12:2, gng8:1, gng10:1, dhh:1, gng3:1, ac217770.1:1, gnb3:1, fzd7:1, gng5:1, pth1r:1, gnb5:1, fzd1:1, gng4:1, vipr1:1, sctr:1, crhr1:1, gng11:1, ac005512.1:1, adm:1, shh:1, fzd4:1, gngt1:1, gng2:1, gnb1:1, gngt2:1, gng13:1
e2fl_top_100	74	il4-mediated_signaling_events	52	21.28	4.792	6.4111	ghr:11, cebpb:6, gab2:6, irf8:4, fgfr2:4, pdk1:3, rpl27a:3, gnai1:3, il8:2, rpl7a:2, phldb2:1, cd9:1, ccdc88a:1, dusp10:1, slc9a3r1:1, arg2:1, stk39:1, pygl:1	mapk14:5, pik3ca:5, pik3r1:5, grb2:4, ptpn6:3, cbl:3, gtf3a:3, jak1:2, shc1:2, inpp5d:2, spi1:2, socs5:1, jak2:1, oprm1:1, il2rg:1, ets1:1, jak3:1, myb:1, stat5b:1, socs3:1, arg1:1, sp1:1, stat6:1, socs1:1, akt1:1, hmga1:1, itgb3:1
e2fl_top_100	74	biocarta_barrestin_src_pathway	35	16.08	2.957	6.3986	gnai1:7, gab2:4, rpl7a:3, tbc1d22a:2, myo5b:2, dusp10:2, rab13:2, rpl27a:2, slc9a3r1:2, ppara:2, pygl:2, l1cam:1, dennd3:1, cps1:1, irf8:1, stom:1	mapk1:8, hck:5, raf1:3, mapk3:3, gnas:3, map2k1:2, adcy1:2, plcb1:2, hras:2, map2k2:1, src:1, arrb1:1, gngt1:1, gnb1:1
e2fl_top_100	74	biocarta_trka_pathway	23	8.68	2.249	6.366	gab2:6, fgfr2:4, pdk1:3, rpl27a:3, gnai1:3, ghr:2, rab13:1, ccdc88a:1	pik3r1:5, pik3ca:5, grb2:4, shc1:2, sos1:2, hras:2, ngf:1, akt1:1, ntrk1:1
e2fl_top_100	74	sa_pten_pathway	41	16.64	3.839	6.345	gab2:6, pdk1:5, rpl27a:5, fgfr2:5, slc9a3r1:2, gnai1:2, ppara:2, myo5b:2, rpl7a:2, ccdc88a:2, pygl:2, dusp10:2, epha4:1, ghr:1, tbc1d22a:1, irf8:1	mapk1:8, pik3ca:5, pik3cd:5, grb2:4, akt3:3, ilk:3, mapk3:3, shc1:2, akt2:2, sos1:2, pten:1, bpnt1:1, akt1:1, ptk2b:1
e2fl_top_100	74	reactome_signaling_by_vegf	7	1.12	0.927	6.3406	tnxb:2, fgfr2:1, abcc3:1, l1cam:1, stom:1, lif:1	vegfc:1, nrp1:1, flt1:1, vegfb:1, vegfa:1, pdgfc:1, kdr:1
e2fl_top_100	74	signaling_events_mediated_by_tcptp	86	44.12	6.623	6.3237	ghr:15, gab2:9, cebpb:8, fgfr2:7, rpl27a:7, pdk1:4, epha4:4, irf8:4, rpl7a:4, gnai1:3, il8:2, cd9:2, stom:2, arg2:2, phldb2:1, slc7a2:1, plxnb2:1, myo5b:1, ccdc88a:1, mylk:1, dusp10:1, tmem138:1, slc9a3r1:1, maml2:1, tnxb:1, stk39:1, pygl:1	mapk14:5, pik3r1:5, egfr:5, pik3ca:5, grb2:4, kpnb1:3, cbl:3, ptpn6:3, gtf3a:3, met:2, shc1:2, sos1:2, spi1:2, itgb1:2, ptpn2:2, jak1:2, stat5a:2, inpp5d:2, stat3:2, eif2a:2, jak2:1, oprm1:1, vegfa:1, il2rg:1, egf:1, myb:1, stat5b:1, arg1:1, src:1, csf1r:1, akt1:1, pdgfrb:1, hmga1:1, itgb3:1, kdr:1, socs5:1, gab1:1, stat1:1, ets1:1, jak3:1, atr:1, pias1:1, socs3:1, sp1:1, stat6:1, ins:1, socs1:1,…
e2fl_top_100	74	sa_b_cell_receptor_complexes	40	18.56	3.392	6.3205	rpl27a:5, gab2:5, rpl7a:3, cebpb:3, myo5b:2, il8:2, irf8:2, fgfr2:2, dusp10:2, ppara:2, pygl:2, epha4:1, ghr:1, abcc3:1, tbc1d22a:1, plxnb2:1, ccdc88a:1, rab13:1, slc9a3r1:1, gnai1:1, slc1a4:1	mapk1:8, grb2:4, mapk3:3, map2k1:2, shc1:2, vav2:2, sos1:2, jun:2, hras:2, rac1:2, atf2:2, rps6ka1:1, elk1:1, map3k1:1, mapk8ip3:1, syk:1, vav3:1, blnk:1, vav1:1, fos:1
e2fl_top_100	74	reactome_ethanol_oxidation	14	2.64	1.8	6.3111	aldh6a1:3, pygl:3, pdk1:2, tnxb:1, ghr:1, abcg2:1, rpl7a:1, ppara:1, myo5b:1	acss2:5, aldh2:3, adh1c:2, acss1:2, aldh1a1:2
e2fl_top_100	74	reactome_glucagon_type_ligand_receptors	29	8.6	3.24	6.2956	gnai1:19, stom:4, epha4:1, rpl27a:1, rab13:1, abcg2:1, rpl7a:1, cps1:1	gnb2:5, gnb4:3, gnas:3, gng12:2, gng8:1, gng10:1, gng3:1, gnb3:1, gng5:1, gnb5:1, gng4:1, vipr1:1, sctr:1, gng11:1, ac005512.1:1, gng2:1, gngt1:1, gnb1:1, gngt2:1, gng13:1
e2fl_top_100	74	hs_il-6_signaling_pathway_wp364_35645.txt	141	82.44	9.31	6.2901	rpl7a:14, rpl27a:10, gab2:10, ghr:9, pygl:8, epha4:7, fgfr2:7, myo5b:7, irf8:6, cebpb:6, ppara:6, tbc1d22a:6, il8:6, pdk1:5, gnai1:5, dusp10:4, slc9a3r1:4, abcc3:2, stom:2, lif:2, abcg2:2, slc16a1:1, dennd3:1, tmem138:1, rab13:1, arg2:1, slc1a4:1, phldb2:1, cps1:1, l1cam:1, plxnb2:1, cd9:1, mylk:1, stk39:1	mapk1:8, ppp2r5c:5, ppp2r1a:5, mapk14:5, fyn:5, pik3r1:5, hck:5, nfkb1:4, hspb1:4, mapkapk2:4, grb2:4, pik3r2:4, il6:3, raf1:3, eif4ebp1:3, mapk3:3, hsp90aa2:2, ppp2r5d:2, shc1:2, ppp2r2a:2, ep300:2, hras:2, fgr:2, map2k1:2, ppp2r4:2, inpp5d:2, stat3:2, erbb2:2, eif2a:2, sos1:2, jun:2, rps6ka2:2, jak1:2, stat5a:2, rac1:2, sgk1:2, ar:2, mapk8:1, cdk5r1:1, stat5b:1, map3k7:1, btk:1, erbb3:1, akt1:1…
e2fl_top_100	74	biocarta_nfat_pathway	73	36.52	5.818	6.2707	pygl:7, myo5b:6, rpl7a:6, fgfr2:5, rpl27a:5, gab2:5, pdk1:4, dusp10:4, gnai1:4, tbc1d22a:3, myf6:3, ppara:3, cps1:2, il8:2, arg2:2, ghr:1, abcg2:1, abcc3:1, irf8:1, cd9:1, ccdc88a:1, mylk:1, rab13:1, slc9a3r1:1, maml2:1, stom:1, stk39:1	mapk1:8, mapk14:5, calm1:5, pik3ca:5, pik3r1:5, pik3cg:5, calm3:4, raf1:3, prkar2a:3, calr:3, calm2:3, mapk3:3, map2k1:2, myh2:2, camk1g:2, csnk1a1:2, hras:2, mapk8:1, mef2c:1, ppp3cc:1, hbegf:1, f2:1, gata4:1, igf1:1, fgf2:1, akt1:1, ppp3ca:1, gsk3b:1
e2fl_top_100	74	reactome_thromboxane_signalling_through_tp_receptor	30	9.12	3.333	6.2643	gnai1:20, stom:3, rpl27a:2, arg2:1, epha4:1, slc9a3r1:1, rpl7a:1, cps1:1	gnb2:5, gnb4:3, gna11:2, gng12:2, gnaq:2, gng8:1, gng10:1, gng3:1, gnb3:1, gng5:1, gnb5:1, gng4:1, gng11:1, ac005512.1:1, gna13:1, tbxa2r:1, gng2:1, gngt1:1, gnb1:1, gngt2:1, gng13:1
e2fl_top_100	74	biocarta_il7_pathway	31	10.28	3.311	6.2587	ghr:5, fgfr2:5, gab2:5, pdk1:3, gnai1:3, irf8:2, cebpb:2, phldb2:1, epha4:1, abcg2:1, stom:1, ppara:1, ccdc88a:1	fyn:5, pik3r1:5, pik3ca:5, pik3cg:5, jak1:2, stat5a:2, ep300:2, stat5b:1, il2rg:1, lck:1, jak3:1, ptk2b:1
e2fl_top_100	74	biocarta_biopeptides_pathway	72	38.88	5.302	6.2468	rpl7a:8, rpl27a:6, ghr:5, myo5b:5, gab2:5, fgfr2:4, dusp10:4, gnai1:4, pygl:4, myf6:3, mylk:3, arg2:3, epha4:2, abcg2:2, cps1:2, cebpb:2, stom:2, ppara:2, abcc3:1, tbc1d22a:1, il8:1, rab13:1, slc9a3r1:1, stk39:1	mapk1:8, mapk14:5, calm1:5, fyn:5, grb2:4, calm3:4, raf1:3, calm2:3, mapk3:3, map2k1:2, shc1:2, sos1:2, stat5a:2, camk2d:2, hras:2, stat3:2, gna11:2, gnai1:2, camk2a:2, jak2:1, map2k2:1, mapk8:1, stat1:1, ptk2b:1, f2:1, stat5b:1, camk2g:1, stat6:1, cdk5:1, gngt1:1, gnb1:1
e2fl_top_100	74	reactome_irs_related_events	92	49.16	6.902	6.2067	fgfr2:25, rpl27a:10, gab2:9, rpl7a:8, gnai1:7, pdk1:5, epha4:4, pygl:4, abcc3:3, ghr:2, tbc1d22a:2, myo5b:2, dusp10:2, ppara:2, cps1:1, ccdc88a:1, cebpb:1, rab13:1, slc9a3r1:1, stom:1, stk39:1	mapk1:8, pik3r1:5, pik3ca:5, pik3cb:4, grb2:4, pik3r2:4, pdpk1:3, mapk3:3, raf1:3, eif4ebp1:3, akt2:2, sos1:2, hras:2, fgfr1:2, rps6:2, map2k1:2, eif4b:2, kras:2, eif4g1:2, cab39:2, fgfr3:2, fgf17:1, fgf4:1, fgfr4:1, fgf18:1, eif4e:1, fgfr2:1, fgf23:1, fgf9:1, fgf1:1, fgf8:1, dok1:1, map2k2:1, fgf7:1, gab1:1, nras:1, fgf6:1, fgf22:1, fgf19:1, tlr9:1, ppm1a:1, fgf10:1, fgf3:1, ptpn11:1, ywhab:1, f…
e2fl_top_100	74	signaling_events_mediated_by_ptp1b	53	25.36	4.462	6.195	ghr:10, rpl27a:8, gab2:6, fgfr2:5, rpl7a:4, pdk1:3, epha4:3, gnai1:3, cd9:2, ccdc88a:2, cebpb:2, slc7a2:1, irf8:1, mylk:1, ppara:1, pygl:1	pik3ca:5, pik3r1:5, egfr:5, grb2:4, csk:3, ybx1:2, shc1:2, stat5a:2, capn1:2, stat3:2, rhoa:2, dok1:1, jak2:1, csn2:1, tyk2:1, egf:1, lepr:1, stat5b:1, socs3:1, prlr:1, csf1r:1, src:1, cdh2:1, ins:1, akt1:1, pdgfrb:1, itgb3:1, itga2b:1, crk:1, ptpn1:1
e2fl_top_100	74	a6b1_and_a6b4_integrin_signaling	41	15.36	4.142	6.1902	fgfr2:5, gab2:5, epha4:4, pdk1:3, cd9:3, rpl27a:3, gnai1:3, ghr:2, plxnb2:2, rpl7a:2, slc7a2:1, il8:1, ccdc88a:1, cebpb:1, cldn1:1, rab13:1, stom:1, ppara:1, stk39:1	pik3ca:5, pik3r1:5, egfr:5, grb2:4, met:2, shc1:2, hras:2, itga6:2, erbb2:2, itgb1:2, ywhae:1, mst1r:1, egf:1, il1a:1, rxra:1, mst1:1, itgb4:1, cdh1:1, erbb3:1, akt1:1
e2fl_top_100	74	hs_ampk_signaling_wp1403_38943.txt	72	40.92	5.024	6.186	pdk1:9, fgfr2:8, gnai1:8, ppara:7, gab2:7, rpl7a:5, abcc3:4, pygl:4, tbc1d22a:3, cebpb:3, rpl27a:3, ghr:2, irf8:2, slc7a2:1, slc16a1:1, epha4:1, myo5b:1, ccdc88a:1, slc9a3r1:1, stom:1	gys1:5, pik3cd:5, pik3ca:5, pik3r1:5, pik3cg:5, pik3r3:4, pik3cb:4, pik3r2:4, eif4ebp1:3, eef2:3, akt2:2, plcb1:2, ccnb1:2, cab39:2, hnf4a:2, cpt1a:2, fasn:2, rps6kb2:1, tp53:1, cpt1c:1, acaca:1, cpt1b:1, pfkfb3:1, lepr:1, ccna2:1, gys2:1, adipor2:1, lipe:1, adipor1:1, ins:1, akt1:1, adipoq:1
e2fl_top_100	74	biocarta_erk_pathway	55	25.44	4.788	6.174	rpl27a:7, gab2:7, rpl7a:5, cebpb:5, gnai1:5, epha4:3, ghr:2, myo5b:2, fgfr2:2, dusp10:2, rab13:2, stom:2, ppara:2, pygl:2, slc7a2:1, cps1:1, tbc1d22a:1, il8:1, cd9:1, mylk:1, slc9a3r1:1	mapk1:8, egfr:5, grb2:4, raf1:3, myc:3, gnas:3, mapk3:3, mknk2:2, map2k1:2, igf1r:2, shc1:2, sos1:2, hras:2, stat3:2, itgb1:2, map2k2:1, rps6ka1:1, elk1:1, ppp2ca:1, pdgfra:1, src:1, ngf:1, gngt1:1, rps6ka5:1, gnb1:1
e2fl_top_100	74	reactome_mapk_targets_nuclear_events_mediated_by_map_kinases	49	26	3.731	6.1654	rpl7a:7, dusp10:7, tbc1d22a:4, il8:4, cebpb:4, pygl:4, epha4:2, myo5b:2, slc9a3r1:2, stom:2, ppara:2, gab2:2, ghr:1, abcc3:1, l1cam:1, ccdc88a:1, rpl27a:1, maml2:1, stk39:1	mapk1:8, ppp2r1a:5, mapk14:5, mapkapk2:4, mapk3:3, ppp2r5d:2, mapk10:2, jun:2, dusp6:2, mapk11:2, atf2:2, rps6ka2:2, mapk8:1, rps6ka1:1, elk1:1, mapk9:1, ppp2ca:1, mef2c:1, dusp7:1, fos:1, ppp2r1b:1, rps6ka5:1
e2fl_top_100	74	kegg_00591_linoleic_acid_metabolism	34	9.8	3.926	6.1634	gnai1:16, abcc3:4, cps1:4, pdk1:3, phldb2:2, rpl27a:2, arg2:2, myo5b:1	cyp3a7:4, jmjd7-pla2g4b:3, cyp3a4:3, cyp3a5:2, cyp3a43:2, cyp2c9:2, rdh13:2, pla2g4e:1, pla2g4b:1, pla2g12a:1, pla2g1b:1, pla2g2d:1, pla2g2e:1, pla2g12b:1, pla2g2c:1, pla2g5:1, pla2g10:1, rdh11:1, pla2g2f:1, pla2g4a:1, pla2g2a:1, pla2g6:1, pla2g3:1
e2fl_top_100	74	biocarta_akt_pathway	40	14.76	4.106	6.1476	pdk1:4, usp2:4, cebpb:4, gnai1:3, tbc1d22a:3, fgfr2:3, rpl7a:3, gab2:3, ghr:2, il8:2, irf8:2, ccdc88a:2, epha4:1, rpl27a:1, abcc3:1, ptprh:1, ppara:1	pik3ca:5, pik3r1:5, pik3cg:5, nfkb1:4, nfkbia:3, pdpk1:3, rela:3, chuk:2, hsp90aa2:2, ghr:1, ppp2ca:1, ywhah:1, foxo1:1, ikbkg:1, ikbkb:1, akt1:1, gh1:1
e2fl_top_100	74	biocarta_cd40_pathway	21	6.68	2.34	6.1191	usp2:5, rpl7a:3, cebpb:3, rpl27a:2, tbc1d22a:2, il8:2, irf8:2, stom:1, fgfr2:1	nfkb1:4, nfkbia:3, rela:3, map3k14:3, chuk:2, traf6:2, ikbkg:1, map3k1:1, ikbkb:1, dusp1:1
e2fl_top_100	74	reactome_neuroransmitter_receptor_binding_and_downstream_transmission_in_the_postsynaptic_cell	91	50.4	6.646	6.1091	gnai1:24, rpl7a:11, myo5b:8, rpl27a:6, epha4:5, slc9a3r1:5, l1cam:4, stom:4, abcc3:3, tbc1d22a:3, myf6:3, cps1:2, mylk:2, arg2:2, pygl:2, rfpl2:1, fgfr2:1, dusp10:1, cebpb:1, rab13:1, ppara:1, gab2:1	mapk1:8, gnb2:5, calm1:5, ap2a2:4, calm3:4, pdpk1:3, raf1:3, gnb4:3, calm2:3, dlg3:3, ap2s1:2, adcy1:2, plcb2:2, camk2d:2, hras:2, rps6ka2:2, mdm2:2, plcb1:2, camk2a:2, gng12:2, ap2m1:2, gria2:1, adcy3:1, myo6:1, gng8:1, gnb3:1, adcy8:1, nsf:1, ap2b1:1, gng4:1, gng11:1, ac005512.1:1, camk2g:1, grik2:1, rps6ka6:1, rps6ka1:1, gng10:1, gng3:1, gng5:1, gnb5:1, plcb3:1, grin2b:1, ap2a1:1, dlg4:1, gng2…
e2fl_top_100	74	kegg_00071_fatty_acid_metabolism	46	19.44	4.35	6.1056	aldh6a1:11, pygl:7, abcc3:6, pdk1:3, rpl7a:3, ppara:3, tbc1d22a:2, rpl27a:2, ghr:1, myo5b:1, il8:1, cebpb:1, slc9a3r1:1, stom:1, arg2:1, tnxb:1, nebl:1	aldh3a2:5, adh5:4, acsl1:4, acsl4:3, aldh2:3, acaa1:2, acadvl:2, hadhb:2, cpt1a:2, adh1c:2, acat1:2, aldh9a1:1, aldh1b1:1, cpt1c:1, aldh3a1:1, acox1:1, cpt1b:1, ehhadh:1, acads:1, acaa2:1, acsl3:1, dci:1, aldh7a1:1, hadh:1, aldh1a3:1, acadm:1
e2fl_top_100	74	gamma-linolenate_biosynthesis_ii_(animals)	11	2.28	1.429	6.1002	abcc3:2, pygl:2, stom:2, myo5b:2, nebl:1, ccdc88a:1, cebpb:1	acsl1:4, acsl4:3, acsbg1:1, cyb5a:1, acsl3:1, slc27a2:1
e2fl_top_100	74	reactome_ncam_signaling_for_neurite_out_growth	54	27.04	4.42	6.099	rpl27a:6, gab2:6, fgfr2:5, abcc3:4, l1cam:4, rpl7a:4, epha4:3, gnai1:3, myo5b:2, dusp10:2, stom:2, ppara:2, arg2:2, pygl:2, ghr:1, abcg2:1, cps1:1, tbc1d22a:1, cebpb:1, rab13:1, slc9a3r1:1	mapk1:8, fyn:5, grb2:4, raf1:3, mapk3:3, cacna1d:2, map2k1:2, sos1:2, ptpra:2, kras:2, hras:2, fgfr1:2, ncan:1, map2k2:1, cacna1c:1, prnp:1, nras:1, cntn2:1, ncam1:1, sptb:1, src:1, ywhab:1, sptbn5:1, cacna1f:1, sptan1:1, cacnb2:1, sptbn2:1, sptbn1:1, rps6ka5:1
e2fl_top_100	74	ephrina-epha_pathway	49	20	4.778	6.0689	epha4:9, rpl27a:7, gab2:7, fgfr2:6, ghr:3, myo5b:3, pdk1:2, rpl7a:2, gnai1:2, abcg2:1, tbc1d22a:1, plxnb2:1, ccdc88a:1, stom:1, arg2:1, slc1a4:1, pygl:1	fyn:5, pik3ca:5, pik3r1:5, grb2:4, cbl:3, acp1:3, rock1:2, shc1:2, rac1:2, epha5:2, rhoa:2, epha8:2, epha4:1, ngef:1, efna5:1, epha3:1, vav3:1, src:1, efna2:1, cdk5:1, epha2:1, efna1:1, pak1:1, crk:1
e2fl_top_100	74	reactome_sema4d_in_semaphorin_signaling	46	18.4	4.555	6.059	plxnb2:7, rpl7a:7, rpl27a:6, myo5b:5, abcc3:4, irf8:3, epha4:2, fgfr2:2, mylk:2, pygl:2, slc16a1:1, fam117a:1, cebpb:1, slc9a3r1:1, gnai1:1, slc1a4:1	myh9:7, myh10:4, rac2:3, myh11:3, myh14:3, met:2, rock1:2, myl6:2, myl9:2, rac1:2, erbb2:2, rhoa:2, myl12b:2, rhoc:1, arhgef12:1, plxnb1:1, rnd1:1, arhgef11:1, cdc42:1, rhob:1, ptprc:1, sema4d:1, cd72:1
e2fl_top_100	74	biocarta_tnfr2_pathway	21	7.8	2.179	6.0566	usp2:5, il8:3, rpl7a:3, cebpb:3, rpl27a:2, tbc1d22a:2, irf8:2, stom:1	nfkb1:4, nfkbia:3, rela:3, map3k14:3, chuk:2, ikbkg:1, map3k1:1, ikbkb:1, tnfrsf1b:1, dusp1:1, traf1:1
e2fl_top_100	74	reactome_human_tak1_activates_nfkb_by_phosphorylation_and_activation_of_ikks_complex	21	7.16	2.285	6.0557	usp2:5, rpl7a:4, tbc1d22a:3, cebpb:3, il8:2, irf8:2, rpl27a:1, fgfr2:1	nfkb1:4, nfkbia:3, rela:3, nfkb2:3, chuk:2, traf6:2, map3k7:1, ikbkg:1, ikbkb:1, map3k7ip1:1
e2fl_top_100	74	reactome_glycogen_breakdown_glycogenolysis	31	9.68	3.532	6.0358	pygl:10, rpl7a:5, abcg2:4, myo5b:4, myf6:3, arg2:2, abcc3:1, tbc1d22a:1, mylk:1	calm1:5, calm3:4, gyg1:3, calm2:3, pygb:2, phkg2:2, agl:2, pygl:2, phka2:2, pgm1:1, pgm2:1, phka1:1, pygm:1, phkb:1, phkg1:1
e2fl_top_100	74	go_0001666_response_to_hypoxia	81	47.92	5.484	6.0319	rpl27a:6, ghr:6, fgfr2:5, stom:5, il8:5, abcc3:4, pygl:4, irf8:3, cebpb:3, cldn1:3, arg2:3, myo5b:3, cd9:3, slc9a3r1:3, gnai1:3, slc16a1:2, rpl7a:2, tnxb:2, stk39:2, epha4:1, myf6:1, ppara:1, ercc5:1, gab2:1, pdk1:1, phldb2:1, abcg2:1, cps1:1, tbc1d22a:1, mylk:1, aldh6a1:1, maml2:1, znf597:1	nr4a2:4, lonp1:4, actn4:3, egln2:2, shc1:2, ercc3:2, ep300:2, camk2d:2, sod2:2, nos2:2, hsp90b1:2, cd38:2, cxcr4:2, tgfb3:2, mmp14:1, plat:1, vegfa:1, aldh3a1:1, itga2:1, nos1:1, adam17:1, pygm:1, nol3:1, znf354a:1, pklr:1, ece1:1, stat5b:1, atp1b1:1, tgfbr3:1, hyou1:1, crhr1:1, camk2g:1, flt1:1, serpina1:1, smad4:1, pak1:1, adipoq:1, ccl2:1, arnt:1, tgfb1:1, drd2:1, sdc2:1, mmp2:1, ets1:1, smad3…
e2fl_top_100	74	reactome_sema4d_induced_cell_migration_and_growth_cone_collapse	42	16.36	4.251	6.0311	rpl7a:7, plxnb2:6, rpl27a:6, myo5b:5, abcc3:4, fgfr2:2, mylk:2, pygl:2, slc16a1:1, epha4:1, fam117a:1, irf8:1, cebpb:1, slc9a3r1:1, gnai1:1, slc1a4:1	myh9:7, myh10:4, rac2:3, myh11:3, myh14:3, rock1:2, myl6:2, myl9:2, rac1:2, erbb2:2, rhoa:2, myl12b:2, rhoc:1, arhgef12:1, plxnb1:1, rnd1:1, arhgef11:1, cdc42:1, rhob:1, sema4d:1
e2fl_top_100	74	reactome_transmission_across_chemical_synapses	107	65.08	6.952	6.0301	gnai1:24, rpl7a:11, myo5b:10, rpl27a:6, slc9a3r1:6, epha4:5, abcc3:5, stom:5, l1cam:4, cps1:4, tbc1d22a:3, myf6:3, arg2:3, pygl:3, pdk1:2, fgfr2:2, mylk:2, rfpl2:1, c11orf17:1, dusp10:1, cebpb:1, aldh6a1:1, rab13:1, ppara:1, nebl:1, gab2:1	mapk1:8, gnb2:5, calm1:5, ap2a2:4, calm3:4, gls:3, pdpk1:3, raf1:3, gnb4:3, fnbp1l:3, calm2:3, dlg3:3, aldh2:3, ap2s1:2, adcy1:2, plcb2:2, camk2d:2, hras:2, rps6ka2:2, mdm2:2, plcb1:2, camk2a:2, gng12:2, ap2m1:2, gria2:1, adcy3:1, myo6:1, gng8:1, gnb3:1, adcy8:1, nsf:1, ap2b1:1, snap25:1, gng4:1, gng11:1, ac005512.1:1, camk2g:1, grik2:1, cacnb2:1, stxbp1:1, rps6ka6:1, slc1a2:1, rps6ka1:1, gng10:1…
e2fl_top_100	74	hif-1-alpha_transcription_factor_network	60	31.56	4.718	6.0284	pygl:9, il8:7, rpl7a:5, abcg2:4, cebpb:4, rpl27a:4, slc9a3r1:4, ppara:4, cps1:3, myo5b:3, stom:3, pdk1:2, gnai1:2, arg2:2, tbc1d22a:1, irf8:1, myf6:1, tnxb:1	pkm2:9, eno1:6, abcg2:3, hk2:3, jun:2, itgb2:2, gck:2, hnf4a:2, nos2:2, pfkl:2, hk1:2, npm1:2, cxcr4:2, pgm1:1, vegfa:1, rora:1, ncoa1:1, pfkfb3:1, gata2:1, mcl1:1, fech:1, slc2a1:1, akt1:1, smad4:1, arnt:1, ets1:1, smad3:1, sp1:1, aldoa:1, pgk1:1, adm:1, fos:1, id2:1, serpine1:1
e2fl_top_100	74	charafe_breast_cancer_basal_vs_mesenchymal_up	55	26	4.813	6.0251	cd9:6, rpl7a:6, rpl27a:4, myo5b:3, irf8:3, cebpb:3, arg2:3, pdk1:2, ghr:2, abcc3:2, fgfr2:2, rab13:2, usp2:2, phldb2:1, abcg2:1, fam117a:1, tbc1d22a:1, il8:1, c11orf17:1, mylk:1, cldn1:1, slc9a3r1:1, maml2:1, stom:1, ercc5:1, gab2:1, pygl:1, lif:1	elf1:5, acsl1:4, aprt:3, ptpn6:3, epn3:2, cblc:2, litaf:2, gsn:2, rab25:2, cox5b:2, wdr61:2, tlcd1:2, spint1:1, atp1a1:1, ccnl1:1, s100a8:1, scnn1a:1, slc11a2:1, hook2:1, kiaa1522:1, s100a14:1, dusp16:1, epha1:1, setd6:1, muc1:1, esrp1:1, krt15:1, f11r:1, myo5b:1, mal2:1, epb41l4a:1, maf:1, cds1:1, itpa:1, blnk:1, cdh1:1
e2fl_top_100	74	reactome_integration_of_energy_metabolism	267	196.28	11.76	6.0137	rpl7a:57, pygl:32, gnai1:28, rpl27a:24, arg2:17, tbc1d22a:16, pdk1:14, slc9a3r1:11, stom:11, abcc3:10, myo5b:8, abcg2:7, cps1:7, slc16a1:5, epha4:4, tmem138:4, c11orf17:3, il8:2, fgfr2:2, l1cam:1, cebpb:1, rab13:1, ppara:1, nebl:1	pkm2:9, eno1:6, suclg1:5, gnai2:5, tkt:5, ndufa10:5, taldo1:5, gnb2:5, ppp2r1a:5, gapdh:5, atp5a1:4, acsl1:4, mlx:4, atp5l:4, sdha:4, uqcrb:4, idh3g:4, slc25a5:3, dld:3, aco2:3, gnao1:3, gnas:3, cox6b1:3, atp5h:3, slc25a6:3, uqcrc2:3, atp5j:3, cyc1:3, gnb4:3, atp5d:3, prkar2a:3, prkaca:3, ppp2r5d:2, pdhb:2, cycs:2, cs:2, cox5a:2, cox5b:2, ndufa12:2, ndufb10:2, adcy1:2, ndufb7:2, adcy6:2, atp5c1:2…
e2fl_top_100	74	hs_ebv_lmp1_signaling_wp262_34653.txt	35	15.76	3.218	5.9785	usp2:6, rpl7a:6, irf8:4, tbc1d22a:3, il8:3, rpl27a:2, ppara:2, dusp10:2, cebpb:2, slc9a3r1:1, myo5b:1, fgfr2:1, gab2:1, pygl:1	mapk1:8, nfkb1:4, nfkb2:3, rela:3, map3k14:3, chuk:2, hsp90aa2:2, traf6:2, pdlim7:1, map3k7:1, ccl5:1, mapk8:1, ikbkg:1, ikbkb:1, tradd:1, traf1:1
e2fl_top_100	74	arf6_downstream_pathway	115	66.16	8.179	5.9717	rpl7a:21, rpl27a:12, myo5b:12, epha4:6, gab2:6, fgfr2:5, slc9a3r1:5, pygl:5, cd9:4, rab13:3, pdk1:3, gnai1:3, slc7a2:2, abcc3:2, cldn1:2, stom:2, nebl:2, abcg2:2, plxnb2:2, tbc1d22a:2, il8:2, irf8:1, ccdc88a:1, dusp10:1, cebpb:1, hla-drb3:1, ppara:1, slc1a4:1, phldb2:1, ghr:1, cps1:1, mylk:1, fam110b:1	mapk1:8, gga3:7, pik3r1:5, egfr:5, nme1:5, pik3ca:5, arf6:4, jup:3, arf1:3, iqgap1:3, met:2, igf1r:2, rap1b:2, cd4:2, stx4:2, kalrn:2, uso1:2, zyx:2, plaur:2, rab11a:2, rock1:2, vav2:2, exoc3:2, rac1:2, cttn:2, lima1:2, rhoa:2, ap2m1:2, actn1:2, cltb:1, myo6:1, ctnnb1:1, ctnnd1:1, egf:1, cdc42:1, src:1, igf1:1, mllt4:1, aqp3:1, tjp1:1, akt1:1, epha2:1, clta:1, pak1:1, ctnna1:1, itgb7:1, cyfip2:1,…
e2fl_top_100	74	ephrinb-ephb_pathway	54	28.84	4.22	5.9624	epha4:7, gab2:6, rpl7a:5, rpl27a:5, gnai1:5, myo5b:4, fgfr2:3, pdk1:2, ghr:2, cd9:2, dusp10:2, pygl:2, tbc1d22a:1, plxnb2:1, il8:1, ccdc88a:1, tmem138:1, rab13:1, slc9a3r1:1, ppara:1, slc1a4:1	mapk1:8, pik3ca:5, pik3r1:5, grb2:4, rock1:2, map2k1:2, shc1:2, rap1b:2, kalrn:2, hras:2, rac1:2, cxcr4:2, nras:1, ephb4:1, mapk8:1, efna5:1, efnb2:1, ephb1:1, map3k7:1, cdc42:1, ephb2:1, src:1, pxn:1, pak1:1, itgb3:1, itga2b:1, rasa1:1, crk:1
e2fl_top_100	74	biocarta_il3_pathway	26	12.44	2.274	5.9618	ghr:5, rpl27a:4, gab2:4, fgfr2:2, rab13:1, gnai1:1, cps1:1, ppara:1, myo5b:1, il8:1, irf8:1, rpl7a:1, pygl:1, dusp10:1, cebpb:1	grb2:4, raf1:3, ptpn6:3, mapk3:3, map2k1:2, shc1:2, sos1:2, stat5a:2, hras:2, stat5b:1, jak2:1, fos:1
e2fl_top_100	74	pdgfr-alpha_signaling_pathway	32	13.24	3.153	5.9503	gab2:6, rpl27a:4, fgfr2:4, ghr:3, pdk1:2, gnai1:2, il8:2, rpl7a:2, cebpb:2, phldb2:1, epha4:1, l1cam:1, cd9:1, ccdc88a:1	pik3ca:5, pik3r1:5, grb2:4, jak1:2, shc1:2, sos1:2, itgav:2, jun:2, srf:1, elk1:1, csnk2a1:1, rapgef1:1, pdgfra:1, crkl:1, fos:1, crk:1
e2fl_top_100	74	reactome_pi3k_akt_signalling	42	19.88	3.723	5.9416	pdk1:7, gab2:6, fgfr2:5, gnai1:4, pygl:4, tbc1d22a:3, epha4:2, abcc3:2, rpl7a:2, ccdc88a:2, rpl27a:1, ghr:1, rfpl2:1, usp2:1, cebpb:1	pik3ca:5, pik3r1:5, pik3cb:4, pik3r2:4, gsk3a:3, akt3:3, pdpk1:3, chuk:2, akt2:2, mdm2:2, rhoa:2, rps6kb2:1, pten:1, foxo1:1, ngf:1, akt1:1, ntrk1:1, gsk3b:1
e2fl_top_100	74	reactome_adenylate_cyclase_activating_pathway	12	2.88	1.536	5.9366	gnai1:10, l1cam:1, stom:1	adcy6:2, adcy1:2, adcy5:1, adcy3:1, adcy9:1, adcy4:1, adcy2:1, adcy8:1, gnal:1, adcy7:1
e2fl_top_100	74	hs_epo_receptor_signaling_wp581_35091.txt	44	21.48	3.798	5.9291	gab2:7, ghr:6, rpl27a:5, fgfr2:3, rpl7a:3, pdk1:2, myo5b:2, irf8:2, dusp10:2, gnai1:2, ppara:2, pygl:2, epha4:1, cps1:1, tbc1d22a:1, mylk:1, cebpb:1, slc9a3r1:1	mapk1:8, pik3cg:5, grb2:4, raf1:3, mapk3:3, map2k1:2, shc1:2, sos1:2, epor:2, stat5a:2, stat3:2, jak2:1, map2k2:1, stat1:1, stat5b:1, src:1, ptprc:1, socs1:1, akt1:1, rasa1:1
e2fl_top_100	74	n-cadherin_signaling_events	48	24.48	3.98	5.909	rpl7a:9, myo5b:5, fgfr2:3, myf6:3, mylk:3, gnai1:3, pdk1:2, ghr:2, cd9:2, ccdc88a:2, rpl27a:2, arg2:2, gab2:2, pygl:2, epha4:1, l1cam:1, plxnb2:1, dusp10:1, slc9a3r1:1, slc1a4:1	calm1:5, pik3ca:5, pik3r1:5, calm3:4, jup:3, calm2:3, rock1:2, gsn:2, fgfr1:2, rac1:2, cttn:2, rhoa:2, gria2:1, mapk8:1, cnr1:1, ctnnb1:1, ctnnd1:1, cdh2:1, camk2g:1, kif5b:1, pak1:1, ctnna1:1, ptpn1:1
e2fl_top_100	74	reactome_viral_dsrna_tlr3_trif_complex_activates_rip1	18	5.16	2.173	5.908	usp2:5, tbc1d22a:3, cebpb:3, irf8:2, rpl7a:2, il8:2, rpl27a:1	nfkb1:4, nfkbia:3, rela:3, nfkb2:3, chuk:2, ripk3:1, ikbkg:1, ikbkb:1
e2fl_top_100	74	biocarta_fmlp_pathway	63	30.88	5.442	5.9028	rpl7a:7, rpl27a:6, myo5b:5, pygl:5, il8:4, cebpb:4, gnai1:4, tbc1d22a:3, myf6:3, dusp10:3, slc9a3r1:2, ppara:2, arg2:2, gab2:2, abcg2:1, abcc3:1, cps1:1, plxnb2:1, irf8:1, mylk:1, rab13:1, slc1a4:1, usp2:1, stk39:1, lif:1	mapk1:8, mapk14:5, calm1:5, nfkb1:4, calm3:4, raf1:3, nfkbia:3, calm2:3, rela:3, mapk3:3, map2k1:2, camk1g:2, plcb1:2, fpr1:2, hras:2, rac1:2, map2k3:2, map2k2:1, elk1:1, map3k1:1, ppp3cc:1, ppp3ca:1, gngt1:1, pak1:1, gnb1:1
e2fl_top_100	74	biocarta_spry_pathway	38	15.12	3.876	5.9023	gab2:7, rpl27a:5, fgfr2:4, ghr:3, epha4:2, ppara:2, myo5b:2, rpl7a:2, pygl:2, dusp10:2, slc7a2:1, rab13:1, slc9a3r1:1, gnai1:1, cps1:1, tbc1d22a:1, cebpb:1	mapk1:8, egfr:5, grb2:4, raf1:3, mapk3:3, cbl:3, map2k1:2, shc1:2, sos1:2, hras:2, ptprb:1, src:1, egf:1, rasa1:1
e2fl_top_100	74	reactome_thrombin_signalling_through_proteinase_activated_receptors	31	10	3.559	5.9005	gnai1:21, stom:3, cps1:2, arg2:1, epha4:1, rpl27a:1, slc9a3r1:1, rpl7a:1	gnb2:5, gnb4:3, gna11:2, gng12:2, gnaq:2, gng8:1, gng10:1, gng3:1, gnb3:1, gng5:1, gnb5:1, f2:1, gna12:1, gng4:1, gng11:1, ac005512.1:1, gna13:1, gngt1:1, gng2:1, gnb1:1, gngt2:1, gng13:1
e2fl_top_100	74	il2-mediated_signaling_events	144	83.64	10.275	5.8745	rpl7a:21, rpl27a:11, gab2:10, ghr:9, fgfr2:7, usp2:7, tbc1d22a:7, il8:7, myo5b:7, cebpb:6, pygl:5, epha4:4, irf8:4, dusp10:4, pdk1:4, myf6:3, gnai1:3, slc16a1:2, ccdc88a:2, stom:2, ppara:2, arg2:2, abcg2:2, mylk:2, slc9a3r1:2, abcc3:1, fam117a:1, slc1a4:1, ercc5:1, phldb2:1, cps1:1, plxnb2:1, maml2:1, stk39:1	mapk1:8, elf1:5, mapk14:5, fyn:5, pik3r1:5, xpo1:5, calm1:5, pik3ca:5, nfkb1:4, mapkapk2:4, ran:4, grb2:4, calm3:4, myc:3, nfkb2:3, map3k14:3, raf1:3, nfkbia:3, calm2:3, rela:3, chuk:2, rel:2, hsp90aa2:2, ppp2r5d:2, shc1:2, traf6:2, sos1:2, jun:2, ube2d3:2, mapk11:2, rps6:2, map2k1:2, jak1:2, rac1:2, stat3:2, rhoa:2, atm:2, il2rg:1, myb:1, syk:1, stat5b:1, src:1, akt1:1, pak1:1, smpd1:1, nras:1, …
e2fl_top_100	74	biocarta_pdgf_pathway	53	25.4	4.699	5.8732	ghr:6, fgfr2:6, gab2:6, rpl7a:5, cebpb:4, rpl27a:4, gnai1:4, pdk1:3, epha4:2, il8:2, dusp10:2, phldb2:1, cps1:1, myo5b:1, irf8:1, ccdc88a:1, mylk:1, rab13:1, ppara:1, pygl:1	pik3ca:5, pik3r1:5, pik3cg:5, grb2:4, raf1:3, mapk3:3, map2k1:2, jak1:2, shc1:2, sos1:2, stat5a:2, jun:2, hras:2, stat3:2, srf:1, mapk8:1, elk1:1, stat1:1, map3k1:1, csnk2a1:1, pdgfra:1, stat5b:1, pdgfa:1, fos:1, stat6:1, rasa1:1
e2fl_top_100	74	reactome_grb2_events_in_egfr_signaling	35	16.92	3.095	5.8424	rpl27a:5, gab2:4, fgfr2:3, rpl7a:3, gnai1:3, myo5b:2, dusp10:2, ppara:2, pygl:2, slc7a2:1, epha4:1, ghr:1, cps1:1, tbc1d22a:1, cebpb:1, rab13:1, slc9a3r1:1, stom:1	mapk1:8, egfr:5, grb2:4, raf1:3, mapk3:3, map2k1:2, sos1:2, kras:2, hras:2, map2k2:1, nras:1, ywhab:1, egf:1
e2fl_top_100	74	biocarta_insulin_pathway	43	18.28	4.238	5.833	gab2:7, fgfr2:6, rpl27a:4, gnai1:4, pdk1:3, rpl7a:3, ghr:2, il8:2, dusp10:2, cebpb:2, epha4:1, cps1:1, myo5b:1, irf8:1, ccdc88a:1, rab13:1, ppara:1, pygl:1	pik3ca:5, pik3r1:5, pik3cg:5, grb2:4, raf1:3, mapk3:3, map2k1:2, shc1:2, sos1:2, jun:2, hras:2, srf:1, mapk8:1, elk1:1, csnk2a1:1, ptpn11:1, fos:1, ins:1, rasa1:1
e2fl_top_100	74	kegg_00053_ascorbate_and_aldarate_metabolism	14	3.16	1.864	5.8164	aldh6a1:5, pygl:4, pdk1:1, rpl27a:1, abcc3:1, slc9a3r1:1, tbc1d22a:1	aldh3a2:5, aldh2:3, aldh9a1:1, aldh7a1:1, aldh1b1:1, aldh1a3:1, aldh3a1:1, ugdh:1
e2fl_top_100	74	sig_insulin_receptor_pathway_in_cardiac_myocytes	75	43.24	5.472	5.8044	gab2:8, fgfr2:7, rpl7a:7, pdk1:6, rpl27a:6, ccdc88a:5, gnai1:5, pygl:5, ghr:4, tbc1d22a:3, ppara:3, myo5b:2, dusp10:2, slc9a3r1:2, stom:2, epha4:1, abcg2:1, abcc3:1, l1cam:1, cps1:1, irf8:1, cebpb:1, slc1a4:1	mapk1:8, pik3cd:5, pik3r1:5, pik3ca:5, grb2:4, cbl:3, flot1:3, mapk3:3, raf1:3, gsk3a:3, akt3:3, shc1:2, akt2:2, sos1:2, rps6ka2:2, brd4:2, ywhaz:2, flot2:2, sos2:1, cdc42:1, pard6a:1, akt1:1, pard3:1, ywhae:1, rps6ka1:1, pten:1, cap1:1, ywhah:1, ywhaq:1, irs4:1, ywhab:1, ywhag:1, ptpn1:1, gsk3b:1
e2fl_top_100	74	reactome_pka_activation	17	5.2	2.041	5.7808	gnai1:9, pygl:2, rpl27a:1, abcg2:1, l1cam:1, tbc1d22a:1, stom:1, c11orf17:1	prkar2a:3, prkaca:3, adcy6:2, adcy1:2, adcy5:1, adcy3:1, adcy9:1, adcy4:1, adcy2:1, adcy8:1, adcy7:1
e2fl_top_100	74	hs_folate_wp176_36515.txt	54	24.24	5.15	5.7785	rpl7a:6, tbc1d22a:5, il8:5, cps1:4, cebpb:4, rpl27a:4, pygl:4, slc9a3r1:3, stom:3, pdk1:2, myo5b:2, usp2:2, slc7a2:1, slc16a1:1, irf8:1, fgfr2:1, cd9:1, tmem138:1, gnai1:1, ppara:1, arg2:1, lif:1	flad1:6, shmt2:5, mthfd1:5, nfkb1:4, ahcy:4, il6:3, cat:3, nfkb2:3, rela:3, folr1:2, sod2:2, ccl2:1, tp53:1, plat:1, abca1:1, mthfs:1, il1b:1, f2:1, sod1:1, ldlr:1, cth:1, ins:1, slc19a1:1, serpine1:1, saa4:1
e2fl_top_100	74	hs_serotonin_htr1_group_---_fos_pathway_wp722_34469.txt	47	21.04	4.495	5.7751	rpl7a:6, gnai1:4, stom:4, abcc3:3, il8:3, cebpb:3, rpl27a:3, pygl:3, epha4:2, tbc1d22a:2, myo5b:2, dusp10:2, gab2:2, pdk1:1, slc16a1:1, abcg2:1, fgfr2:1, ccdc88a:1, ppara:1, arg2:1, stk39:1	gnai2:5, mapk14:5, pik3ca:5, mapkapk2:4, gnai3:4, pdpk1:3, gnao1:3, mapk3:3, map2k1:2, gnai1:2, rhoa:2, map2k3:2, srf:1, map2k2:1, elk1:1, map3k1:1, braf:1, fos:1, rps6ka5:1
e2fl_top_100	74	hs_prostaglandin_synthesis_and_regulation_wp98_38857.txt	20	6.56	2.329	5.7712	rpl27a:3, rpl7a:3, gnai1:2, cps1:2, irf8:2, cd9:2, pdk1:1, abcc3:1, il8:1, tnxb:1, mylk:1, cebpb:1	anxa2:5, anxa6:3, tbxas1:3, ptgis:2, ednrb:1, ptgs2:1, pla2g4a:1, anxa1:1, s100a6:1, ptger4:1, anxa5:1
e2fl_top_100	74	reactome_amine_compound_slc_transporters	10	2.28	1.339	5.7648	abcg2:2, pygl:2, tbc1d22a:2, myo5b:2, arg2:1, rpl7a:1	slc44a2:4, slc44a4:4, rhbg:1, slc44a3:1
e2fl_top_100	74	trk_receptor_signaling_mediated_by_pi3k_and_plc-gamma	69	35.12	5.883	5.7589	gab2:9, rpl7a:6, rpl27a:6, fgfr2:5, cebpb:5, myo5b:4, pygl:4, pdk1:3, epha4:3, ghr:3, abcc3:3, gnai1:3, tbc1d22a:2, il8:2, dusp10:2, cps1:1, irf8:1, ccdc88a:1, slc9a3r1:1, maml2:1, stom:1, ppara:1, arg2:1, stk39:1	mapk1:8, mapk14:5, pik3r1:5, pik3ca:5, mapkapk2:4, grb2:4, pdpk1:3, raf1:3, shc1:2, rap1b:2, sos1:2, map2k1:2, stat5a:2, camk2a:2, srf:1, elk1:1, cdk5r1:1, agap2:1, braf:1, src:1, akt1:1, cdk5:1, rps6ka5:1, ntrk1:1, ywhae:1, gab1:1, rps6ka1:1, nras:1, mef2c:1, prkcd:1, ccnd1:1, ngf:1, fos:1, gsk3b:1
e2fl_top_100	74	epha2_forward_signaling	31	12.84	3.171	5.7265	gab2:6, fgfr2:4, rpl27a:3, ghr:3, pdk1:2, epha4:2, gnai1:2, myo5b:2, tbc1d22a:1, plxnb2:1, arg2:1, slc1a4:1, rpl7a:1, ccdc88a:1, pygl:1	pik3r1:5, pik3ca:5, grb2:4, acp1:3, cbl:3, rac1:2, shc1:2, rhoa:2, vav3:1, src:1, efna1:1, epha2:1, pak1:1
e2fl_top_100	74	biocarta_barr_mapk_pathway	27	13.48	2.365	5.7166	gnai1:5, rpl7a:3, rpl27a:2, slc9a3r1:2, ppara:2, myo5b:2, gab2:2, dusp10:2, pygl:2, rab13:1, l1cam:1, cps1:1, tbc1d22a:1, stom:1	mapk1:8, raf1:3, mapk3:3, gnas:3, map2k1:2, adcy1:2, plcb1:2, map2k2:1, arrb1:1, gngt1:1, gnb1:1
e2fl_top_100	74	reactome_nf_kb_is_activated_and_signals_survival	17	4.28	2.227	5.7114	cebpb:3, rpl27a:2, tbc1d22a:2, il8:2, irf8:2, usp2:2, stom:1, fgfr2:1, gab2:1, rpl7a:1	nfkb1:4, nfkbia:3, rela:3, ubb:2, traf6:2, ngf:1, ikbkb:1, sqstm1:1
e2fl_top_100	74	ephb_forward_signaling	48	24.48	4.144	5.675	epha4:7, gab2:6, rpl27a:5, myo5b:4, rpl7a:4, gnai1:4, fgfr2:3, pdk1:2, ghr:2, pygl:2, tbc1d22a:1, plxnb2:1, ccdc88a:1, dusp10:1, tmem138:1, rab13:1, slc9a3r1:1, ppara:1, slc1a4:1	mapk1:8, pik3ca:5, pik3r1:5, grb2:4, rock1:2, map2k1:2, shc1:2, rap1b:2, kalrn:2, hras:2, rac1:2, nras:1, ephb4:1, efna5:1, efnb2:1, ephb1:1, cdc42:1, ephb2:1, src:1, pxn:1, rasa1:1, pak1:1, crk:1
e2fl_top_100	74	st_integrin_signaling_pathway	97	62.84	6.108	5.5927	rpl27a:12, rpl7a:8, pdk1:7, fgfr2:7, gab2:7, epha4:5, cd9:5, slc9a3r1:5, abcc3:4, myo5b:4, dusp10:4, stom:4, pygl:3, tbc1d22a:2, irf8:2, ccdc88a:2, gnai1:2, arg2:2, nebl:2, ghr:1, abcg2:1, l1cam:1, cps1:1, c11orf17:1, mylk:1, tmem138:1, cebpb:1, ppara:1, stk39:1	mapk1:8, p4hb:8, fyn:5, pik3ca:5, pik3cb:4, pak2:4, grb2:4, ilk:3, itga5:3, raf1:3, akt3:3, itga3:2, actr2:2, mapk10:2, shc1:2, akt2:2, actr3:2, sos1:2, zyx:2, rock1:2, tln1:2, itga6:2, arhgef6:2, actn1:2, mapk8:1, sos2:1, itga2:1, pklr:1, braf:1, cdc42:1, src:1, akt1:1, itga4:1, pak1:1, abl1:1, pten:1, mapk9:1, mapk8ip3:1, arhgef7:1, vasp:1, pak4:1, ephb2:1, itga7:1, was:1, crk:1
e2fl_top_100	74	fatty_acid_activation	9	1.8	1.291	5.5771	abcc3:2, pygl:2, myo5b:2, ccdc88a:1, stom:1, cebpb:1	acsl1:4, acsl4:3, acsbg1:1, slc27a2:1
e2fl_top_100	74	reactome_adp_signalling_through_p2y_purinoceptor_12	35	10.72	4.354	5.5761	gnai1:19, stom:6, rpl7a:3, slc16a1:1, epha4:1, rpl27a:1, abcg2:1, cps1:1, tbc1d22a:1, il8:1	gnai2:5, gnb2:5, gnai3:4, gnb4:3, gnai1:2, gng12:2, gng8:1, gng10:1, gng3:1, gnb3:1, gng5:1, gnb5:1, gng4:1, gng11:1, ac005512.1:1, gng2:1, gngt1:1, gnb1:1, gngt2:1, gng13:1
e2fl_top_100	74	biocarta_egfr_smrte_pathway	19	6.56	2.238	5.5596	ppara:2, rpl7a:2, pygl:2, cebpb:2, slc7a2:1, epha4:1, rpl27a:1, fam101b:1, myo5b:1, il8:1, ercc5:1, fgfr2:1, gab2:1, stk39:1, dusp10:1	egfr:5, mapk14:5, map2k1:2, rara:2, ncor2:1, rxra:1, map3k1:1, egf:1, zbtb16:1
e2fl_top_100	74	vegfr1_specific_signals	50	23.2	4.822	5.5581	gab2:6, rpl7a:5, pdk1:3, myo5b:3, fgfr2:3, myf6:3, arg2:3, pygl:3, epha4:2, ghr:2, abcc3:2, tbc1d22a:2, gnai1:2, ppara:2, tnxb:2, abcg2:1, l1cam:1, c11orf17:1, ccdc88a:1, mylk:1, dusp10:1, slc9a3r1:1	mapk1:8, calm1:5, pik3ca:5, pik3r1:5, calm3:4, cbl:3, prkaca:3, pdpk1:3, calm2:3, hsp90aa2:2, nrp1:1, gab1:1, vegfa:1, ptpn11:1, vegfb:1, flt1:1, nos3:1, akt1:1, rasa1:1
e2fl_top_100	74	reactome_rna_polymerase_i_promoter_opening	68	41.72	4.739	5.5452	rpl27a:20, rpl7a:18, cps1:15, slc16a1:3, slc7a2:2, stom:2, arg2:2, slc9a3r1:1, tbc1d22a:1, ppara:1, gab2:1, dusp10:1, tmem138:1	h3f3b:4, hist1h4d:4, hist1h4h:4, hist1h4c:3, mapk3:3, hist1h4k:3, hist1h2am:3, hist1h4j:3, h2afz:2, h2afx:2, h3f3a:2, hist1h2bm:2, hist1h3i:2, hist1h4e:2, hist1h2bj:1, hist1h3j:1, hist2h2be:1, hist1h2bd:1, hist1h3d:1, hist1h4a:1, hist1h2bi:1, hist1h3b:1, hist1h4b:1, smchd1:1, hist1h4i:1, hist1h2be:1, hist1h3a:1, hist1h2ak:1, hist1h2bh:1, hist2h4a:1, hist2h2aa3:1, hist1h3e:1, mbd2:1, hist1h2bo:1, …
e2fl_top_100	74	arginine_biosynthesis_iv	8	1.76	1.128	5.5299	arg2:4, cps1:3, pdk1:1	otc:2, glud1:2, glud2:1, oat:1, asl:1, ass1:1
e2fl_top_100	74	kegg_04622_rig-i-like_receptor_signaling_pathway	37	16.88	3.644	5.5218	dusp10:7, il8:6, rpl7a:4, tbc1d22a:3, irf8:3, cebpb:3, usp2:2, pygl:2, rpl27a:1, abcc3:1, stom:1, fgfr2:1, c11orf17:1, stk39:1, tmem138:1	mapk14:5, nfkb1:4, mapk13:3, dak:3, nfkbia:3, rela:3, mapk10:2, traf6:2, mapk12:2, mapk11:2, mapk8:1, map3k1:1, mapk9:1, ddx3x:1, tradd:1, map3k7:1, ikbkg:1, pin1:1
e2fl_top_100	74	biocarta_egf_pathway	52	25.64	4.821	5.468	ghr:6, gab2:6, fgfr2:5, rpl7a:5, cebpb:5, rpl27a:5, gnai1:3, pdk1:2, epha4:2, il8:2, dusp10:2, phldb2:1, slc7a2:1, cps1:1, myo5b:1, ccdc88a:1, mylk:1, rab13:1, ppara:1, pygl:1	pik3ca:5, pik3r1:5, egfr:5, grb2:4, raf1:3, mapk3:3, map2k1:2, jak1:2, shc1:2, sos1:2, stat5a:2, jun:2, hras:2, stat3:2, srf:1, mapk8:1, elk1:1, stat1:1, map3k1:1, csnk2a1:1, egf:1, stat5b:1, fos:1, stat6:1, rasa1:1
e2fl_top_100	74	il6-mediated_signaling_events	58	26.64	5.736	5.4668	ghr:7, gab2:6, il8:5, pdk1:4, irf8:4, fgfr2:4, rpl7a:4, cebpb:3, rpl27a:3, gnai1:3, myo5b:2, mylk:2, lif:2, phldb2:1, dennd3:1, tbc1d22a:1, plxnb2:1, ccdc88a:1, dusp10:1, maml2:1, stom:1, slc1a4:1	pik3r1:5, pik3ca:5, hck:5, grb2:4, myc:3, il6:3, sos1:2, jun:2, mapk11:2, jak1:2, hsp90b1:2, stat3:2, rac1:2, jak2:1, foxo1:1, mcl1:1, vav1:1, akt1:1, pak1:1, gab1:1, tyk2:1, stat1:1, prkcd:1, pias1:1, a2m:1, socs3:1, ptpn11:1, il6st:1, eif6:1, fos:1, ptpre:1, irf1:1
e2fl_top_100	74	kegg_04940_type_i_diabetes_mellitus	24	8.6	2.828	5.4447	hla-drb3:9, irf8:8, il8:2, pdk1:1, fgfr2:1, rpl27a:1, rpl7a:1, fam110b:1	hspd1:3, hla-doa:2, hla-dqa2:2, hla-drb1:2, hla-dma:2, hla-dra:2, hla-drb5:2, il1b:1, gzmb:1, hla-dpb1:1, il1a:1, cd86:1, ins:1, hla-dpa1:1, hla-dob:1, cpe:1
e2fl_top_100	74	kegg_00592_alpha-linolenic_acid_metabolism	19	5.28	2.525	5.4332	gnai1:16, phldb2:1, rpl27a:1, abcc3:1	jmjd7-pla2g4b:3, pla2g4e:1, acox1:1, pla2g4b:1, pla2g12a:1, pla2g1b:1, pla2g2d:1, pla2g2e:1, pla2g12b:1, pla2g2c:1, pla2g5:1, pla2g10:1, pla2g2f:1, pla2g4a:1, pla2g2a:1, pla2g3:1, pla2g6:1
e2fl_top_100	74	biocarta_gsk3_pathway	32	12.6	3.571	5.4331	pdk1:3, irf8:3, fgfr2:3, gnai1:3, epha4:2, tbc1d22a:2, il8:2, cebpb:2, stom:2, gab2:2, ghr:1, abcg2:1, abcc3:1, rpl7a:1, ccdc88a:1, slc9a3r1:1, usp2:1, pygl:1	pik3r1:5, pik3ca:5, nfkb1:4, pdpk1:3, rela:3, gnai1:2, apc:1, ly96:1, cd14:1, myd88:1, ccnd1:1, ppp2ca:1, ctnnb1:1, akt1:1, gsk3b:1, fzd1:1
e2fl_top_100	74	tnf_receptor_signaling_pathway	229	158.56	12.987	5.4237	rpl7a:32, rpl27a:22, cebpb:14, il8:12, myo5b:11, irf8:10, fgfr2:9, arg2:9, tbc1d22a:9, dusp10:8, pygl:8, stom:7, ppara:7, usp2:7, gab2:7, pdk1:6, abcg2:5, abcc3:4, ccdc88a:4, ghr:4, gnai1:4, epha4:3, myf6:3, cd9:3, mylk:3, slc9a3r1:3, slc16a1:2, c11orf17:2, slc1a4:2, stk39:2, fam117a:1, tmem138:1, rab13:1, tnxb:1, cps1:1, plxnb2:1, maml2:1	mapk1:8, xpo1:5, rab5a:5, calm1:5, pik3ca:5, mapk14:5, pik3r1:5, map3k12:4, nfkb1:4, ran:4, hspb1:4, mapkapk2:4, calm3:4, ikzf1:3, mapk13:3, nfkb2:3, map3k14:3, cblb:3, raf1:3, nfkbia:3, eif4ebp1:3, ctsd:3, rela:3, kpnb1:3, myc:3, arhgdib:3, mapk3:3, prkaca:3, calm2:3, krt18p19:3, traf6:2, gadd45b:2, cycs:2, app:2, asah1:2, map2k3:2, gnb2l1:2, map2k1:2, nos2:2, csnk1a1:2, mapk12:2, eif2a:2, chuk:…
e2fl_top_100	74	biocarta_rankl_pathway	12	2.96	1.67	5.4121	il8:3, cebpb:3, irf8:2, fgfr2:1, usp2:1, dusp10:1, tbc1d22a:1	nfkb1:4, rela:3, traf6:2, mapk8:1, fosl2:1, fos:1
e2fl_top_100	74	hs_nifedipine_wp259_38868.txt	17	7	1.848	5.41	slc9a3r1:2, myo5b:2, pygl:2, pdk1:1, slc16a1:1, abcc3:1, cps1:1, tbc1d22a:1, ppara:1, ercc5:1, fgfr2:1, rpl7a:1, gab2:1, dusp10:1	mapk1:8, pcna:3, cyp3a4:3, map2k1:2, ptk2b:1
e2fl_top_100	74	canonical_nf-kappab_pathway	56	31.04	4.623	5.3989	rpl7a:8, usp2:7, tbc1d22a:5, rpl27a:5, gab2:5, pdk1:3, il8:3, fgfr2:3, cebpb:3, myo5b:2, irf8:2, ccdc88a:2, gnai1:2, slc16a1:1, epha4:1, ghr:1, dusp10:1, stk39:1, pygl:1	mapk14:5, pik3ca:5, pik3r1:5, xpo1:5, nfkb1:4, ran:4, nfkbia:3, nfkb2:3, rela:3, map3k14:3, chuk:2, rel:2, traf6:2, ube2d3:2, atm:2, lck:1, syk:1, arrb2:1, src:1, ikbkg:1, ikbkb:1
e2fl_top_100	74	reactome_map_kinases_activation_in_tlr_cascade	58	32.76	4.675	5.3988	rpl7a:9, dusp10:7, pygl:5, tbc1d22a:4, il8:4, cebpb:4, myo5b:3, rpl27a:3, epha4:2, abcc3:2, slc9a3r1:2, stom:2, ppara:2, gab2:2, ghr:1, l1cam:1, irf8:1, fgfr2:1, ccdc88a:1, maml2:1, stk39:1	mapk1:8, ppp2r1a:5, mapk14:5, mapkapk2:4, mapk3:3, ppp2r5d:2, map2k1:2, mapk10:2, traf6:2, jun:2, dusp6:2, mapk11:2, atf2:2, rps6ka2:2, map2k3:2, map2k2:1, mapk8:1, rps6ka1:1, elk1:1, mapk9:1, ppp2ca:1, mef2c:1, map3k7ip1:1, dusp7:1, map3k7:1, fos:1, ppp2r1b:1, rps6ka5:1
e2fl_top_100	74	cxcr3-mediated_signaling_events	39	22.08	3.135	5.3976	gnai1:6, rpl7a:5, il8:4, tbc1d22a:3, stom:3, myo5b:2, dusp10:2, gab2:2, pygl:2, pdk1:1, slc16a1:1, epha4:1, abcg2:1, abcc3:1, cps1:1, irf8:1, rpl27a:1, slc9a3r1:1, ppara:1	mapk1:8, gnai2:5, gnai3:4, raf1:3, pdpk1:3, cxcr3:2, mapk11:2, map2k1:2, gnai1:2, itgb2:2, nras:1, src:1, arrb1:1, akt1:1, gng2:1, gnb1:1
e2fl_top_100	74	biocarta_cbl_pathway	25	9.84	2.809	5.3971	fgfr2:6, epha4:4, gab2:4, rpl27a:3, ghr:2, phldb2:1, slc7a2:1, plxnb2:1, irf8:1, tmem138:1, cebpb:1	egfr:5, grb2:4, sh3glb1:3, cbl:3, met:2, sh3glb2:2, sh3kbp1:2, src:1, csf1r:1, egf:1, pdgfra:1
e2fl_top_100	74	il2_signaling_events_mediated_by_pi3k	94	57.08	6.91	5.3432	rpl7a:14, rpl27a:9, gab2:8, usp2:7, tbc1d22a:5, myo5b:5, fgfr2:5, cebpb:5, pdk1:4, ghr:4, il8:4, irf8:3, myf6:3, ccdc88a:2, gnai1:2, arg2:2, pygl:2, phldb2:1, slc16a1:1, epha4:1, abcg2:1, plxnb2:1, mylk:1, dusp10:1, ppara:1, slc1a4:1, stk39:1	mapk14:5, pik3r1:5, xpo1:5, calm1:5, pik3ca:5, nfkb1:4, ran:4, grb2:4, calm3:4, myc:3, nfkb2:3, map3k14:3, nfkbia:3, calm2:3, rela:3, chuk:2, rel:2, hsp90aa2:2, shc1:2, traf6:2, sos1:2, ube2d3:2, rps6:2, jak1:2, rac1:2, atm:2, il2rg:1, myb:1, syk:1, src:1, akt1:1, pak1:1, smpd1:1, lck:1, jak3:1, arrb2:1, ptpn11:1, ikbkg:1, ikbkb:1
e2fl_top_100	74	biocarta_ach_pathway	19	6.32	2.376	5.3377	pdk1:4, fgfr2:4, gab2:4, gnai1:3, ccdc88a:2, irf8:1, ghr:1	pik3cg:5, pik3r1:5, pik3ca:5, ywhah:1, akt1:1, src:1, ptk2b:1
e2fl_top_100	74	biocarta_pyk2_pathway	58	31.44	5.009	5.3025	rpl7a:8, rpl27a:6, gab2:6, myo5b:5, dusp10:4, pygl:4, fgfr2:3, myf6:3, il8:2, slc9a3r1:2, gnai1:2, ppara:2, arg2:2, ghr:1, abcc3:1, cps1:1, tbc1d22a:1, plxnb2:1, mylk:1, rab13:1, slc1a4:1, stk39:1	mapk1:8, mapk14:5, calm1:5, grb2:4, calm3:4, raf1:3, calm2:3, mapk3:3, map2k1:2, shc1:2, sos1:2, jun:2, hras:2, rac1:2, gnaq:2, map2k3:2, map2k2:1, mapk8:1, map3k1:1, ptk2b:1, crkl:1, src:1, pak1:1
e2fl_top_100	74	biocarta_at1r_pathway	59	30.84	5.313	5.3006	rpl7a:7, rpl27a:6, gab2:6, myo5b:5, fgfr2:3, myf6:3, dusp10:3, cebpb:3, pygl:3, slc9a3r1:2, gnai1:2, ppara:2, arg2:2, slc7a2:1, epha4:1, ghr:1, cps1:1, tbc1d22a:1, plxnb2:1, il8:1, ccdc88a:1, mylk:1, rab13:1, maml2:1, slc1a4:1	mapk1:8, calm1:5, egfr:5, grb2:4, calm3:4, raf1:3, calm2:3, mapk3:3, map2k1:2, shc1:2, sos1:2, jun:2, hras:2, rac1:2, atf2:2, gnaq:2, map2k2:1, mapk8:1, elk1:1, map3k1:1, mef2c:1, ptk2b:1, src:1, pak1:1
e2fl_top_100	74	hs_glycogen_metabolism_wp500_38907.txt	64	34.84	5.513	5.2896	pygl:18, rpl7a:11, abcg2:6, tbc1d22a:6, myo5b:5, epha4:4, abcc3:3, myf6:3, rpl27a:2, arg2:2, pdk1:1, slc9a3r1:1, stom:1, mylk:1	ppp2r1a:5, ppp2r5c:5, gys1:5, calm1:5, calm3:4, ugp2:3, gyg1:3, gsk3a:3, calm2:3, ppp2r5d:2, ppp2r2a:2, ppp2r4:2, agl:2, pygb:2, phkg2:2, pygl:2, phka2:2, pgm1:1, ppp2ca:1, pygm:1, phkb:1, gbe1:1, gys2:1, phka1:1, ppp2r1b:1, ppp2r5e:1, phkg1:1, ppp2r2b:1, gsk3b:1
e2fl_top_100	74	erbb2/erbb3_signaling_events	46	22.6	4.425	5.2878	gab2:5, fgfr2:4, rpl27a:4, ghr:3, rpl7a:3, dusp10:3, pygl:3, epha4:2, abcg2:2, myo5b:2, il8:2, slc9a3r1:2, pdk1:1, cps1:1, tbc1d22a:1, plxnb2:1, c11orf17:1, ccdc88a:1, mylk:1, gnai1:1, stom:1, ppara:1, slc1a4:1	mapk1:8, grb2:4, raf1:3, prkaca:3, map2k1:2, mapk10:2, shc1:2, sos1:2, jun:2, rac1:2, stat3:2, erbb2:2, jak2:1, rnf41:1, nras:1, mapk8:1, usp8:1, dock7:1, ptpn11:1, src:1, fos:1, erbb3:1, akt1:1, nf2:1
e2fl_top_100	74	biocarta_bcr_pathway	50	26.88	4.381	5.2773	rpl7a:7, rpl27a:6, irf8:4, gab2:4, myo5b:3, il8:3, myf6:3, dusp10:3, pygl:3, fgfr2:2, arg2:2, ghr:1, cps1:1, plxnb2:1, mylk:1, cebpb:1, rab13:1, gnai1:1, ppara:1, slc1a4:1, stk39:1	mapk14:5, calm1:5, grb2:4, calm3:4, raf1:3, calm2:3, mapk3:3, map2k1:2, shc1:2, sos1:2, jun:2, hras:2, rac1:2, mapk8:1, elk1:1, map3k1:1, ppp3cc:1, cd79b:1, syk:1, blnk:1, vav1:1, fos:1, btk:1, ppp3ca:1
e2fl_top_100	74	biocarta_cdmac_pathway	36	15.72	3.846	5.2727	il8:5, rpl7a:4, cebpb:4, tbc1d22a:3, rpl27a:2, slc9a3r1:2, gnai1:2, ppara:2, myo5b:2, gab2:2, pygl:2, dusp10:2, rab13:1, cps1:1, irf8:1, usp2:1	mapk1:8, nfkb1:4, nfkbia:3, myc:3, raf1:3, rela:3, mapk3:3, map2k1:2, jun:2, plcb1:2, hras:2, fos:1
e2fl_top_100	74	mapk_tunde	16	6.12	1.878	5.2611	dusp10:3, myo5b:2, pygl:2, abcc3:1, slc9a3r1:1, tbc1d22a:1, stom:1, ppara:1, arg2:1, gab2:1, rpl7a:1, tmem138:1	mapk1:8, map3k12:4, map2k1:2, mapk8:1, mapk9:1
e2fl_top_100	74	biocarta_tpo_pathway	45	21.16	4.534	5.2581	ghr:6, gab2:6, fgfr2:5, rpl7a:4, rpl27a:4, gnai1:4, pdk1:3, il8:2, epha4:1, cps1:1, myo5b:1, irf8:1, ccdc88a:1, mylk:1, dusp10:1, cebpb:1, rab13:1, ppara:1, pygl:1	pik3ca:5, pik3r1:5, pik3cg:5, grb2:4, raf1:3, mapk3:3, map2k1:2, shc1:2, sos1:2, stat5a:2, jun:2, hras:2, stat3:2, jak2:1, stat1:1, csnk2a1:1, stat5b:1, fos:1, rasa1:1
e2fl_top_100	74	acetate_conversion_to_acetyl-coa	8	1.4	1.258	5.2451	aldh6a1:3, pdk1:1, rpl7a:1, pygl:1, ppara:1, myo5b:1	acss2:5, acss1:2, acss3:1
e2fl_top_100	74	biocarta_tall1_pathway	20	6.64	2.548	5.2443	il8:3, usp2:3, rpl7a:3, irf8:2, dusp10:2, cebpb:2, rpl27a:1, tbc1d22a:1, fgfr2:1, pygl:1, stk39:1	mapk14:5, nfkb1:4, rela:3, map3k14:3, chuk:2, traf6:2, mapk8:1
e2fl_top_100	74	hs_nuclear_receptors_wp170_38864.txt	24	8.72	2.923	5.2277	ppara:11, cebpb:3, il8:2, tmem138:2, slc16a1:1, rpl27a:1, abcc3:1, arg2:1, irf8:1, myf6:1	nr4a2:4, hnf4a:2, ar:2, rara:2, vdr:1, nr5a1:1, rora:1, esrra:1, nr2f6:1, esr1:1, esr2:1, nr1h3:1, rxra:1, nr1h2:1, rxrb:1, nr5a2:1, pparg:1, rarb:1
e2fl_top_100	74	biocarta_epo_pathway	33	17.08	3.054	5.2129	ghr:5, gab2:5, rpl27a:4, rpl7a:3, gnai1:2, il8:2, fgfr2:2, dusp10:2, cebpb:2, rab13:1, cps1:1, ppara:1, myo5b:1, irf8:1, pygl:1	grb2:4, raf1:3, ptpn6:3, mapk3:3, map2k1:2, shc1:2, sos1:2, epor:2, stat5a:2, jun:2, hras:2, jak2:1, mapk8:1, elk1:1, csnk2a1:1, stat5b:1, fos:1
e2fl_top_100	74	reactome_cam_pathway	32	12.8	3.697	5.1936	gnai1:9, myf6:4, rpl7a:3, pygl:3, rpl27a:2, myo5b:2, arg2:2, abcg2:1, slc9a3r1:1, l1cam:1, tbc1d22a:1, stom:1, c11orf17:1, mylk:1	calm1:5, calm3:4, prkar2a:3, prkaca:3, calm2:3, adcy1:2, adrbk1:2, adcy6:2, adcy3:1, adcy9:1, pde1c:1, adcy4:1, adcy8:1, adcy5:1, adcy2:1, adcy7:1
e2fl_top_100	74	reactome_plc_gamma1_signalling	38	16.48	4.165	5.1674	gnai1:9, myf6:4, rpl7a:3, rpl27a:3, pygl:3, myo5b:2, mylk:2, arg2:2, gab2:2, abcg2:1, l1cam:1, tbc1d22a:1, irf8:1, c11orf17:1, slc9a3r1:1, maml2:1, stom:1	calm1:5, calm3:4, prkar2a:3, prkaca:3, calm2:3, adcy1:2, adrbk1:2, adcy6:2, itpr3:2, adcy3:1, adcy9:1, pde1c:1, adcy4:1, adcy8:1, prkcd:1, prkce:1, adcy5:1, ngf:1, adcy2:1, ntrk1:1, adcy7:1
e2fl_top_100	74	hs_tryptophan_metabolism_wp465_38843.txt	40	19.76	3.919	5.1649	pygl:8, abcc3:5, aldh6a1:5, rpl7a:4, pdk1:3, tbc1d22a:3, cps1:2, rpl27a:2, epha4:1, abcg2:1, rfpl2:1, fgfr2:1, slc9a3r1:1, stom:1, ppara:1, arg2:1	aldh3a2:5, cat:3, cyp3a4:3, hsd17b10:3, ubr5:3, aldh2:3, prmt1:2, mdm2:2, aldh1a2:2, acat1:2, aldh1a1:2, ogdh:2, aldh9a1:1, haao:1, kynu:1, hadh:1, aox1:1, ido1:1, tdo2:1, cyp4f12:1
e2fl_top_100	74	il1-mediated_signaling_events	179	122.6	10.928	5.1612	rpl7a:23, rpl27a:14, cebpb:13, il8:12, tbc1d22a:8, irf8:7, dusp10:7, arg2:7, usp2:7, fgfr2:6, stom:6, ppara:6, gab2:6, myo5b:6, pygl:5, ccdc88a:4, pdk1:4, abcc3:3, myf6:3, ghr:3, gnai1:3, slc16a1:2, epha4:2, c11orf17:2, tmem138:2, slc1a4:2, abcg2:2, cd9:2, mylk:2, slc9a3r1:2, stk39:2, fam117a:1, rab13:1, tnxb:1, cps1:1, plxnb2:1, maml2:1	xpo1:5, rab5a:5, calm1:5, pik3ca:5, mapk14:5, pik3r1:5, map3k12:4, nfkb1:4, ran:4, hspb1:4, mapkapk2:4, calm3:4, ikzf1:3, mapk13:3, nfkb2:3, map3k14:3, cblb:3, raf1:3, nfkbia:3, eif4ebp1:3, rela:3, kpnb1:3, mapk3:3, prkaca:3, calm2:3, traf6:2, gadd45b:2, ube2n:2, map2k3:2, nos2:2, csnk1a1:2, mapk12:2, chuk:2, rel:2, jun:2, ube2d3:2, mapk11:2, atf2:2, prkci:2, ywhaz:2, rac1:2, atm:2, srf:1, ptprk:…
e2fl_top_100	74	st_p38_mapk_pathway	48	20.56	5.324	5.1545	rpl7a:6, il8:5, dusp10:5, rpl27a:5, cebpb:3, abcc3:2, tbc1d22a:2, irf8:2, slc9a3r1:2, stom:2, ppara:2, pygl:2, pdk1:1, slc16a1:1, epha4:1, myo5b:1, fgfr2:1, cd9:1, c11orf17:1, arg2:1, gab2:1, stk39:1	mapk1:8, mapk14:5, hspb1:4, nfkb1:4, mapkapk2:4, mapk13:3, mknk2:2, traf6:2, mapk12:2, mapk11:2, map2k3:2, srf:1, myef2:1, elk1:1, eif4e:1, dusp1:1, gadd45a:1, map3k10:1, map3k7:1, cdc42:1, akt1:1
e2fl_top_100	74	kegg_00010_glycolysis_/_gluconeogenesis	84	45.88	7.435	5.1272	pygl:26, pdk1:8, myo5b:8, aldh6a1:7, abcg2:5, rpl7a:5, rpl27a:5, slc9a3r1:5, cps1:3, tbc1d22a:3, arg2:3, ghr:1, abcc3:1, il8:1, stom:1, ppara:1, tnxb:1	pkm2:9, eno1:6, aldh3a2:5, acss2:5, gapdh:5, adh5:4, dld:3, hk2:3, aldh2:3, eno2:2, pdhb:2, acss1:2, gck:2, pgm3:2, adh1c:2, adpgk:2, aldh3b1:2, pfkl:2, hk1:2, akr1a1:2, pgm1:1, pck2:1, aldh9a1:1, aldh3a1:1, tpi1:1, pck1:1, aldh3b2:1, pklr:1, dlat:1, pgm2:1, eno3:1, pfkm:1, aldh1b1:1, aldoa:1, aldh7a1:1, pgk1:1, pdha1:1, aldh1a3:1, ldhb:1
e2fl_top_100	74	sig_pip3_signaling_in_b_lymphocytes	32	14.04	3.518	5.1058	pdk1:4, irf8:4, gab2:3, ccdc88a:2, rpl27a:2, gnai1:2, stom:2, epha4:1, abcg2:1, l1cam:1, cps1:1, myo5b:1, fgfr2:1, cd9:1, rpl7a:1, mylk:1, cebpb:1, slc9a3r1:1, ppara:1, pygl:1	pik3ca:5, akt3:3, flot1:3, nr0b2:2, akt2:2, cd19:2, flot2:2, rps6ka2:2, itpr3:2, gab1:1, rps6ka1:1, pten:1, syk:1, sag:1, vav1:1, ptprc:1, btk:1, akt1:1
e2fl_top_100	74	biocarta_rac1_pathway	31	15.2	3.096	5.1039	myo5b:4, pdk1:3, gnai1:3, fgfr2:3, gab2:3, epha4:2, irf8:2, rpl7a:2, ccdc88a:2, rpl27a:1, ghr:1, tbc1d22a:1, plxnb2:1, slc1a4:1, mylk:1, tmem138:1	cfl1:5, pik3r1:5, pik3ca:5, pik3cg:5, rac1:2, wasf1:2, vav1:1, map3k1:1, cdk5r1:1, ppp1r12b:1, cdk5:1, pak1:1, pdgfra:1
e2fl_top_100	74	kegg_00361_gamma-hexachlorocyclohexane_degradation	19	6.92	2.379	5.0776	abcc3:4, pdk1:3, cps1:3, myo5b:2, phldb2:1, gnai1:1, tbc1d22a:1, stom:1, arg2:1, cd9:1, rpl7a:1	cyp3a7:4, acp1:3, cyp3a4:3, cyp3a5:2, cyp3a43:2, alpp:2, dhrs2:1, pon2:1, acp2:1
e2fl_top_100	74	hs_endochondral_ossification_wp474_32442.txt	46	19.72	5.192	5.0613	fgfr2:6, epha4:4, rpl7a:4, rpl27a:4, pygl:4, myf6:3, ghr:2, myo5b:2, cd9:2, arg2:2, pdk1:1, abcg2:1, abcc3:1, cps1:1, tbc1d22a:1, il8:1, c11orf17:1, mylk:1, slc9a3r1:1, gnai1:1, maml2:1, ptprh:1, tnxb:1	calm1:5, calm3:4, prkaca:3, calm2:3, igf1r:2, serpinh1:2, fgfr1:2, cab39:2, fgfr3:2, tgfb1:1, ghr:1, scin:1, mmp9:1, plat:1, vegfa:1, bmp7:1, stat1:1, fgf18:1, mef2c:1, cdkn1c:1, pth1r:1, stat5b:1, ctsl2:1, igf1:1, enpp1:1, fgf2:1, akt1:1, kif3a:1, gh1:1, bmp6:1
e2fl_top_100	74	hs_g13_signaling_pathway_wp524_35408.txt	58	30.56	5.44	5.0444	rpl7a:9, rpl27a:6, gnai1:5, pdk1:4, fgfr2:4, myf6:4, gab2:4, myo5b:3, irf8:3, tbc1d22a:2, arg2:2, pygl:2, epha4:1, plxnb2:1, cd9:1, ccdc88a:1, mylk:1, dusp10:1, tmem138:1, slc9a3r1:1, stom:1, slc1a4:1	cfl1:5, pik3cd:5, calm1:5, pik3ca:5, pik3cb:4, calm3:4, pik3r2:4, iqgap1:3, arhgdib:3, calm2:3, rock1:2, mapk10:2, rac1:2, rhoa:2, ppp1cb:2, cfl2:2, cdc42:1, pfn1:1, gna13:1, was:1, mybph:1
e2fl_top_100	74	reactome_striated_muscle_contraction	19	6.88	2.403	5.0427	abcc3:4, myo5b:4, rpl7a:3, stom:2, mylk:2, rpl27a:1, gnai1:1, myf6:1, pygl:1	tpm1:5, ttn:3, myh8:2, tnnt3:2, myh3:2, vim:1, tpm2:1, tpm3:1, tpm4:1, dmd:1
e2fl_top_100	74	kegg_04520_adherens_junction	88	50.84	7.42	5.0081	rpl7a:11, epha4:9, gab2:6, myo5b:5, rpl27a:5, plxnb2:4, fgfr2:4, cebpb:4, slc9a3r1:4, stom:4, ghr:3, irf8:3, ppara:3, pygl:3, abcg2:2, tbc1d22a:2, cd9:2, ccdc88a:2, dusp10:2, cldn1:2, arg2:2, nebl:2, slc7a2:1, fam117a:1, gnai1:1, slc1a4:1	mapk1:8, fyn:5, egfr:5, actg1:4, yes1:4, actn4:3, mapk3:3, ptpn6:3, acp1:3, iqgap1:3, rac2:3, met:2, igf1r:2, ep300:2, wasf1:2, fgfr1:2, acvr1b:2, actb:2, rac1:2, erbb2:2, rhoa:2, actn1:2, csnk2a1:1, rac3:1, ctnnb1:1, ctnnd1:1, map3k7:1, cdc42:1, src:1, tgfbr2:1, mllt4:1, tjp1:1, smad4:1, ctnna1:1, pard3:1, baiap2:1, farp2:1, smad3:1, csnk2a2:1, ptprb:1, cdh1:1, tgfbr1:1, was:1, ptpn1:1
e2fl_top_100	74	biocarta_stress_pathway	29	13.48	3.111	4.9892	usp2:5, rpl7a:5, il8:4, rpl27a:3, cebpb:3, tbc1d22a:2, irf8:2, dusp10:2, abcc3:1, pygl:1, stk39:1	mapk14:5, nfkb1:4, nfkbia:3, rela:3, map3k14:3, chuk:2, jun:2, map2k3:2, mapk8:1, ikbkg:1, map3k1:1, ikbkb:1, tradd:1
e2fl_top_100	74	reelin_signaling_pathway	35	16.88	3.644	4.9729	gab2:6, fgfr2:4, pdk1:3, stom:3, ccdc88a:3, epha4:2, ghr:2, gnai1:2, myo5b:2, cd9:2, abcg2:1, abcc3:1, slc9a3r1:1, rpl7a:1, pygl:1, dusp10:1	fyn:5, pik3ca:5, pik3r1:5, cbl:3, itga3:2, pafah1b1:2, itgb1:2, mapk8:1, cdk5r1:1, rapgef1:1, grin2b:1, crkl:1, lrpap1:1, arhgef2:1, map1b:1, cdk5:1, akt1:1, gsk3b:1
e2fl_top_100	74	hs_heart_development_wp1591_39056.txt	26	9.2	3.391	4.954	fgfr2:3, cebpb:3, slc9a3r1:2, maml2:2, ppara:2, tnxb:2, gab2:2, lif:2, epha4:1, abcc3:1, tbc1d22a:1, myo5b:1, rpl7a:1, dusp10:1, stom:1, pygl:1	mapk1:8, notch1:2, srf:1, vegfa:1, foxc1:1, ctnnb1:1, mef2c:1, fgf10:1, ptpn11:1, vegfb:1, gata4:1, bmp10:1, vegfc:1, erbb3:1, smad4:1, shh:1, fgf8:1, gata6:1
e2fl_top_100	74	biocarta_stem_pathway	6	1.32	0.945	4.9515	lif:2, rpl7a:1, hla-drb3:1, il8:1, cebpb:1	il6:3, cd4:2, csf3:1
e2fl_top_100	74	kegg_04742_taste_transduction	22	8.44	2.74	4.9492	gnai1:10, stom:3, pygl:2, rpl27a:1, rab13:1, abcg2:1, slc9a3r1:1, cd9:1, c11orf17:1, mylk:1	prkaca:3, gnas:3, adcy6:2, plcb2:2, itpr3:2, gnat3:1, accn1:1, gng3:1, adcy4:1, gnb3:1, scnn1a:1, adcy8:1, prkx:1, gnb1:1, gng13:1
e2fl_top_100	74	hs_physiological_+_pathological_hypertrophy_(heart)_wp1528_37536.txt	47	21.68	5.121	4.9442	rpl7a:8, il8:4, dusp10:4, pygl:4, myo5b:3, myf6:3, rpl27a:3, mylk:2, ppara:2, arg2:2, lif:2, epha4:1, ghr:1, abcc3:1, tbc1d22a:1, plxnb2:1, slc9a3r1:1, maml2:1, slc1a4:1, gab2:1, stk39:1	mapk1:8, mapk14:5, calm1:5, calm3:4, calm2:3, jun:2, camk2d:2, mapk11:2, stat3:2, rac1:2, rhoa:2, map2k3:2, myef2:1, mapk8:1, lifr:1, prkce:1, il6st:1, gata4:1, fos:1, ppp3ca:1
e2fl_top_100	74	biocarta_tcra_pathway	15	4.92	2.04	4.9421	irf8:4, gab2:3, hla-drb3:3, fgfr2:1, epha4:1, abcg2:1, rpl7a:1, stom:1	fyn:5, cd4:2, hla-dra:2, hla-drb1:2, cd247:1, zap70:1, lck:1, ptprc:1
e2fl_top_100	74	biocarta_nkcells_pathway	28	11.12	3.42	4.9363	gab2:5, fgfr2:3, pdk1:2, ghr:2, myo5b:2, irf8:2, gnai1:2, plxnb2:1, cd9:1, rpl7a:1, ccdc88a:1, dusp10:1, rpl27a:1, stom:1, ppara:1, slc1a4:1, pygl:1	pik3r1:5, pik3ca:5, ptpn6:3, mapk3:3, rac1:2, map2k1:2, itgb1:2, b2m:2, vav1:1, ptk2b:1, syk:1, pak1:1
e2fl_top_100	74	kegg_00330_arginine_and_proline_metabolism	44	22.24	4.409	4.9353	arg2:11, pdk1:6, cps1:6, aldh6a1:5, pygl:4, rpl7a:3, abcc3:2, slc9a3r1:2, rpl27a:1, gnai1:1, tbc1d22a:1, stom:1, cebpb:1	aldh3a2:5, acy1:3, gls:3, aldh2:3, otc:2, aldh18a1:2, nos2:2, rars:2, glud1:2, p4ha1:2, aldh4a1:1, aldh9a1:1, aldh1b1:1, gls2:1, nos1:1, ass1:1, glud2:1, glul:1, nags:1, aldh7a1:1, arg1:1, adc:1, arg2:1, got2:1, nos3:1, asl:1, oat:1, odc1:1
e2fl_top_100	74	hs_apoptosis_wp254_39385.txt	50	26.4	4.787	4.9299	irf8:9, il8:6, cebpb:5, rpl7a:4, usp2:4, fgfr2:3, rpl27a:3, pdk1:2, tbc1d22a:2, gnai1:2, epha4:1, ghr:1, abcg2:1, rfpl2:1, dleu2l:1, dusp10:1, stom:1, ppara:1, arg2:1, gab2:1	pik3r1:5, nfkb1:4, myc:3, nfkbia:3, rela:3, chuk:2, igf1r:2, mapk10:2, mdm2:2, jun:2, cycs:2, tp53:1, map3k1:1, tnfrsf1b:1, bax:1, tradd:1, irf5:1, gzmb:1, hells:1, traf1:1, mcl1:1, birc3:1, ikbkg:1, irf7:1, igf1:1, tp63:1, ikbkb:1, irf2:1, akt1:1, casp1:1, irf1:1
e2fl_top_100	74	kegg_00590_arachidonic_acid_metabolism	36	15.12	4.236	4.9292	gnai1:16, abcc3:3, rpl27a:2, arg2:2, pygl:2, phldb2:1, pdk1:1, slc9a3r1:1, cps1:1, stom:1, il8:1, irf8:1, tnxb:1, rpl7a:1, mylk:1, cebpb:1	lta4h:3, jmjd7-pla2g4b:3, tbxas1:3, ggt1:2, cyp2u1:2, cyp2c9:2, ptgis:2, pla2g4e:1, pla2g4b:1, pla2g12a:1, pla2g1b:1, pla2g2d:1, pla2g2e:1, pla2g12b:1, pla2g2c:1, ptgs2:1, pla2g5:1, ggt5:1, pla2g10:1, pla2g2f:1, pla2g4a:1, cyp4f2:1, pla2g2a:1, ptges2:1, pla2g6:1, pla2g3:1
e2fl_top_100	74	reactome_packaging_of_telomere_ends	51	30.96	4.098	4.8907	rpl7a:16, cps1:15, rpl27a:11, slc16a1:3, arg2:2, slc7a2:2, slc9a3r1:1, stom:1	hist1h4d:4, hist1h4h:4, hist1h4c:3, hist1h4k:3, hist1h2am:3, hist1h4j:3, h2afz:2, h2afx:2, hist1h2bm:2, hist1h4e:2, hist1h2bj:1, hist2h2be:1, hist1h2bd:1, hist1h4a:1, hist1h2bi:1, hist1h4b:1, smchd1:1, hist1h4i:1, hist1h2be:1, hist1h2ak:1, hist1h2bh:1, hist2h4a:1, hist2h2aa3:1, hist1h2bo:1, hist1h4l:1, hist1h2bf:1, hist2h2aa4:1, hist1h2bk:1, hist1h4f:1, hist2h4b:1, hist1h2ai:1, hist4h4:1, hist1h2…
e2fl_top_100	74	biocarta_cftr_pathway	15	5.28	1.99	4.8845	slc9a3r1:3, l1cam:2, gnai1:2, phldb2:1, slc16a1:1, rpl27a:1, rab13:1, cps1:1, tbc1d22a:1, stom:1, pygl:1	vil2:4, prkar2a:3, gnas:3, adcy1:2, adrb2:1, slc9a3r1:1, cftr:1
e2fl_top_100	74	hs_angiogenesis_wp1539_38974.txt	22	9.56	2.551	4.8769	fgfr2:3, gab2:3, pdk1:2, abcc3:1, tbc1d22a:1, myo5b:1, il8:1, cd9:1, rpl7a:1, ccdc88a:1, dusp10:1, slc9a3r1:1, gnai1:1, stom:1, ppara:1, arg2:1, pygl:1	mapk1:8, pik3ca:5, mmp9:1, src:1, flt1:1, fgf2:1, nos3:1, pdgfb:1, akt1:1, timp2:1, kdr:1
e2fl_top_100	74	st_ga13_pathway	35	16	3.905	4.8654	rpl7a:5, pdk1:4, tbc1d22a:3, cebpb:3, rpl27a:3, gnai1:2, usp2:2, pygl:2, epha4:1, l1cam:1, plxnb2:1, myo5b:1, il8:1, irf8:1, fgfr2:1, ccdc88a:1, dusp10:1, slc9a3r1:1, gab2:1	nfkb1:4, pik3cb:4, nfkbia:3, akt3:3, nfkb2:3, rdx:2, rock1:2, akt2:2, phka2:2, srf:1, mapk8:1, map3k1:1, arhgef11:1, cdc42:1, ikbkg:1, dlg4:1, gna13:1, akt1:1, tbxa2r:1
e2fl_top_100	74	go_0005161_pdgfr_binding	7	2.04	1.02	4.8637	fgfr2:3, epha4:2, tnxb:1, rpl27a:1	pdgfb:1, pdgfrb:1, vegfa:1, pten:1, pdgfc:1, pdgfa:1, pdgfra:1
e2fl_top_100	74	kegg_04920_adipocytokine_signaling_pathway	64	32.32	6.524	4.8561	ppara:9, ghr:7, usp2:5, pygl:5, cebpb:4, pdk1:3, abcc3:3, tbc1d22a:3, irf8:3, dusp10:3, stom:3, il8:2, rpl7a:2, phldb2:1, epha4:1, myo5b:1, cd9:1, ccdc88a:1, mylk:1, rpl27a:1, gnai1:1, hla-drb3:1, nebl:1, gab2:1, stk39:1	nfkb1:4, acsl1:4, nfkb2:3, nfkbia:3, akt3:3, acsl4:3, rela:3, chuk:2, mapk10:2, akt2:2, jak1:2, stat3:2, cpt1a:2, jak2:1, pck2:1, mapk8:1, cpt1c:1, pomc:1, pck1:1, ppargc1a:1, adipor2:1, rxra:1, slc2a1:1, akt1:1, adipoq:1, tyk2:1, mapk9:1, cpt1b:1, tnfrsf1b:1, jak3:1, tradd:1, acsl3:1, lepr:1, socs3:1, ptpn11:1, adipor1:1, ikbkg:1, irs4:1, rxrb:1, cd36:1, ikbkb:1, prkcq:1
e2fl_top_100	74	biocarta_cardiacegf_pathway	24	10.56	2.77	4.8518	il8:5, cebpb:4, rpl7a:3, gnai1:2, slc7a2:1, epha4:1, rpl27a:1, rab13:1, tbc1d22a:1, irf8:1, fgfr2:1, usp2:1, gab2:1, pygl:1	egfr:5, nfkb1:4, myc:3, rela:3, rhoa:2, jun:2, hras:2, ednrb:1, fos:1, egf:1
e2fl_top_100	74	reactome_biological_oxidations	66	39.16	5.543	4.8423	pdk1:9, abcc3:8, pygl:6, cps1:4, rpl7a:4, tnxb:4, ghr:3, myo5b:3, aldh6a1:3, rpl27a:3, abcg2:2, tbc1d22a:2, il8:2, c11orf17:2, arg2:2, phldb2:1, slc7a2:1, irf8:1, fgfr2:1, mylk:1, slc9a3r1:1, stom:1, ppara:1, lif:1	acss2:5, ahcy:4, cyp3a7:4, cyp3a4:3, tbxas1:3, ugp2:3, gstp1:3, mat2a:3, aldh2:3, gss:2, cyp3a43:2, acss1:2, cyp21a2:2, cyp2c9:2, adh1c:2, ptgis:2, cyp3a5:2, cyp2u1:2, aldh1a1:2, gsto1:1, smox:1, ptgs2:1, cyp4f2:1, gclc:1, cyp4f12:1, mgst1:1, cyp24a1:1, sult2a1:1, cyp11b1:1, comt:1, ugdh:1, nnmt:1, cyp27a1:1, slc35d1:1
e2fl_top_100	74	biocarta_raccycd_pathway	48	23.8	5.017	4.8239	rpl7a:5, usp2:4, gab2:4, pdk1:3, tbc1d22a:3, fgfr2:3, cebpb:3, gnai1:3, myo5b:2, il8:2, dusp10:2, rpl27a:2, ppara:2, pygl:2, ghr:1, cps1:1, plxnb2:1, irf8:1, ccdc88a:1, rab13:1, slc9a3r1:1, slc1a4:1	mapk1:8, pik3ca:5, pik3r1:5, nfkb1:4, raf1:3, nfkbia:3, mapk3:3, rela:3, chuk:2, hras:2, rac1:2, rhoa:2, cdk4:1, ikbkg:1, ccnd1:1, ikbkb:1, akt1:1, pak1:1
e2fl_top_100	74	reactome_cytochrome_p450_arranged_by_substrate_type	27	11.56	3.203	4.8211	abcc3:7, pdk1:5, cps1:4, tnxb:3, arg2:2, phldb2:1, ghr:1, slc9a3r1:1, irf8:1, pygl:1, mylk:1	cyp3a7:4, cyp3a4:3, tbxas1:3, cyp3a5:2, cyp3a43:2, cyp21a2:2, cyp2u1:2, cyp2c9:2, ptgis:2, cyp24a1:1, cyp4f2:1, cyp11b1:1, cyp27a1:1, cyp4f12:1
e2fl_top_100	74	ephrin_b_reverse_signaling	22	9.4	2.614	4.8201	epha4:3, gnai1:3, pdk1:2, fgfr2:2, cd9:2, gab2:2, ghr:1, plxnb2:1, myo5b:1, il8:1, slc1a4:1, rpl7a:1, ccdc88a:1, dusp10:1	pik3r1:5, pik3ca:5, rac1:2, cxcr4:2, map3k7:1, ephb4:1, ephb2:1, mapk8:1, efnb2:1, pak1:1, itga2b:1, itgb3:1
e2fl_top_100	74	hs_vitamin_a_and_carotenoid_metabolism_wp716_38841.txt	16	4.12	2.472	4.8061	ppara:5, pygl:3, arg2:2, abcg2:2, tnxb:1, ghr:1, cd9:1, cebpb:1	aldh1a2:2, adh1c:2, aldh1a1:2, rara:2, rxra:1, bcmo1:1, aldh1a3:1, rxrb:1, lpl:1, cd36:1, rarb:1, abcg8:1
e2fl_top_100	74	l-cysteine_degradation_i	1	0.04	0.2	4.8	ghr:1	cdo1:1
e2fl_top_100	74	signaling_mediated_by_p38-alpha_and_p38-beta	48	29.44	3.885	4.7779	cebpb:8, rpl7a:6, rpl27a:5, il8:4, dusp10:2, slc9a3r1:2, stom:2, pygl:2, pdk1:1, slc16a1:1, abcc3:1, cps1:1, tbc1d22a:1, myo5b:1, irf8:1, cd9:1, ccdc88a:1, rab13:1, gnai1:1, maml2:1, ppara:1, arg2:1, tnxb:1, slc1a4:1, stk39:1	rab5a:5, mapk14:5, hspb1:4, mapkapk2:4, raf1:3, eif4ebp1:3, nos2:2, ywhaz:2, jun:2, mapk11:2, atf2:2, srf:1, ywhae:1, tp53:1, atf6:1, eif4e:1, mef2c:1, ddit3:1, esr1:1, ppargc1a:1, ptgs2:1, lsp1:1, tcf3:1, pla2g4a:1, rps6ka5:1
e2fl_top_100	74	fatty_acid_beta-oxidation_i	22	8.04	2.922	4.777	aldh6a1:6, rpl27a:2, abcc3:2, myo5b:2, rpl7a:2, pygl:2, cps1:1, stom:1, il8:1, nebl:1, ccdc88a:1, cebpb:1	acsl1:4, hsd17b10:3, acsl4:3, acaa1:2, hadhb:2, hadh:1, acadm:1, acsbg1:1, ehhadh:1, acaa2:1, acsl3:1, slc27a2:1, dci:1
e2fl_top_100	74	hs_il-9_signaling_pathway_wp22_35647.txt	43	21.52	4.51	4.7624	ghr:9, gab2:6, myo5b:3, rpl7a:3, rpl27a:3, pdk1:2, fgfr2:2, dusp10:2, ppara:2, pygl:2, phldb2:1, cps1:1, tbc1d22a:1, irf8:1, mylk:1, cebpb:1, fam101b:1, slc9a3r1:1, gnai1:1	mapk1:8, pik3r1:5, grb2:4, mapk3:3, map2k1:2, jak1:2, shc1:2, stat5a:2, kat5:2, stat3:2, vcp:2, map2k2:1, tyk2:1, il2rg:1, stat1:1, jak3:1, ptpn11:1, socs3:1, stat5b:1, akt1:1
e2fl_top_100	74	kegg_03010_ribosome	120	83.68	7.642	4.753	rpl7a:52, rpl27a:51, tbc1d22a:9, slc16a1:3, tmem138:3, arg2:1, slc9a3r1:1	rpl13:4, rps7:4, rps10:4, rps24:3, rpl30:3, rps20:3, rpl7:3, rps9:3, mrps7:3, rpl3:3, rpl36al:3, rps23:3, rpl35:3, rpl23a:3, rps18:2, rpl3l:2, rpl31:2, rpl14:2, rpl34:2, rps8:2, rpl28:2, rpl8:2, rpl10a:2, rps21:2, rps12:2, rps6:2, rps2:2, fau:2, rpl10l:2, rpl38:2, rpl29:2, rpl26:2, rpl22l1:2, rps4y1:2, mrpl13:2, rpl37a:2, rpl39:2, rps28:2, rpl27:2, rpl35a:2, rps15a:2, rpl12:2, rpl36a:2, rpl37:2, …
e2fl_top_100	74	biocarta_arf_pathway	29	13.28	3.311	4.7484	rpl7a:5, fgfr2:4, pdk1:3, gnai1:3, gab2:3, cebpb:2, epha4:1, rpl27a:1, ghr:1, plxnb2:1, il8:1, rfpl2:1, irf8:1, slc1a4:1, ccdc88a:1	pik3r1:5, pik3ca:5, pik3cg:5, myc:3, rac1:2, mdm2:2, polr1d:2, polr1a:1, abl1:1, tp53:1, polr1c:1, polr1b:1
e2fl_top_100	74	amb2_integrin_signaling	39	17.4	4.555	4.7418	il8:6, irf8:5, rpl7a:5, cebpb:4, tbc1d22a:2, cd9:2, rpl27a:2, pdk1:1, ghr:1, abcc3:1, dennd3:1, plxnb2:1, myo5b:1, tmem138:1, cldn1:1, slc9a3r1:1, gnai1:1, gab2:1, pygl:1, lif:1	hck:5, nfkb1:4, il6:3, hmgb1:3, rock1:2, rap1b:2, myh2:2, tln1:2, itgb2:2, rhoa:2, plaur:2, itgam:2, mmp9:1, mmp2:1, plat:1, mst1r:1, selplg:1, mst1:1, lrp1:1, akt1:1
e2fl_top_100	74	reactome_rna_polymerase_i_promoter_clearance	92	70.64	4.508	4.7381	rpl7a:26, rpl27a:23, cps1:15, ercc5:10, slc16a1:3, tmem138:3, slc7a2:2, tbc1d22a:2, stom:2, arg2:2, slc9a3r1:1, ppara:1, gab2:1, dusp10:1	h3f3b:4, hist1h4d:4, hist1h4h:4, hist1h4c:3, gtf2h2:3, cdk7:3, mapk3:3, hist1h4k:3, hist1h2am:3, hist1h4j:3, ercc2:2, h2afz:2, h2afx:2, ercc3:2, polr1d:2, h3f3a:2, hist1h2bm:2, polr2h:2, hist1h3i:2, hist1h4e:2, hist1h2bj:1, hist1h3j:1, gtf2h3:1, hist2h2be:1, hist1h2bd:1, polr1c:1, hist1h3d:1, taf1b:1, hist1h4a:1, hist1h2bi:1, hist1h3b:1, hist1h4b:1, ercc6:1, smchd1:1, hist1h4i:1, hist1h2be:1, his…
e2fl_top_100	74	smid_breast_cancer_relapse_in_brain_dn	33	17.52	3.28	4.7192	epha4:6, myo5b:4, arg2:4, tbc1d22a:3, ppara:3, abcg2:2, cebpb:2, cldn1:1, rpl27a:1, abcc3:1, slc9a3r1:1, il8:1, usp2:1, rpl7a:1, pygl:1, lif:1	slc44a4:4, clcn3:3, tbc1d9:2, asah1:2, ar:2, clgn:1, gata3:1, mast4:1, esr1:1, psd3:1, mccc2:1, slc27a2:1, cds1:1, nrip1:1, ret:1, vav3:1, il6st:1, tjp3:1, ikbkb:1, kdm4b:1, erbb3:1, slc7a8:1, pgrmc2:1, crip1:1, erbb4:1
e2fl_top_100	74	kegg_04612_antigen_processing_and_presentation	78	44.12	7.196	4.7084	hla-drb3:14, rpl27a:11, irf8:10, rpl7a:10, myo5b:4, tbc1d22a:3, slc16a1:2, cps1:2, il8:2, cd9:2, tmem138:2, slc9a3r1:2, stom:2, pygl:2, abcc3:1, dennd3:1, dleu2l:1, fgfr2:1, rab13:1, gnai1:1, ppara:1, arg2:1, tnxb:1, slc1a4:1	hspa8:9, canx:5, hspa1b:4, pdia3:4, hspa2:4, hspa1l:3, psme3:3, hsp90ab1:3, calr:3, hsp90aa2:2, cd74:2, hla-dqa1:2, cd4:2, b2m:2, hla-dra:2, hla-dma:2, rfxank:2, hla-doa:2, hla-dqa2:2, hla-dqb1:2, hla-drb1:2, hla-drb5:2, ctsl1:1, nfyc:1, hla-drb4:1, tap1:1, hla-dpb1:1, psme2:1, ctss:1, cd8b:1, hla-dmb:1, rfx5:1, tapbp:1, hla-dpa1:1, hla-dob:1, psme1:1
e2fl_top_100	74	urea_cycle	6	1.16	1.028	4.7084	arg2:4, rpl7a:1, cps1:1	otc:2, arg2:1, arg1:1, asl:1, ass1:1
e2fl_top_100	74	reactome_basigin_interactions	22	8.88	2.789	4.7048	rpl27a:3, stom:3, cd9:3, arg2:2, rpl7a:2, stk39:2, slc16a1:1, abcc3:1, slc9a3r1:1, cps1:1, il8:1, irf8:1, tmem138:1	ppil2:3, ppia:3, bsg:2, itga6:2, itga3:2, itgb1:2, atp1b1:1, slc16a1:1, slc7a7:1, mmp1:1, atp1b3:1, slc16a3:1, slc7a8:1, slc7a9:1
e2fl_top_100	74	biocarta_ccr3_pathway	37	21.4	3.317	4.7036	gnai1:7, rpl7a:4, slc9a3r1:3, myo5b:3, pygl:3, rpl27a:2, rab13:2, tbc1d22a:2, ppara:2, gab2:2, dusp10:2, cps1:1, stom:1, il8:1, mylk:1, tmem138:1	mapk1:8, cfl1:5, raf1:3, mapk3:3, gnas:3, map2k1:2, rhoa:2, gnaq:2, ccr3:2, plcb1:2, hras:2, ppp1r12b:1, gngt1:1, gnb1:1
e2fl_top_100	74	nkf_tunde	7	1.56	1.158	4.6994	tbc1d22a:2, cebpb:2, irf8:1, rpl27a:1, il8:1	nfkb1:4, nfkbia:3
e2fl_top_100	74	fatty_acid_alpha-oxidation	5	0.88	0.881	4.675	aldh6a1:1, abcc3:1, slc9a3r1:1, pygl:1, tbc1d22a:1	aldh3a2:5
e2fl_top_100	74	reactome_shc_mediated_signalling	31	16.48	3.111	4.6677	rpl27a:5, gab2:4, gnai1:3, rpl7a:3, ppara:2, myo5b:2, fgfr2:2, pygl:2, dusp10:2, rab13:1, ghr:1, slc9a3r1:1, cps1:1, tbc1d22a:1, stom:1	mapk1:8, grb2:4, raf1:3, mapk3:3, map2k1:2, shc1:2, sos1:2, kras:2, hras:2, map2k2:1, nras:1, ywhab:1
e2fl_top_100	74	signaling_events_mediated_by_hdac_class_iii	48	24.2	5.107	4.6601	cps1:14, rpl7a:10, rpl27a:9, ppara:3, arg2:3, cebpb:3, aldh6a1:2, pdk1:1, myo5b:1, myf6:1, pygl:1	acss2:5, hist1h4d:4, hist1h4h:4, hist1h4c:3, hist1h4k:3, tuba1b:3, hist1h4j:3, acss1:2, ep300:2, hist1h4e:2, xrcc6:2, hist2h4a:1, tp53:1, tubb2a:1, bax:1, foxo1:1, ppargc1a:1, hist1h4l:1, hist1h4a:1, myod1:1, hist1h4b:1, hist1h4f:1, hist2h4b:1, hist1h1e:1, hist4h4:1, hist1h4i:1
e2fl_top_100	74	hs_fatty_acid_beta_oxidation_wp143_32874.txt	36	17.48	3.98	4.6528	abcc3:6, aldh6a1:4, ppara:4, rpl7a:4, pygl:4, myo5b:3, pdk1:2, rpl27a:2, tbc1d22a:2, epha4:1, abcg2:1, stom:1, nebl:1, cebpb:1	acss2:5, acsl1:4, dld:3, acsl4:3, acadvl:2, hadhb:2, crat:2, cpt1a:2, acat1:2, lipf:1, tpi1:1, cpt1b:1, acads:1, acsl3:1, lipe:1, dci:1, hadh:1, acadm:1, lpl:1, slc25a20:1
e2fl_top_100	74	go_0005154_egfr_binding	18	7.36	2.289	4.6481	rpl27a:4, fgfr2:4, ghr:3, cd9:2, gab2:2, abcc3:1, myo5b:1, rpl7a:1	grb2:4, arf4:3, shc1:2, cblc:2, vav2:2, socs5:1, vav3:1, hbegf:1, egf:1, tgfa:1
e2fl_top_100	74	d-glucuronate_degradation_i	3	0.36	0.569	4.6428	arg2:1, slc9a3r1:1, rpl7a:1	dcxr:2, cryl1:1
e2fl_top_100	74	shedden_lung_cancer_good_survival_a4	82	48.32	7.313	4.6056	rpl27a:11, stom:10, abcc3:6, tbc1d22a:4, myo5b:4, fgfr2:4, rpl7a:4, pygl:4, pdk1:3, epha4:3, irf8:3, cd9:3, gnai1:3, abcg2:2, cps1:2, cebpb:2, fam101b:2, arg2:2, ghr:1, l1cam:1, ccdc88a:1, tmem138:1, rab13:1, maml2:1, tnxb:1, ercc5:1, usp2:1, stk39:1	tenc1:3, lta4h:3, gls:3, pls3:3, nfkbia:3, atxn2:3, smarcd3:3, rel:2, qki:2, aldh5a1:2, folr1:2, nab2:2, c1orf77:2, rps6ka2:2, aldh3b1:2, erbb2:2, cpm:2, edem1:2, lpin2:2, rab38:1, fgf4:1, rbpms:1, cyb5a:1, ephx1:1, wnk1:1, c21orf2:1, me3:1, zfand5:1, fhod1:1, dusp1:1, esr1:1, aplp2:1, ttc19:1, hdac5:1, aqp3:1, rab27a:1, zbtb16:1, fam13a:1, per1:1, adcy7:1, slc39a8:1, s100a13:1, nedd4l:1, prkcd:1…
e2fl_top_100	74	reactome_platelet_degranulation	75	40.64	7.483	4.592	rpl7a:10, rpl27a:8, myo5b:7, cd9:6, fgfr2:5, slc9a3r1:5, myf6:4, arg2:4, mylk:3, abcc3:2, cps1:2, irf8:2, stom:2, tnxb:2, pygl:2, ghr:1, fam117a:1, tbc1d22a:1, il8:1, tmem138:1, cebpb:1, fam101b:1, gnai1:1, ppara:1, nebl:1, lif:1	cfl1:5, calm1:5, hspa5:4, calm3:4, tuba1:3, actn4:3, ppia:3, ttn:3, calm2:3, flna:2, app:2, ppbp:2, tln1:2, sparc:2, srgn:2, lamp2:2, tgfb3:2, actn1:2, cd63:1, vegfa:1, egf:1, wdr1:1, hrg:1, fga:1, igf1:1, serpina1:1, itga2b:1, itgb3:1, tgfb1:1, cap1:1, plek:1, pdgfb:1, a2m:1, vegfb:1, aldoa:1, eif6:1, pdgfa:1, sod1:1, cd36:1, vegfc:1, pfn1:1, serpine1:1
e2fl_top_100	74	biocarta_ccr5_pathway	30	14.6	3.354	4.5914	il8:7, rpl7a:5, gnai1:3, myf6:3, myo5b:2, arg2:2, pygl:2, dusp10:2, slc9a3r1:1, fgfr2:1, stk39:1, mylk:1	mapk14:5, calm1:5, calm3:4, calm2:3, ccr5:2, jun:2, cxcr4:2, gnaq:2, ccl2:1, mapk8:1, fos:1, ccl4:1, ptk2b:1
e2fl_top_100	74	hs_small_ligand_gpcrs_wp247_38850.txt	8	1.84	1.344	4.5829	gnai1:6, irf8:1, rpl27a:1	s1pr4:1, s1pr3:1, lpar1:1, cnr1:1, s1pr2:1, ptger4:1, s1pr1:1, tbxa2r:1
e2fl_top_100	74	atf-2_transcription_factor_network	51	31.72	4.208	4.5814	il8:5, dusp10:5, myo5b:4, rpl7a:4, cebpb:4, ppara:4, slc9a3r1:3, slc16a1:2, tbc1d22a:2, fgfr2:2, stom:2, pygl:2, pdk1:1, epha4:1, ghr:1, c11orf17:1, ccdc88a:1, cldn1:1, rpl27a:1, fam101b:1, arg2:1, gab2:1, stk39:1, lif:1	mapk1:8, ruvbl2:5, mapk14:5, il6:3, nos2:2, jun:2, ep300:2, kat5:2, mapk11:2, atf2:2, mapk8:1, mmp2:1, h2afy:1, mapk9:1, ddit3:1, cul3:1, dusp1:1, ppargc1a:1, gadd45a:1, ccna2:1, pdgfra:1, socs3:1, ccnd1:1, fos:1, ins:1, ache:1, jund:1, brca1:1
e2fl_top_100	74	reactome_the_role_of_nef_in_hiv1_replication_and_disease_pathogenesis	41	25.88	3.308	4.5706	rpl7a:7, myo5b:4, epha4:3, irf8:3, rpl27a:3, gab2:3, abcc3:2, tbc1d22a:2, stom:2, abcg2:1, dennd3:1, plxnb2:1, dleu2l:1, fgfr2:1, mylk:1, cebpb:1, rab13:1, slc9a3r1:1, gnai1:1, hla-drb3:1, slc1a4:1	fyn:5, hck:5, ap2a2:4, pak2:4, arf1:3, ap2s1:2, cd4:2, b2m:2, dock2:2, rac1:2, ap2m1:2, cd247:1, cd8b:1, lck:1, ap2b1:1, ap2a1:1, ap1g1:1, elmo1:1, pacs1:1
e2fl_top_100	74	st_t_cell_signal_transduction	55	31.72	5.095	4.5691	irf8:6, gab2:6, fgfr2:5, rpl7a:5, rpl27a:5, tbc1d22a:4, myo5b:4, epha4:2, ghr:2, cebpb:2, slc9a3r1:2, usp2:2, pygl:2, abcc3:1, cps1:1, il8:1, cd9:1, mylk:1, dusp10:1, gnai1:1, ppara:1	mapk1:8, nfkb1:4, pak2:4, grb2:4, raf1:3, cbl:3, nfkbia:3, csk:3, nfkb2:3, fbxw7:3, sos1:2, rasgrp2:2, lcp2:1, zap70:1, dtymk:1, lck:1, sos2:1, pak4:1, ephb2:1, vav1:1, ptprc:1, dag1:1, rasgrp4:1, pak1:1, grap2:1
e2fl_top_100	74	reactome_nrage_signals_death_through_jnk	28	11.64	3.593	4.5538	rpl27a:6, plxnb2:3, epha4:2, myo5b:2, irf8:2, fgfr2:2, rpl7a:2, abcc3:1, tbc1d22a:1, stom:1, ppara:1, slc1a4:1, znf597:1, ccdc88a:1, gab2:1, dusp10:1	akap13:2, vav2:2, sos1:2, kalrn:2, arhgef18:2, arhgef6:2, rac1:2, ngef:1, mapk8:1, sos2:1, arhgef12:1, arhgef7:1, fgd2:1, arhgef2:1, arhgef11:1, vav3:1, vav1:1, ngf:1, aatf:1, ect2:1, arhgef9:1
e2fl_top_100	74	reactome_integrin_cell_surface_interactions	52	27.16	5.475	4.5372	cd9:10, irf8:8, rpl27a:5, abcc3:4, gnai1:3, ghr:2, l1cam:2, il8:2, fgfr2:2, stom:2, gab2:2, slc16a1:1, dennd3:1, myo5b:1, rpl7a:1, cebpb:1, cldn1:1, rab13:1, slc9a3r1:1, arg2:1, stk39:1	grb2:4, itga5:3, csk:3, bsg:2, itga3:2, itgax:2, rap1b:2, sos1:2, rasgrp2:2, itgb2:2, itgb1:2, itgav:2, tln1:2, itga6:2, itgam:2, itga2:1, rapgef3:1, rapgef4:1, fga:1, lamb2:1, src:1, itga4:1, itga2b:1, itgb3:1, itgb7:1, lamc1:1, icam2:1, f11r:1, itgb4:1, itga7:1, cdh1:1, ptpn1:1, crk:1
e2fl_top_100	74	kegg_04950_maturity_onset_diabetes_of_the_young	11	3.6	1.633	4.5316	cebpb:4, pygl:2, ppara:2, fgfr2:1, abcg2:1, myo5b:1	gck:2, hnf4a:2, ins:1, nr5a2:1, hnf1b:1, foxa3:1, pklr:1, mafa:1, pax6:1
e2fl_top_100	74	st_interleukin_4_pathway	32	15.12	3.734	4.5205	ghr:5, pdk1:4, fgfr2:4, gab2:4, rpl27a:3, irf8:2, ccdc88a:2, phldb2:1, epha4:1, slc9a3r1:1, gnai1:1, cps1:1, ppara:1, pygl:1, cebpb:1	pik3ca:5, grb2:4, akt3:3, jak1:2, shc1:2, nr0b2:2, akt2:2, sos1:2, inpp5d:2, jak2:1, tyk2:1, il2rg:1, sos2:1, jak3:1, src:1, stat6:1, akt1:1
e2fl_top_100	74	charafe_breast_cancer_basal_vs_mesenchymal_dn	23	9.92	2.9	4.5103	phldb2:3, rpl7a:3, gnai1:2, tbc1d22a:2, irf8:2, ccdc88a:2, pdk1:1, ghr:1, abcc3:1, slc9a3r1:1, ppara:1, myo5b:1, il8:1, fgfr2:1, mylk:1	arhgap17:3, zeb1:2, tnip1:2, rgs7:1, sh2b3:1, tubb2a:1, mmp16:1, nuak1:1, grb10:1, map1b:1, zcchc24:1, utrn:1, gng11:1, bcat1:1, pnma2:1, flnc:1, gfpt2:1, kif3c:1, dpy19l1:1
e2fl_top_100	74	hypoxic_and_oxygen_homeostasis_regulation_of_hif-1-alpha	69	43.48	5.694	4.4816	rpl7a:9, pygl:9, il8:7, rpl27a:6, cebpb:5, ppara:5, abcg2:4, slc9a3r1:4, cps1:3, myo5b:3, stom:3, pdk1:2, gnai1:2, arg2:2, tbc1d22a:1, irf8:1, myf6:1, tnxb:1, ercc5:1	pkm2:9, eno1:6, abcg2:3, hk2:3, hsp90aa2:2, jun:2, itgb2:2, gck:2, hnf4a:2, gnb2l1:2, nos2:2, pfkl:2, hk1:2, npm1:2, cxcr4:2, tceb2:2, pgm1:1, tp53:1, vegfa:1, rora:1, ncoa1:1, pfkfb3:1, gata2:1, mcl1:1, fech:1, slc2a1:1, akt1:1, smad4:1, ard1a:1, arnt:1, ets1:1, smad3:1, aldoa:1, sp1:1, pgk1:1, rbx1:1, adm:1, fos:1, id2:1, serpine1:1
e2fl_top_100	74	st_gaq_pathway	30	12.56	3.906	4.465	pdk1:4, rpl27a:3, tbc1d22a:3, slc9a3r1:2, gnai1:2, usp2:2, rpl7a:2, pygl:2, cebpb:2, epha4:1, il8:1, irf8:1, fgfr2:1, cd9:1, ccdc88a:1, gab2:1, mylk:1	pik3cb:4, nfkb1:4, nfkbia:3, akt3:3, nfkb2:3, akt2:2, itpr3:2, gnaq:2, adrbk1:2, phka2:2, ikbkg:1, dag1:1, akt1:1
e2fl_top_100	74	kegg_04623_cytosolic_dna-sensing_pathway	17	6.52	2.365	4.4312	irf8:4, usp2:4, cebpb:3, tbc1d22a:2, il8:2, rpl27a:1, rpl7a:1	nfkb1:4, nfkbia:3, rela:3, chuk:2, ripk3:1, ikbkg:1, irf7:1, ikbkb:1, casp1:1
e2fl_top_100	74	st_myocyte_ad_pathway	23	11.44	2.615	4.4201	myo5b:2, slc9a3r1:2, gnai1:2, pdk1:1, epha4:1, abcg2:1, tbc1d22a:1, plxnb2:1, il8:1, cd9:1, rpl7a:1, dusp10:1, mylk:1, rpl27a:1, stom:1, ppara:1, arg2:1, slc1a4:1, gab2:1, pygl:1	mapk1:8, rac1:2, gnai1:2, asah1:2, itpr3:2, gnaq:2, apc:1, ephb2:1, dag1:1, dlg4:1, akt1:1
e2fl_top_100	74	reactome_pecam1_interactions	20	7.64	2.797	4.419	gab2:5, abcg2:2, stom:2, irf8:2, cd9:2, epha4:1, ghr:1, slc9a3r1:1, l1cam:1, myo5b:1, fgfr2:1, rpl7a:1	fyn:5, yes1:4, ptpn6:3, itgav:2, inpp5d:2, ptpn11:1, src:1, lck:1, itgb3:1
e2fl_top_100	74	reactome_sema3a_plexin_repulsion_signaling_by_inhibiting_integrin_adhesion	12	4.24	1.763	4.4027	plxnb2:2, epha4:1, abcg2:1, slc9a3r1:1, l1cam:1, stom:1, arg2:1, fgfr2:1, slc1a4:1, gab2:1, cebpb:1	fyn:5, rac1:2, tln1:2, nrp1:1, farp2:1, rnd1:1
e2fl_top_100	74	biocarta_p38mapk_pathway	42	21.96	4.569	4.3863	rpl7a:7, cebpb:5, rpl27a:5, ghr:2, il8:2, fgfr2:2, gnai1:2, gab2:2, slc16a1:1, epha4:1, abcc3:1, plxnb2:1, irf8:1, cd9:1, ccdc88a:1, dusp10:1, rab13:1, slc9a3r1:1, maml2:1, stom:1, slc1a4:1, stk39:1, pygl:1	mapk14:5, hspb1:4, mapkapk2:4, grb2:4, myc:3, shc1:2, hras:2, rac1:2, atf2:2, tgfb3:2, tgfb1:1, elk1:1, stat1:1, map3k1:1, mef2c:1, ddit3:1, tradd:1, map3k7:1, cdc42:1, pla2g4a:1, tgfbr1:1, rps6ka5:1
e2fl_top_100	74	s1p4_pathway	17	7.2	2.236	4.3827	gnai1:4, rpl7a:3, pygl:2, abcg2:1, slc9a3r1:1, tbc1d22a:1, stom:1, ppara:1, myo5b:1, gab2:1, dusp10:1	mapk1:8, gnai1:2, rhoa:2, s1pr4:1, s1pr5:1, cdc42:1, gna13:1, gna12:1
e2fl_top_100	74	biocarta_rela_pathway	21	8.4	2.887	4.3648	irf8:4, usp2:4, cebpb:4, tbc1d22a:2, il8:2, rpl7a:2, rpl27a:1, ppara:1, fgfr2:1	nfkb1:4, nfkbia:3, rela:3, chuk:2, traf6:2, ep300:2, ikbkg:1, ikbkb:1, tnfrsf1b:1, tradd:1, hdac3:1
e2fl_top_100	74	reactome_glucose_metabolism	79	45.36	7.713	4.3615	pygl:27, rpl7a:11, myo5b:9, abcg2:7, arg2:4, rpl27a:3, cps1:3, tbc1d22a:3, myf6:3, abcc3:2, slc9a3r1:2, stom:2, pdk1:1, il8:1, mylk:1	pkm2:9, eno1:6, gys1:5, calm1:5, gapdh:5, calm3:4, gyg1:3, ugp2:3, calm2:3, eno2:2, mdh2:2, agl:2, pygb:2, pfkl:2, phkg2:2, pygl:2, phka2:2, pgm1:1, pck2:1, tpi1:1, pygm:1, gbe1:1, pck1:1, pfkfb3:1, pklr:1, gys2:1, pgm2:1, mdh1:1, phka1:1, eno3:1, got2:1, pfkm:1, pfkfb4:1, phkg1:1, phkb:1, aldoa:1, pgk1:1
e2fl_top_100	74	biocarta_vip_pathway	35	17	4.133	4.355	rpl7a:6, rpl27a:4, cebpb:4, tbc1d22a:3, il8:3, myf6:3, myo5b:2, arg2:2, usp2:2, pygl:2, slc9a3r1:1, gnai1:1, irf8:1, mylk:1	calm1:5, nfkb1:4, calm3:4, nfkbia:3, myc:3, prkar2a:3, calm2:3, rela:3, chuk:2, gnaq:2, map3k1:1, ppp3cc:1, ppp3ca:1
e2fl_top_100	74	phenylalanine_degradation_iv_(mammalian,_via_side_chain)	8	2.04	1.369	4.3545	aldh6a1:2, pygl:2, pdk1:1, abcc3:1, slc9a3r1:1, tbc1d22a:1	aldh3a2:5, aldh2:3
e2fl_top_100	74	hs_oxidative_stress_wp408_38774.txt	24	11.48	2.888	4.3345	il8:3, pygl:3, slc9a3r1:2, tbc1d22a:2, stom:2, dusp10:2, cebpb:2, pdk1:1, ghr:1, cps1:1, ppara:1, myo5b:1, irf8:1, rpl7a:1, stk39:1	mapk14:5, nfkb1:4, gsr:3, cat:3, mapk10:2, sod2:2, sp1:1, mgst1:1, sod1:1, fos:1, gclc:1
e2fl_top_100	74	syndecan-3-mediated_signaling_events	22	8.24	3.192	4.3105	gab2:3, epha4:2, rpl7a:2, rpl27a:2, stom:2, slc7a2:1, abcg2:1, l1cam:1, plxnb2:1, myo5b:1, fgfr2:1, mylk:1, cebpb:1, hla-drb3:1, arg2:1, tnxb:1	fyn:5, egfr:5, psen1:3, cttn:2, sdc3:2, ncan:1, src:1, ptn:1, pomc:1, aph1a:1
e2fl_top_100	74	tryptophan_degradation_x_(mammalian,_via_tryptamine)	10	2.56	1.734	4.2907	pygl:3, aldh6a1:2, slc9a3r1:2, pdk1:1, abcc3:1, tbc1d22a:1	aldh3a2:5, aldh2:3, akr1a1:2
e2fl_top_100	74	biocarta_ucalpain_pathway	21	10.16	2.544	4.2605	rpl7a:4, rpl27a:2, slc9a3r1:2, cd9:2, phldb2:1, l1cam:1, cps1:1, stom:1, plxnb2:1, slc1a4:1, nebl:1, gab2:1, pygl:1, tmem138:1, cebpb:1	vil2:4, capn1:2, rac1:2, rhoa:2, itgb1:2, tln1:2, actn1:2, capns1:1, src:1, pxn:1, sptan1:1, itgb3:1
e2fl_top_100	74	reactome_shc_related_events	32	17.24	3.479	4.242	rpl27a:5, gab2:4, gnai1:3, fgfr2:3, rpl7a:3, ppara:2, myo5b:2, pygl:2, dusp10:2, rab13:1, ghr:1, slc9a3r1:1, cps1:1, tbc1d22a:1, stom:1	mapk1:8, grb2:4, raf1:3, mapk3:3, map2k1:2, shc1:2, sos1:2, kras:2, hras:2, map2k2:1, nras:1, ywhab:1, ins:1
e2fl_top_100	74	st_erk1_erk2_mapk_pathway	36	17.64	4.329	4.2412	rpl27a:6, gab2:4, tbc1d22a:3, myo5b:3, fgfr2:3, pygl:3, ppara:2, rpl7a:2, dusp10:2, cebpb:2, ghr:1, slc9a3r1:1, l1cam:1, il8:1, arg2:1, irf8:1	mapk1:8, grb2:4, nfkb1:4, mapk3:3, mknk2:2, map2k1:2, shc1:2, sos1:2, rps6ka2:2, dusp6:2, map2k2:1, braf:1, rps6ka1:1, sos2:1, eif4e:1
e2fl_top_100	74	hs_amino_acid_conjugation_of_benzoic_acid_wp521_32135.txt	5	1.04	0.935	4.2375	aldh6a1:1, rpl7a:1, pygl:1, ppara:1, myo5b:1	acss2:5
e2fl_top_100	74	kegg_00380_tryptophan_metabolism	37	19.92	4.051	4.2163	aldh6a1:8, pygl:7, pdk1:4, abcc3:3, tbc1d22a:3, rpl7a:3, rpl27a:2, epha4:1, ghr:1, slc9a3r1:1, stom:1, ppara:1, tnxb:1, mylk:1	aldh3a2:5, cat:3, aoc3:3, prmt5:3, aldh2:3, acat1:2, ogdh:2, aldh9a1:1, aldh1b1:1, aldh3a1:1, wars2:1, ehhadh:1, hemk1:1, haao:1, kynu:1, wbscr22:1, aldh7a1:1, hadh:1, aox1:1, aldh1a3:1, ido1:1, tdo2:1, prmt3:1
e2fl_top_100	74	reactome_synthesis_of_bile_acids_and_bile_salts_via_24_hydroxycholesterol	7	1.56	1.294	4.2054	abcg2:2, pygl:2, pdk1:1, cps1:1, myo5b:1	akr1c4:2, akr1d1:2, slc27a2:1, cyp27a1:1, slc27a5:1
e2fl_top_100	74	reactome_sos_mediated_signalling	29	16	3.096	4.1994	rpl27a:4, gnai1:3, rpl7a:3, gab2:3, ppara:2, myo5b:2, fgfr2:2, pygl:2, dusp10:2, rab13:1, ghr:1, slc9a3r1:1, cps1:1, tbc1d22a:1, stom:1	mapk1:8, grb2:4, raf1:3, mapk3:3, map2k1:2, sos1:2, kras:2, hras:2, map2k2:1, nras:1, ywhab:1
e2fl_top_100	74	kegg_00620_pyruvate_metabolism	53	30.64	5.345	4.183	pygl:14, pdk1:10, aldh6a1:7, rpl7a:6, slc9a3r1:3, myo5b:3, rpl27a:2, abcg2:2, abcc3:1, cps1:1, tbc1d22a:1, stom:1, ppara:1, il8:1	pkm2:9, aldh3a2:5, acss2:5, dld:3, aldh2:3, pdhb:2, mdh2:2, acss1:2, akr1b1:2, acat1:2, grhpr:2, pck2:1, aldh9a1:1, aldh1b1:1, acaca:1, aldh3a1:1, me3:1, hagh:1, pck1:1, pklr:1, dlat:1, aldh7a1:1, mdh1:1, pdha1:1, aldh1a3:1, me2:1, ldhb:1
e2fl_top_100	74	biocarta_eponfkb_pathway	16	6.12	2.369	4.1713	cebpb:3, tbc1d22a:2, il8:2, rpl27a:1, ghr:1, gnai1:1, cps1:1, stom:1, irf8:1, usp2:1, gab2:1, pygl:1	nfkb1:4, nfkbia:3, rela:3, epor:2, sod2:2, jak2:1, arnt:1
e2fl_top_100	74	biocarta_csk_pathway	23	13.92	2.178	4.1691	gnai1:5, irf8:5, hla-drb3:3, rpl27a:2, gab2:2, rab13:1, l1cam:1, tbc1d22a:1, stom:1, rpl7a:1, pygl:1	prkar2a:3, csk:3, gnas:3, hla-dra:2, adcy1:2, cd4:2, hla-drb1:2, cd247:1, zap70:1, lck:1, ptprc:1, gngt1:1, gnb1:1
e2fl_top_100	74	chen_lung_cancer_survival	35	18.12	4.055	4.1627	rpl7a:5, cps1:4, rpl27a:4, slc9a3r1:3, il8:2, tmem138:2, stom:2, pygl:2, abcg2:1, abcc3:1, tbc1d22a:1, myo5b:1, fgfr2:1, c11orf17:1, rab13:1, gnai1:1, arg2:1, nebl:1, lif:1	pkm2:9, p4hb:8, gstp1:3, atp5d:3, actb:2, sod2:2, fgf4:1, krt7:1, pgk1:1, ephx1:1, anxa1:1, rab14:1, plcb3:1, anxa8:1
e2fl_top_100	74	reactome_p75_ntr_receptor_mediated_signalling	61	33.68	6.568	4.1593	rpl27a:10, rpl7a:8, irf8:5, tbc1d22a:4, plxnb2:3, myo5b:3, fgfr2:3, cebpb:3, stom:3, epha4:2, il8:2, ccdc88a:2, usp2:2, pygl:2, ghr:1, abcc3:1, cd9:1, dusp10:1, ppara:1, arg2:1, slc1a4:1, znf597:1, gab2:1	nfkb1:4, psen1:3, nfkbia:3, rela:3, ubb:2, traf6:2, sos1:2, kalrn:2, rtn4:2, arhgef18:2, prkci:2, akap13:2, vav2:2, arhgef6:2, rac1:2, rhoa:2, ngef:1, mapk8:1, sos2:1, adam17:1, aph1a:1, fgd2:1, arhgef2:1, vav3:1, myd88:1, vav1:1, hdac2:1, aatf:1, smpd2:1, arhgef9:1, ywhae:1, arhgdia:1, arhgef12:1, sqstm1:1, arhgef7:1, arhgef11:1, ngf:1, ikbkb:1, ect2:1, hdac3:1
e2fl_top_100	74	biocarta_feeder_pathway	11	4.68	1.52	4.1583	pygl:5, abcg2:4, cps1:1, tbc1d22a:1	hk1:2, treh:2, pygl:2, pgm1:1, tpi1:1, mpi:1, khk:1, pygm:1
e2fl_top_100	74	biocarta_il6_pathway	36	19.04	4.098	4.139	ghr:6, rpl27a:4, gab2:4, il8:3, rpl7a:3, cebpb:3, fgfr2:2, lif:2, phldb2:1, cps1:1, myo5b:1, mylk:1, dusp10:1, rab13:1, gnai1:1, ppara:1, pygl:1	grb2:4, il6:3, raf1:3, mapk3:3, map2k1:2, jak1:2, shc1:2, sos1:2, jun:2, hras:2, stat3:2, jak2:1, srf:1, tyk2:1, elk1:1, csnk2a1:1, jak3:1, ptpn11:1, il6st:1, fos:1
e2fl_top_100	74	biocarta_tid_pathway	25	12.2	3.096	4.1348	cebpb:4, rpl7a:3, slc16a1:2, slc9a3r1:2, cps1:2, tbc1d22a:2, il8:2, irf8:2, usp2:2, pdk1:1, rpl27a:1, ghr:1, ppara:1	hspa1a:4, nfkb1:4, hspa1b:4, nfkbia:3, rela:3, dnaja3:2, jak2:1, tp53:1, wt1:1, ikbkb:1, tnfrsf1b:1
e2fl_top_100	74	reactome_p38mapk_events	22	9.04	3.142	4.1245	il8:4, dusp10:4, gnai1:3, stom:2, rpl7a:2, rpl27a:1, rab13:1, abcc3:1, c11orf17:1, gab2:1, stk39:1, pygl:1	mapk14:5, mapkapk2:4, mapk13:3, mapk11:2, kras:2, mapk12:2, hras:2, nras:1, src:1
e2fl_top_100	74	reactome_nuclear_events_kinase_and_transcription_factor_activation	40	21.4	4.537	4.0997	rpl7a:6, tbc1d22a:4, dusp10:4, pygl:4, cebpb:3, epha4:2, myo5b:2, il8:2, slc9a3r1:2, ppara:2, gab2:2, ghr:1, abcc3:1, l1cam:1, rpl27a:1, maml2:1, stom:1, stk39:1	mapk1:8, ppp2r1a:5, mapk14:5, mapkapk2:4, mapk3:3, ppp2r5d:2, dusp6:2, mapk11:2, rps6ka2:2, rps6ka1:1, elk1:1, ppp2ca:1, mef2c:1, dusp7:1, ppp2r1b:1, rps6ka5:1
e2fl_top_100	74	reactome_lipoprotein_metabolism	17	7.4	2.345	4.0935	stom:2, rpl7a:2, rpl27a:1, abcc3:1, slc9a3r1:1, cps1:1, tbc1d22a:1, ppara:1, il8:1, arg2:1, tnxb:1, c11orf17:1, mylk:1, tmem138:1, lif:1	p4hb:8, sdc1:2, eif6:1, bmp1:1, abca1:1, lpl:1, ldlr:1, apoc3:1, a2m:1
e2fl_top_100	74	go_0001525_angiogenesis	70	42.8	6.652	4.089	fgfr2:11, rpl7a:8, rpl27a:8, epha4:6, tbc1d22a:3, il8:3, cebpb:3, abcc3:2, myo5b:2, cldn1:2, gnai1:2, stom:2, arg2:2, pygl:2, phldb2:1, slc16a1:1, ghr:1, l1cam:1, cps1:1, cd9:1, myf6:1, dusp10:1, slc9a3r1:1, ppara:1, tnxb:1, gab2:1, stk39:1, lif:1	myh9:7, mapk14:5, anxa2:5, ncl:3, shc1:2, jun:2, rtn4:2, fgfr1:2, vav2:2, atp5b:2, nrp1:1, mmp14:1, vegfa:1, fgf18:1, fgfr2:1, il1b:1, egf:1, fgf9:1, map3k7:1, vav3:1, fgf1:1, aamp:1, pknox1:1, epha2:1, kdr:1, mmp2:1, pten:1, fgf6:1, tmprss6:1, ptk2b:1, lepr:1, dicer1:1, fgf10:1, ptprb:1, pnpla6:1, acvrl1:1, pdgfa:1, epas1:1, id1:1, vegfc:1, fgf2:1, nos3:1, gna13:1, shh:1, s1pr1:1, efna1:1, tgfa:…
e2fl_top_100	74	hs_fatty_acid_biosynthesis_wp357_38814.txt	24	10.84	3.223	4.0827	pygl:5, abcc3:4, rpl7a:4, aldh6a1:3, ppara:2, myo5b:2, nebl:1, abcg2:1, stom:1, cebpb:1	acss2:5, acsl1:4, mecr:3, acsl4:3, ech1:2, fasn:2, hadh:1, acaca:1, acly:1, acaa2:1, acsl3:1
e2fl_top_100	74	reactome_erk_mapk_targets	36	19.16	4.13	4.0775	rpl7a:5, tbc1d22a:4, pygl:4, dusp10:4, cebpb:3, epha4:2, slc9a3r1:2, ppara:2, myo5b:2, il8:2, gab2:2, ghr:1, l1cam:1, maml2:1, stk39:1	mapk1:8, ppp2r1a:5, mapk14:5, mapk3:3, ppp2r5d:2, mapk11:2, rps6ka2:2, dusp6:2, dusp7:1, rps6ka1:1, elk1:1, ppp2ca:1, mef2c:1, ppp2r1b:1, rps6ka5:1
e2fl_top_100	74	noradrenaline_and_adrenaline_degradation	9	2.36	1.63	4.0738	aldh6a1:2, pygl:2, pdk1:1, abcc3:1, slc9a3r1:1, c11orf17:1, tbc1d22a:1	aldh3a2:5, aldh2:3, comt:1
e2fl_top_100	74	serotonin_degradation	8	2.12	1.453	4.048	aldh6a1:2, pygl:2, pdk1:1, abcc3:1, slc9a3r1:1, tbc1d22a:1	aldh3a2:5, aldh2:3
e2fl_top_100	74	s1p5_pathway	6	1.84	1.028	4.0469	gnai1:2, abcg2:1, rpl7a:1, pygl:1, stom:1	rhoa:2, gnai1:2, s1pr5:1, gna12:1
e2fl_top_100	74	hs_benzo(a)pyrene_metabolism_wp696_33411.txt	10	2.8	1.78	4.0461	pygl:3, abcg2:2, pdk1:1, abcc3:1, slc9a3r1:1, cps1:1, tmem138:1	cyp3a4:3, akr1a1:2, akr1c4:2, akr1c2:2, ephx1:1
e2fl_top_100	74	rho-rab_tunde	19	10.12	2.223	3.994	stom:4, rab13:3, myo5b:3, tbc1d22a:2, irf8:2, rpl7a:2, pdk1:1, rpl27a:1, slc9a3r1:1	rab2a:5, rab5a:5, rab7a:3, arhgap1:1, tagap:1, rab14:1, rab11fip5:1, arhgap30:1, dlc1:1
e2fl_top_100	74	kegg_04720_long-term_potentiation	91	61.36	7.455	3.976	gnai1:13, rpl27a:11, rpl7a:10, pygl:8, myo5b:7, slc9a3r1:5, l1cam:3, tbc1d22a:3, mylk:3, cebpb:3, ppara:3, arg2:3, epha4:2, abcg2:2, abcc3:2, cps1:2, myf6:2, dusp10:2, stom:2, gab2:2, c11orf17:1, tmem138:1, rab13:1	mapk1:8, ppp1r12a:5, calm1:5, ppp1ca:5, calm3:4, araf:3, mapk3:3, raf1:3, prkaca:3, rap1b:2, adcy1:2, plcb2:2, ep300:2, camk2d:2, hras:2, ppp1cb:2, itpr3:2, rps6ka2:2, map2k1:2, plcb1:2, kras:2, camk2a:2, gnaq:2, calml3:2, gria2:1, rapgef3:1, ppp3cc:1, adcy8:1, prkx:1, braf:1, calml5:1, grm5:1, camk2g:1, ppp3ca:1, atf4:1, rps6ka6:1, map2k2:1, cacna1c:1, rps6ka1:1, nras:1, grm1:1, calml6:1, plcb3:…
e2fl_top_100	74	thromboxane_a2_receptor_signaling	37	19.6	4.378	3.9744	gnai1:6, rpl7a:5, rpl27a:3, myo5b:2, il8:2, gab2:2, pygl:2, pdk1:1, slc7a2:1, slc16a1:1, epha4:1, abcg2:1, tbc1d22a:1, irf8:1, fgfr2:1, c11orf17:1, dusp10:1, cebpb:1, rab13:1, slc9a3r1:1, stom:1, arg2:1	gnai2:5, egfr:5, prkaca:3, rock1:2, plcb2:2, mapk11:2, rhoa:2, rab11a:2, egf:1, gnb5:1, prkcd:1, syk:1, arrb2:1, slc9a3r1:1, arr3:1, nos3:1, gna13:1, tbxa2r:1, akt1:1, gng2:1, gnb1:1, pak1:1
e2fl_top_100	74	kegg_00363_bisphenol_a_degradation	5	1.28	0.936	3.9731	arg2:1, rpl27a:1, cd9:1, rpl7a:1, myo5b:1	rdh13:2, dhrs2:1, pon2:1, rdh11:1
e2fl_top_100	74	hs_eicosanoid_synthesis_wp167_35467.txt	15	7.28	1.948	3.9638	abcc3:2, gnai1:2, irf8:2, pdk1:1, rpl27a:1, stom:1, il8:1, tnxb:1, rpl7a:1, mylk:1, pygl:1, cebpb:1	tbxas1:3, lta4h:3, ggt1:2, ptgis:2, ptgs2:1, pla2g2a:1, ptges2:1, pla2g6:1, alox5ap:1
e2fl_top_100	74	kegg_05414_dilated_cardiomyopathy	42	19.84	5.595	3.9605	gnai1:11, myo5b:4, pygl:4, mylk:4, abcc3:3, stom:3, rpl7a:3, rpl27a:2, rab13:1, abcg2:1, l1cam:1, arg2:1, nebl:1, fgfr2:1, cd9:1, c11orf17:1	tpm1:5, actg1:4, prkaca:3, gnas:3, cacna1d:2, adcy1:2, actb:2, adcy6:2, actc1:2, adcy3:1, cacna1c:1, adcy9:1, adcy4:1, pln:1, dmd:1, adcy8:1, prkx:1, adcy5:1, tpm2:1, tpm3:1, dag1:1, adcy2:1, cacna1f:1, tpm4:1, cacnb2:1, adcy7:1
e2fl_top_100	74	citrulline_biosynthesis	11	3	2.021	3.959	arg2:3, cps1:3, pdk1:1, abcc3:1, rpl7a:1, gnai1:1, stom:1	gls:3, otc:2, aldh18a1:2, arg2:1, arg1:1, oat:1, gls2:1
e2fl_top_100	74	reactome_regulation_of_insulin_secretion_by_free_fatty_acids	25	11.36	3.463	3.9392	gnai1:8, slc9a3r1:3, stom:3, epha4:1, rpl27a:1, abcg2:1, tbc1d22a:1, myo5b:1, il8:1, arg2:1, nebl:1, fgfr2:1, rpl7a:1, mylk:1	gnai2:5, gnao1:3, gna11:2, gnai1:2, plcb2:2, itpr3:2, gnaq:2, plcb1:2, ffar1:1, ins:1, stxbp1:1, plcb3:1, snap25:1
e2fl_top_100	74	biocarta_rna_pathway	20	8.96	2.806	3.9345	cebpb:4, rpl27a:3, usp2:3, rpl7a:3, tbc1d22a:2, il8:2, myo5b:1, arg2:1, irf8:1	eif2s1:4, nfkb1:4, nfkbia:3, rela:3, map3k14:3, chuk:2, tp53:1
e2fl_top_100	74	hs_mitochondrial_lc-fatty_acid_beta-oxidation_wp368_38875.txt	18	7.04	2.791	3.9268	abcc3:5, aldh6a1:3, rpl7a:2, pygl:2, tbc1d22a:1, stom:1, ppara:1, myo5b:1, nebl:1, cebpb:1	acsl1:4, acsl4:3, acadvl:2, cpt1a:2, hadh:1, acadm:1, ehhadh:1, acads:1, slc25a20:1, acsl3:1, dci:1
e2fl_top_100	74	st_fas_signaling_pathway	60	36.36	6.027	3.9224	rpl7a:7, rpl27a:7, tbc1d22a:5, cebpb:5, epha4:4, dusp10:4, myo5b:3, slc9a3r1:3, slc7a2:2, slc16a1:2, cps1:2, il8:2, irf8:2, stom:2, ppara:2, gab2:2, abcg2:1, abcc3:1, plxnb2:1, cd9:1, usp2:1, pygl:1	mapk1:8, cad:6, egfr:5, hspb1:4, nfkb1:4, nfkbia:3, nfkb2:3, met:2, rock1:2, tpx2:2, tufm:2, mapk10:2, nr0b2:2, alg2:2, csnk1a1:2, tp53:1, mapk8:1, map3k1:1, mapk9:1, mapk8ip3:1, bax:1, il1a:1, ephb2:1, pfn1:1, btk:1, smpd1:1
e2fl_top_100	74	biocarta_agr_pathway	40	20.8	4.899	3.9192	rpl7a:5, gab2:4, myo5b:3, mylk:3, dusp10:3, slc9a3r1:3, cd9:2, cebpb:2, ppara:2, slc7a2:1, epha4:1, abcc3:1, tbc1d22a:1, plxnb2:1, il8:1, irf8:1, fgfr2:1, tmem138:1, rpl27a:1, stom:1, slc1a4:1, pygl:1	mapk1:8, egfr:5, pak2:4, mapk3:3, jun:2, rac1:2, cttn:2, itgb1:2, lama4:1, mapk8:1, dmd:1, git2:1, sp1:1, cdc42:1, pak4:1, src:1, utrn:1, dag1:1, pxn:1, pak1:1
e2fl_top_100	74	reactome_p75ntr_recruits_signalling_complexes	10	3.6	1.633	3.9192	irf8:2, rpl27a:1, stom:1, fgfr2:1, usp2:1, cd9:1, ccdc88a:1, gab2:1, rpl7a:1	ubb:2, traf6:2, prkci:2, ikbkb:1, sqstm1:1, myd88:1, ngf:1
e2fl_top_100	74	respiration_(anaerobic)	31	19.76	2.876	3.9077	pygl:7, tbc1d22a:4, myo5b:4, rpl7a:4, pdk1:3, rpl27a:2, slc9a3r1:2, cps1:2, abcg2:1, stom:1, il8:1	pkm2:9, eno1:6, aco2:3, eno2:2, idh1:2, mdh2:2, cs:2, dlat:1, mdh1:1, eno3:1, idh2:1, pklr:1
e2fl_top_100	74	biocarta_41bb_pathway	24	11.16	3.287	3.9059	il8:4, rpl7a:4, cebpb:4, usp2:3, tbc1d22a:2, dusp10:2, rpl27a:1, irf8:1, ccdc88a:1, stk39:1, pygl:1	mapk14:5, nfkb1:4, nfkbia:3, rela:3, chuk:2, atf2:2, jun:2, mapk8:1, map3k1:1, ikbkb:1
e2fl_top_100	74	downstream_signaling_in_na&#xef;ve_cd8+_t_cells	40	21.96	4.623	3.9021	rpl7a:7, myo5b:4, myf6:3, dusp10:3, arg2:3, pygl:3, il8:2, irf8:2, rpl27a:2, cps1:1, tbc1d22a:1, dleu2l:1, mylk:1, cebpb:1, slc9a3r1:1, gnai1:1, maml2:1, ppara:1, gab2:1, stk39:1	mapk1:8, calm1:5, calm3:4, raf1:3, calm2:3, map2k1:2, jun:2, b2m:2, cd247:1, cd8b:1, nras:1, mapk8:1, elk1:1, il2rg:1, mapk9:1, prkce:1, braf:1, fos:1, prkcq:1
e2fl_top_100	74	biocarta_cdc42rac_pathway	43	28.44	3.731	3.902	rpl27a:8, pdk1:7, rpl7a:6, pygl:3, myo5b:2, fgfr2:2, tmem138:2, gnai1:2, gab2:2, epha4:1, ghr:1, tbc1d22a:1, plxnb2:1, irf8:1, c11orf17:1, ccdc88a:1, arg2:1, slc1a4:1	arpc1b:9, pik3r1:5, pik3ca:5, arpc5:5, arpc2:4, rac1:2, actr2:2, actr3:2, arpc3:2, rhoa:2, arpc4:1, cdc42:1, arpc1a:1, pak1:1, pdgfra:1
e2fl_top_100	74	biocarta_sppa_pathway	33	17.16	4.069	3.8929	gnai1:5, gab2:4, cps1:2, myo5b:2, rpl7a:2, dusp10:2, slc9a3r1:2, stom:2, ppara:2, pygl:2, pdk1:1, abcg2:1, abcc3:1, tbc1d22a:1, irf8:1, cd9:1, rab13:1, rpl27a:1	mapk1:8, raf1:3, tbxas1:3, mapk3:3, map2k1:2, gnai1:2, itgb1:2, plcb1:2, hras:2, src:1, pla2g4a:1, f2:1, gngt1:1, syk:1, gnb1:1
e2fl_top_100	74	arginine_degradation_i_(arginase_pathway)	4	0.72	0.843	3.8926	arg2:2, pdk1:1, rpl7a:1	arg2:1, aldh4a1:1, arg1:1, oat:1
e2fl_top_100	74	reactome_glucose_regulation_of_insulin_secretion	192	154.84	9.555	3.8889	rpl7a:48, pygl:24, rpl27a:19, arg2:16, pdk1:12, tbc1d22a:12, slc9a3r1:10, myo5b:8, abcg2:7, abcc3:6, slc16a1:5, cps1:5, stom:5, gnai1:4, tmem138:3, il8:2, fgfr2:2, c11orf17:2, epha4:1, nebl:1	pkm2:9, eno1:6, ndufa10:5, suclg1:5, gnai2:5, gapdh:5, sdha:4, atp5a1:4, uqcrb:4, idh3g:4, atp5l:4, atp5j:3, slc25a5:3, dld:3, cyc1:3, aco2:3, gnao1:3, cox6b1:3, atp5d:3, atp5h:3, prkaca:3, slc25a6:3, uqcrc2:3, eno2:2, pdhb:2, dlstp:2, cycs:2, gck:2, cs:2, ndufb8:2, ndufab1:2, cox5a:2, gnai1:2, cox5b:2, etfb:2, ndufa12:2, ndufb10:2, ndufa9:2, ndufb7:2, mdh2:2, uqcrfsl1:2, atp5c1:2, cacna1d:2, cox…
e2fl_top_100	74	breast_cosmic	151	109.08	10.824	3.8729	rpl7a:18, rpl27a:15, epha4:11, slc9a3r1:10, gnai1:10, abcc3:7, cebpb:7, pdk1:7, myo5b:6, ghr:5, irf8:4, fgfr2:4, arg2:4, gab2:4, tbc1d22a:4, ccdc88a:3, stom:3, pygl:3, slc7a2:2, slc16a1:2, myf6:2, tmem138:2, ercc5:2, abcg2:2, cd9:2, dennd3:1, cldn1:1, rab13:1, ppara:1, usp2:1, phldb2:1, cps1:1, rfpl2:1, mylk:1, aldh6a1:1, maml2:1, stk39:1	myh9:7, pik3ca:5, ppp2r1a:5, pik3r1:5, egfr:5, aco2:3, ttn:3, clcn3:3, nup98:3, hdlbp:3, gga1:3, fbxw7:3, flna:2, acap1:2, hras:2, bgn:2, tln1:2, kras:2, notch1:2, erbb2:2, plcb2:2, myh8:2, usp28:2, golgb1:2, nle1:2, rock1:2, pppde1:2, myh1:2, kiaa0664:2, gsn:2, plcb1:2, atm:2, cnga2:1, ube2g2:1, ctnnb1:1, irf8:1, ctnnd1:1, braf:1, dip2c:1, cfp:1, sptan1:1, akt1:1, efhc2:1, arhgap25:1, per1:1, ga…
e2fl_top_100	74	dopamine_degradation	9	2.4	1.708	3.8646	aldh6a1:2, pygl:2, pdk1:1, abcc3:1, slc9a3r1:1, c11orf17:1, tbc1d22a:1	aldh3a2:5, aldh2:3, comt:1
e2fl_top_100	74	integrin_tunde	11	3.8	1.871	3.8486	cd9:5, irf8:2, il8:2, l1cam:1, stom:1	itgav:2, itgb1:2, itgb2:2, itgam:2, itgb4:1, itgb3:1, itga2:1
e2fl_top_100	74	hs_osteoblast_wp322_38790.txt	8	2.84	1.344	3.8389	fgfr2:2, epha4:2, cd9:2, slc9a3r1:1, l1cam:1	itgav:2, pdgfb:1, pth1r:1, fgf23:1, pdgfrb:1, itgb3:1, pdgfra:1
e2fl_top_100	74	hs_hypothetical_network_for_drug_addiction_wp666_38828.txt	28	16.76	2.934	3.8313	gnai1:5, ppara:3, myo5b:3, pygl:3, slc9a3r1:2, l1cam:2, gab2:2, dusp10:2, rpl27a:1, abcg2:1, maml2:1, tbc1d22a:1, rpl7a:1, c11orf17:1	mapk1:8, prkaca:3, mapk3:3, map2k1:2, adcy1:2, gria2:1, map2k2:1, drd2:1, ppa1:1, grm5:1, grm1:1, drd1:1, adcy8:1, grin2b:1, prkce:1
e2fl_top_100	74	hs_nuclear_receptors_in_lipid_metabolism_and_toxicity_wp299_38863.txt	17	6.84	2.656	3.8247	ppara:4, abcc3:3, cps1:2, stom:2, pdk1:1, arg2:1, slc9a3r1:1, pygl:1, il8:1, cebpb:1	cyp3a4:3, abcc2:2, cyp2c9:2, rara:2, abcc3:1, vdr:1, nr1h3:1, abca1:1, cyp24a1:1, pparg:1, rarb:1, nr1h4:1
e2fl_top_100	74	validated_targets_of_c-myc_transcriptional_repression	41	25.12	4.157	3.8205	cebpb:7, rpl7a:4, cd9:3, stom:3, epha4:2, irf8:2, fgfr2:2, ppara:2, arg2:2, pdk1:1, dennd3:1, cps1:1, il8:1, myf6:1, tmem138:1, aldh6a1:1, cldn1:1, rpl27a:1, tnxb:1, ercc5:1, usp2:1, stk39:1, pygl:1	gtf2h2:3, myc:3, mxd4:3, ppp2r4:2, ep300:2, itga6:2, erbb2:2, spi1:2, itgb1:2, fthl16:1, aldh9a1:1, nfyc:1, smad3:1, irf8:1, ddit3:1, lgals1:1, gadd45a:1, sp1:1, ndrg2:1, ccl5:1, ccnd1:1, itgb4:1, tjp2:1, pdgfrb:1, smad4:1, id2:1, hmgcs2:1, hdac3:1, brca1:1
e2fl_top_100	74	trk_receptor_signaling_mediated_by_the_mapk_pathway	35	19.48	4.063	3.8196	rpl7a:5, myo5b:4, cebpb:4, rpl27a:3, pygl:3, il8:2, dusp10:2, abcc3:1, cps1:1, tbc1d22a:1, irf8:1, slc9a3r1:1, gnai1:1, maml2:1, stom:1, ppara:1, arg2:1, gab2:1, stk39:1	mapk1:8, mapk14:5, mapkapk2:4, raf1:3, map2k1:2, rap1b:2, srf:1, nras:1, rps6ka1:1, elk1:1, cdk5r1:1, mef2c:1, prkcd:1, braf:1, fos:1, cdk5:1, rps6ka5:1
e2fl_top_100	74	biocarta_gpcr_pathway	42	25.2	4.406	3.8126	gnai1:6, rpl7a:5, rpl27a:4, myo5b:3, myf6:3, pygl:3, il8:2, rab13:2, stom:2, arg2:2, abcg2:1, l1cam:1, cps1:1, tbc1d22a:1, mylk:1, dusp10:1, cebpb:1, slc9a3r1:1, ppara:1, gab2:1	calm1:5, calm3:4, raf1:3, prkar2a:3, calm2:3, gnas:3, mapk3:3, map2k1:2, adcy1:2, jun:2, hras:2, gnai1:2, gnaq:2, elk1:1, ppp3cc:1, fos:1, ppp3ca:1, gngt1:1, gnb1:1
e2fl_top_100	74	reactome_metabolism_of_vitamins_and_cofactors	33	16.88	4.236	3.8055	rpl7a:6, pygl:4, rpl27a:3, tbc1d22a:3, stom:3, myo5b:3, pdk1:2, slc9a3r1:2, c11orf17:2, slc16a1:1, abcc3:1, il8:1, arg2:1, tmem138:1	flad1:6, mthfd1:5, cyb5r3:3, nadk:3, naprt1:2, fasn:2, slc2a3:1, gsto1:1, cyb5a:1, aasdhppt:1, coasy:1, pbef1:1, slc2a1:1, nmnat3:1, enpp1:1, slc23a2:1, slc19a1:1, nadsyn1:1
e2fl_top_100	74	reactome_cell_death_signalling_via_nrage_nrif_and_nade	38	19.84	4.776	3.8026	rpl27a:8, rpl7a:4, plxnb2:3, myo5b:3, irf8:3, fgfr2:3, stom:3, epha4:2, abcc3:1, tbc1d22a:1, ccdc88a:1, dusp10:1, ppara:1, arg2:1, slc1a4:1, znf597:1, gab2:1	psen1:3, akap13:2, vav2:2, ubb:2, traf6:2, sos1:2, kalrn:2, arhgef18:2, arhgef6:2, rac1:2, ngef:1, ywhae:1, mapk8:1, sos2:1, arhgef12:1, sqstm1:1, arhgef7:1, aph1a:1, fgd2:1, arhgef2:1, arhgef11:1, vav3:1, vav1:1, ngf:1, aatf:1, ect2:1, arhgef9:1
e2fl_top_100	74	reactome_egfr_downregulation	39	22.8	4.262	3.8008	rpl7a:8, fgfr2:7, rpl27a:6, gab2:3, ghr:2, tbc1d22a:2, slc7a2:1, epha4:1, abcg2:1, abcc3:1, myo5b:1, irf8:1, cebpb:1, slc9a3r1:1, stom:1, slc1a4:1, pygl:1	egfr:5, ap2a2:4, cltc:4, grb2:4, cbl:3, ubb:2, ap2s1:2, ap2m1:2, sh3kbp1:2, stam2:1, arhgef7:1, egf:1, ap2b1:1, epn1:1, ap2a1:1, cdc42:1, eps15:1, clta:1, sh3gl2:1, eps15l1:1
e2fl_top_100	74	reactome_metabolism_of_lipids_and_lipoproteins	118	83.6	9.069	3.7931	abcc3:12, rpl7a:12, tbc1d22a:11, pygl:10, ppara:9, abcg2:5, myo5b:5, aldh6a1:5, rpl27a:5, stom:4, arg2:4, ercc5:4, epha4:3, cps1:3, il8:3, c11orf17:3, tmem138:3, tnxb:3, pdk1:2, ghr:2, cd9:2, cebpb:2, phldb2:1, fam117a:1, fgfr2:1, mylk:1, slc9a3r1:1, lif:1	p4hb:8, ppp1ca:5, csnk1g2:4, acsl1:4, ebp:3, smarcd3:3, lbr:3, prkaca:3, cyp21a2:2, sdc1:2, acer3:2, idh1:2, gpd1:2, osbp:2, hadhb:2, crat:2, sptlc1:2, cpt1a:2, acat1:2, akr1d1:2, acadvl:2, ppp1cb:2, acaa1:2, akr1c4:2, fasn:2, abhd5:1, acaca:1, slc27a2:1, lipe:1, bmp1:1, rxra:1, agpat3:1, hmgcs2:1, apoc3:1, tbl1xr1:1, agpat4:1, sin3b:1, acox1:1, sult2a1:1, cyp11b1:1, abcg8:1, vapa:1, a2m:1, eif6:…
e2fl_top_100	74	hs_p38_mapk_signaling_pathway_(biocarta)_wp400_38775.txt	38	20.72	4.56	3.7895	rpl7a:7, cebpb:5, rpl27a:4, il8:2, gnai1:2, gab2:2, slc16a1:1, epha4:1, ghr:1, abcc3:1, plxnb2:1, irf8:1, fgfr2:1, cd9:1, ccdc88a:1, dusp10:1, rab13:1, slc9a3r1:1, stom:1, slc1a4:1, stk39:1, pygl:1	mapk14:5, hspb1:4, mapkapk2:4, grb2:4, myc:3, shc1:2, hras:2, rac1:2, atf2:2, elk1:1, stat1:1, map3k1:1, ddit3:1, tradd:1, map3k7:1, cdc42:1, pla2g4a:1, tgfbr1:1, rps6ka5:1
e2fl_top_100	74	reactome_slc_mediated_transmembrane_transport	43	23.44	5.173	3.7814	abcc3:8, slc9a3r1:6, arg2:5, pdk1:3, tbc1d22a:3, myo5b:3, irf8:3, rpl27a:2, abcg2:2, stom:2, pygl:2, fam117a:1, maml2:1, rpl7a:1, stk39:1	slc44a2:4, slc44a4:4, slc12a2:2, slc3a1:2, slc16a1:1, slc2a3:1, slc12a7:1, slc7a7:1, slc36a2:1, slc16a3:1, slc13a2:1, slc15a3:1, slc11a2:1, slc13a1:1, slc44a3:1, slc2a1:1, slc34a1:1, slc43a1:1, slc7a8:1, slc1a2:1, slc4a2:1, slc9a5:1, slc39a8:1, slc5a1:1, slc2a9:1, slc4a5:1, slc4a10:1, slc13a3:1, slc24a6:1, slc7a9:1, slc13a5:1, slc26a3:1, slc9a3:1, rhbg:1, slc15a4:1
e2fl_top_100	74	biocarta_il2_pathway	33	18.12	3.94	3.7763	ghr:5, gab2:5, rpl27a:4, rpl7a:3, il8:2, fgfr2:2, dusp10:2, cebpb:2, phldb2:1, cps1:1, myo5b:1, irf8:1, rab13:1, gnai1:1, ppara:1, pygl:1	grb2:4, raf1:3, mapk3:3, map2k1:2, jak1:2, shc1:2, sos1:2, stat5a:2, jun:2, hras:2, mapk8:1, elk1:1, il2rg:1, lck:1, csnk2a1:1, jak3:1, syk:1, stat5b:1, fos:1
e2fl_top_100	74	ceramide_signaling_pathway	51	31.92	5.057	3.7727	il8:4, irf8:4, rpl7a:4, cebpb:4, rpl27a:4, abcg2:3, tbc1d22a:3, myo5b:3, fgfr2:3, dusp10:3, pygl:3, pdk1:2, ppara:2, arg2:2, gab2:2, abcc3:1, cps1:1, slc9a3r1:1, stom:1, usp2:1	mapk1:8, nfkb1:4, raf1:3, myc:3, nfkbia:3, ctsd:3, rela:3, mapk3:3, map2k1:2, cycs:2, asah1:2, eif2a:2, map2k2:1, mapk8:1, map3k1:1, bax:1, tradd:1, egf:1, prkcd:1, aifm1:1, birc3:1, igf1:1, pdgfa:1, akt1:1, smpd1:1
e2fl_top_100	74	ephrin_a_reverse_signaling	8	1.68	1.676	3.7702	epha4:3, fgfr2:1, rpl27a:1, abcg2:1, gab2:1, stom:1	fyn:5, epha5:2, efna5:1
e2fl_top_100	74	hs_il-1_signaling_pathway_wp195_36193.txt	7	1.8	1.384	3.756	il8:3, irf8:2, slc16a1:1, fgfr2:1	traf6:2, il1rn:1, myd88:1, il1b:1, irak2:1, il1a:1
e2fl_top_100	74	lpa4-mediated_signaling_events	8	2.8	1.384	3.756	gnai1:2, abcg2:1, l1cam:1, c11orf17:1, pygl:1, maml2:1, cebpb:1	prkaca:3, adcy1:2, gnal:1, rps6ka5:1, prkce:1
e2fl_top_100	74	vantveer_breast_cancer_metastasis_up	19	8.84	2.718	3.7374	abcc3:3, fgfr2:3, epha4:2, tbc1d22a:2, stom:2, rpl7a:2, pygl:2, pdk1:1, rpl27a:1, ghr:1	pdia4:3, tbc1d9:2, pcsk6:2, sec14l2:2, tgfb3:2, rps4x:2, aldh4a1:1, fgf18:1, acads:1, neo1:1, tbx3:1, ap2b1:1
e2fl_top_100	74	aurora_a_signaling	77	53.6	6.265	3.735	rpl7a:10, rpl27a:7, usp2:7, tbc1d22a:6, pdk1:5, gab2:5, myo5b:4, fgfr2:4, cebpb:4, slc16a1:3, epha4:3, il8:3, pygl:3, irf8:2, ccdc88a:2, gnai1:2, ghr:1, abcg2:1, rfpl2:1, c11orf17:1, dusp10:1, ppara:1, stk39:1	mapk14:5, pik3r1:5, xpo1:5, pik3ca:5, nfkb1:4, ran:4, nfkb2:3, map3k14:3, nfkbia:3, prkaca:3, rela:3, chuk:2, rel:2, ppp2r5d:2, tpx2:2, traf6:2, ckap5:2, ube2d3:2, oaz1:2, mdm2:2, atm:2, tp53:1, syk:1, src:1, akt1:1, pak1:1, lck:1, arhgef7:1, gadd45a:1, arrb2:1, ikbkg:1, ikbkb:1, rasa1:1, brca1:1, gsk3b:1
e2fl_top_100	74	reactome_cd28_dependent_vav1_pathway	20	10.68	2.495	3.735	gab2:3, myo5b:2, irf8:2, fgfr2:2, epha4:1, rpl27a:1, ghr:1, abcg2:1, abcc3:1, slc9a3r1:1, stom:1, plxnb2:1, slc1a4:1, rpl7a:1, mylk:1	fyn:5, grb2:4, pak2:4, rac1:2, cd86:1, cdc42:1, vav1:1, lck:1, pak1:1
e2fl_top_100	74	shedden_lung_cancer_good_survival_a5	37	21.48	4.175	3.7178	rpl7a:6, rpl27a:6, epha4:3, abcg2:2, tbc1d22a:2, myo5b:2, gnai1:2, stom:2, pygl:2, phldb2:1, pdk1:1, slc7a2:1, tmem138:1, cebpb:1, rab13:1, arg2:1, ercc5:1, usp2:1, gab2:1	gga2:5, ranbp3:5, cherp:3, mknk2:2, epor:2, arhgef18:2, gna11:2, cd2bp2:2, lphn1:1, f11r:1, sin3b:1, nr2f6:1, pdk2:1, lphn3:1, wdr33:1, smarca4:1, dhrs2:1, hook2:1, accn3:1, znf443:1, kdm4b:1, rtn2:1
e2fl_top_100	74	reactome_post_nmda_receptor_activation_events	43	25.24	4.781	3.7148	myo5b:6, rpl7a:6, gnai1:4, myf6:3, epha4:2, abcc3:2, l1cam:2, tbc1d22a:2, mylk:2, rpl27a:2, slc9a3r1:2, arg2:2, pygl:2, cps1:1, dusp10:1, cebpb:1, rab13:1, ppara:1, gab2:1	mapk1:8, calm1:5, calm3:4, raf1:3, pdpk1:3, calm2:3, adcy1:2, camk2d:2, hras:2, camk2a:2, rps6ka2:2, adcy3:1, rps6ka1:1, adcy8:1, grin2b:1, camk2g:1, dlg4:1, rps6ka6:1
e2fl_top_100	74	kegg_04672_intestinal_immune_network_for_iga_production	13	4.32	2.34	3.709	il8:4, irf8:3, gnai1:3, usp2:1, rpl27a:1, rpl7a:1	map3k14:3, cxcr4:2, ccr10:2, ccr9:2, itgb7:1, cd86:1, ltbr:1, itga4:1
e2fl_top_100	74	gdp-glucose_biosynthesis	4	0.8	0.866	3.695	pygl:3, abcg2:1	gck:2, pgm1:1, pgm2:1
e2fl_top_100	74	glucose_and_glucose-1-phosphate_degradation	4	0.8	0.866	3.695	pygl:3, abcg2:1	gck:2, pgm1:1, pgm2:1
e2fl_top_100	74	kegg_04260_cardiac_muscle_contraction	10	3.24	1.832	3.6897	mylk:3, myo5b:3, rpl27a:1, gnai1:1, pygl:1, stom:1	tpm1:5, actc1:2, tpm4:1, tpm2:1, tpm3:1
e2fl_top_100	74	kegg_00250_alanine__aspartate_and_glutamate_metabolism	23	12.88	2.743	3.6887	cps1:6, pdk1:4, abcc3:2, myo5b:2, arg2:2, aldh6a1:1, rpl27a:1, abcg2:1, slc9a3r1:1, rpl7a:1, pygl:1, cebpb:1	cad:6, gls:3, glud1:2, aldh5a1:2, acy3:1, aldh4a1:1, abat:1, gls2:1, ass1:1, got2:1, gfpt2:1, asl:1, glud2:1, glul:1
e2fl_top_100	74	cellular_roles_of_anthrax_toxin	27	14.12	3.492	3.6885	myo5b:4, rpl7a:4, myf6:3, pygl:3, rpl27a:2, arg2:2, abcc3:1, slc9a3r1:1, tbc1d22a:1, ppara:1, il8:1, irf8:1, gab2:1, dusp10:1, mylk:1	mapk1:8, calm1:5, calm3:4, calm2:3, map2k1:2, map2k3:2, map2k2:1, casp1:1, il1b:1
e2fl_top_100	74	putrescine_degradation_iii	8	2.24	1.562	3.6875	aldh6a1:2, pygl:2, pdk1:1, abcc3:1, slc9a3r1:1, tbc1d22a:1	aldh3a2:5, aldh2:3
e2fl_top_100	74	kegg_00471_d-glutamine_and_d-glutamate_metabolism	7	1.96	1.369	3.6823	cps1:4, pdk1:2, abcc3:1	gls:3, glud1:2, glud2:1, gls2:1
e2fl_top_100	74	kegg_00903_limonene_and_pinene_degradation	21	9.96	3.007	3.6718	aldh6a1:6, pygl:4, rpl7a:2, phldb2:1, pdk1:1, abcc3:1, slc9a3r1:1, cps1:1, tbc1d22a:1, arg2:1, fgfr2:1, tmem138:1	aldh3a2:5, sh3glb1:3, aldh2:3, cyp2c9:2, dhrs2:1, ard1a:1, aldh9a1:1, aldh7a1:1, aldh1b1:1, aldh1a3:1, aldh3a1:1, ehhadh:1
e2fl_top_100	74	biocarta_vegf_pathway	39	27.2	3.215	3.6708	rpl27a:5, pdk1:4, gnai1:4, gab2:4, fgfr2:3, rpl7a:3, myo5b:2, stom:2, arg2:2, slc16a1:1, ghr:1, abcc3:1, c21orf70:1, irf8:1, ccdc88a:1, tmem138:1, rab13:1, tnxb:1, pygl:1	pik3ca:5, pik3r1:5, pik3cg:5, eif2s1:4, eif2s3:3, shc1:2, eif2b5:2, hras:2, eif2b1:2, eif1:2, arnt:1, vegfa:1, flt1:1, nos3:1, pxn:1, eif1ax:1, kdr:1
e2fl_top_100	74	kegg_04621_nod-like_receptor_signaling_pathway	37	21.76	4.166	3.6581	dusp10:7, il8:6, irf8:4, rpl7a:3, cebpb:3, rpl27a:2, tbc1d22a:2, stom:2, ppara:1, myo5b:1, slc1a4:1, fgfr2:1, usp2:1, c11orf17:1, stk39:1, pygl:1	mapk14:5, nfkb1:4, nfkbia:3, hsp90ab1:3, mapk13:3, rela:3, hsp90aa2:2, mapk11:2, mapk10:2, traf6:2, hsp90b1:2, mapk12:2, birc3:1, mapk8:1, mapk9:1, casp1:1
e2fl_top_100	74	hs_cytochrome_p450_wp43_34480.txt	32	16	4.387	3.6467	abcc3:7, pygl:5, pdk1:4, cps1:4, slc9a3r1:2, stom:2, arg2:2, tnxb:2, phldb2:1, ghr:1, abcg2:1, tbc1d22a:1	cyp3a7:4, cyb5r3:3, por:3, cyp3a4:3, cyp3a5:2, cyp3a43:2, cyp21a2:2, cyp2c9:2, cyp2u1:2, cyp4v2:2, cyb5a:1, cyp24a1:1, cyp11b1:1, cyp4f2:1, cyp27c1:1, cyp4f12:1, cyp27a1:1
e2fl_top_100	74	kegg_00052_galactose_metabolism	27	13.36	3.74	3.6467	pygl:10, abcg2:5, abcc3:3, arg2:2, rpl27a:2, rpl7a:2, myo5b:2, pdk1:1	ugp2:3, hk2:3, gale:3, gck:2, pfkl:2, akr1b1:2, pgm3:2, hk1:2, rdh13:2, pgm1:1, pgm2:1, rdh11:1, pfkm:1, gla:1, b4galt2:1
e2fl_top_100	74	go_0032570_response_to_progesterone_stimulus	19	8.48	2.888	3.6421	ghr:3, il8:3, epha4:2, fgfr2:2, pdk1:1, aldh6a1:1, rpl27a:1, abcc3:1, irf8:1, usp2:1, cd9:1, pygl:1, cebpb:1	rela:3, aldh2:3, erbb2:2, tgfb3:2, cd38:2, ccl2:1, socs3:1, tgfb1:1, nr1h3:1, fos:1, socs1:1, erbb4:1
e2fl_top_100	74	biocarta_death_pathway	23	11.44	3.176	3.6393	cebpb:4, rpl27a:3, irf8:3, usp2:3, rpl7a:3, tbc1d22a:2, il8:2, slc16a1:1, abcg2:1, arg2:1	nfkb1:4, nfkbia:3, rela:3, map3k14:3, lmna:3, chuk:2, cycs:2, birc3:1, sptan1:1, tradd:1
e2fl_top_100	74	significant26_ding2008	23	12	3.028	3.6332	epha4:5, gnai1:4, rpl27a:3, stom:3, gab2:2, cebpb:2, slc7a2:1, rab13:1, abcc3:1, ccdc88a:1	egfr:5, gnas:3, epha5:2, atm:2, kras:2, apc:1, tp53:1, fgfr4:1, nras:1, epha3:1, erbb4:1, kdr:1, ntrk1:1, pdgfra:1
e2fl_top_100	74	class_ib_pi3k_non-lipid_kinase_events	10	4.4	1.555	3.6023	pygl:2, myo5b:2, slc9a3r1:1, rpl7a:1, gab2:1, dusp10:1, tbc1d22a:1, ppara:1	mapk1:8, map2k1:2
e2fl_top_100	74	hs_dna_damage_response_(only_atm_dependent)_wp710_38810.txt	72	47.2	6.886	3.6015	rpl7a:10, rpl27a:10, fgfr2:6, pygl:6, cebpb:5, dusp10:4, epha4:3, tbc1d22a:3, gab2:3, plxnb2:2, myo5b:2, il8:2, slc9a3r1:2, stom:2, ppara:2, pdk1:1, ghr:1, fam117a:1, cps1:1, rfpl2:1, irf8:1, ccdc88a:1, tmem138:1, gnai1:1, slc1a4:1	mapk1:8, ppp2r5c:5, grb2:4, myc:3, cat:3, rac2:3, hmgb1:3, dvl2:2, mapk10:2, shc1:2, sos1:2, jun:2, sod2:2, mdm2:2, rac1:2, erbb2:2, rhoa:2, atm:2, pck2:1, tp53:1, mapk8:1, sos2:1, ctnnb1:1, apc:1, map3k7:1, cdc42:1, smad4:1, tgfb1:1, abl1:1, pten:1, map3k1:1, mapk9:1, smad3:1, bax:1, ccnd1:1, ldlr:1, ppp2r5e:1, dvl3:1, gsk3b:1
e2fl_top_100	74	beta-alanine_biosynthesis_v	4	1.08	0.812	3.5943	pdk1:1, aldh6a1:1, abcc3:1, pygl:1	aldh2:3, smox:1
e2fl_top_100	74	kegg_00521_streptomycin_biosynthesis	12	5.44	1.828	3.5895	pygl:7, abcg2:3, pdk1:1, myo5b:1	hk2:3, gck:2, pgm3:2, hk1:2, impa1:1, pgm1:1, impa2:1
e2fl_top_100	74	go_0006915_apoptosis	249	198.72	14.01	3.5887	rpl27a:38, rpl7a:30, irf8:16, tbc1d22a:16, epha4:14, myo5b:13, il8:9, pygl:9, fgfr2:8, abcc3:7, stom:7, cebpb:6, ppara:6, abcg2:6, slc9a3r1:6, arg2:5, maml2:5, pdk1:4, cps1:4, tmem138:3, fam101b:3, gab2:3, ghr:3, plxnb2:3, gnai1:3, cldn1:2, rab13:2, slc1a4:2, ercc5:2, phldb2:2, mylk:2, znf597:2, slc16a1:1, fam117a:1, myf6:1, c11orf17:1, ccdc88a:1, dusp10:1, lif:1, cd9:1	nfkb1:4, rhot2:4, thoc1:4, arf6:4, pak2:4, cul1:3, psen1:3, ptpn6:3, nfkbia:3, il8rb:3, pdcd6ip:3, slc25a6:3, eif5a:3, sh3glb1:3, nme3:3, raf1:3, perp:3, msh2:3, ubb:2, gadd45b:2, cycs:2, arhgef18:2, hras:2, triap1:2, puf60:2, rps27ap11:2, vdac1:2, arhgef6:2, ube4b:2, sos1:2, kalrn:2, rtn4:2, ubc:2, rps27a:2, ac005921.3:2, vav2:2, dnaja3:2, gsn:2, cib1:2, sgk1:2, srgn:2, cxcr4:2, sh3kbp1:2, traf6…
e2fl_top_100	74	kegg_00565_ether_lipid_metabolism	24	11.6	3.464	3.5796	gnai1:16, phldb2:2, tbc1d22a:2, arg2:1, epha4:1, rpl27a:1, ccdc88a:1	jmjd7-pla2g4b:3, pafah1b1:2, agpat4:1, pla2g4e:1, pla2g4b:1, pla2g12a:1, pla2g1b:1, pla2g2d:1, pla2g2e:1, pla2g12b:1, pla2g2c:1, pla2g5:1, ppap2c:1, pla2g10:1, agpat3:1, pla2g2f:1, pla2g4a:1, pla2g2a:1, pla2g3:1, pla2g6:1, ppap2a:1
e2fl_top_100	74	kegg_05216_thyroid_cancer	35	20.44	4.073	3.5747	ppara:6, myo5b:3, gnai1:3, gab2:3, rpl7a:2, dusp10:2, cebpb:2, slc9a3r1:2, stom:2, pygl:2, epha4:1, tbc1d22a:1, il8:1, fgfr2:1, cldn1:1, rab13:1, rpl27a:1, arg2:1	mapk1:8, myc:3, mapk3:3, map2k1:2, kras:2, hras:2, ncoa4:2, map2k2:1, tp53:1, nras:1, ctnnb1:1, braf:1, ret:1, rxra:1, ccnd1:1, rxrb:1, tpm3:1, cdh1:1, pparg:1, ntrk1:1
e2fl_top_100	74	calcineurin-regulated_nfat-dependent_transcription_in_lymphocytes	31	15.48	4.36	3.5596	rpl7a:5, il8:3, myf6:3, ppara:3, ghr:2, myo5b:2, fgfr2:2, mylk:2, arg2:2, epha4:1, fam117a:1, irf8:1, cebpb:1, rpl27a:1, pygl:1, stk39:1	calm1:5, calm3:4, cblb:3, ikzf1:3, calm2:3, jun:2, ptprk:1, cdk4:1, gata3:1, maf:1, ptgs2:1, fos:1, tle4:1, pparg:1, itch:1, prkcq:1, ptpn1:1
e2fl_top_100	74	cathepsin_tunde	11	4.16	1.93	3.5448	tbc1d22a:2, irf8:2, pygl:2, abcg2:1, abcc3:1, stom:1, il8:1, cebpb:1	ctsd:3, ctsa:3, ctsc:2, ctsl1:1, ctss:1, ctsl2:1
e2fl_top_100	74	biocarta_nuclearrs_pathway	8	2.76	1.48	3.5409	ppara:4, abcc3:1, cps1:1, stom:1, cebpb:1	nr0b2:2, rara:2, pparg:1, abcc3:1, nr1h3:1, nr1h4:1
e2fl_top_100	74	reactome_platelet_adhesion_to_exposed_collagen	10	3.8	1.756	3.5309	cd9:3, stom:2, irf8:1, fgfr2:1, epha4:1, abcg2:1, gab2:1	fyn:5, itgb1:2, fcer1g:1, itga2:1, cd36:1
e2fl_top_100	74	nad_phosphorylation_and_dephosphorylation	4	1.04	0.841	3.5211	arg2:1, slc16a1:1, c11orf17:1, tbc1d22a:1	nadk:3, nnt:1
e2fl_top_100	74	biocarta_igf1mtor_pathway	36	23.4	3.594	3.5059	rpl27a:7, rpl7a:5, pdk1:4, gnai1:3, fgfr2:3, epha4:2, myo5b:2, gab2:2, ghr:1, abcc3:1, tbc1d22a:1, c21orf70:1, arg2:1, ccdc88a:1, pygl:1, cebpb:1	pik3r1:5, pik3ca:5, eif2s1:4, eif2s3:3, eif4ebp1:3, pdpk1:3, igf1r:2, rps6:2, eif2b5:2, pten:1, igf1:1, ppp2ca:1, eif4e:1, pdk2:1, akt1:1, gsk3b:1
e2fl_top_100	74	reactome_regulation_of_beta_cell_development	204	159.88	12.611	3.4987	rpl27a:82, rpl7a:82, tbc1d22a:10, cebpb:6, pdk1:3, slc16a1:3, slc9a3r1:3, pygl:3, ppara:2, fgfr2:2, tmem138:2, epha4:1, abcg2:1, maml2:1, myo5b:1, arg2:1, ccdc88a:1	rps7:4, rps10:4, rpl13:4, rpl4:3, rpl7:3, rps9:3, rps23:3, rpl35:3, rps24:3, rpl30:3, rps20:3, rpl3:3, rps14:3, akt3:3, rps3p3:3, rpl23a:3, rpl5:2, rpl3l:2, rpl7a:2, gck:2, rpl28:2, rpl10a:2, rpl15:2, rps21:2, rps16p1:2, rpsa:2, rps12:2, rps6:2, rps27ap11:2, rps2:2, fau:2, ac010724.8:2, rplp0p3:2, rpl26:2, rplp2:2, rpl37a:2, rpl39:2, rps28:2, rps15p5:2, rplp1:2, rpl12:2, rpl36a:2, rps4x:2, rpl13a…
e2fl_top_100	74	il27-mediated_signaling_events	17	7.52	2.725	3.4787	ghr:5, il8:2, lif:2, cebpb:2, phldb2:1, rpl27a:1, ppara:1, irf8:1, rpl7a:1, mylk:1	il6:3, stat3:2, jak1:2, stat5a:2, jak2:1, tgfb1:1, il6st:1, il27ra:1, tyk2:1, stat1:1, gata3:1, il1b:1
e2fl_top_100	74	kegg_00280_valine__leucine_and_isoleucine_degradation	41	22.08	5.446	3.474	aldh6a1:16, rpl7a:6, pdk1:4, pygl:4, rpl27a:3, abcc3:2, cps1:2, slc9a3r1:1, tbc1d22a:1, myo5b:1, il8:1	aldh3a2:5, dld:3, hsd17b10:3, aldh2:3, acaa1:2, hadhb:2, pccb:2, acat1:2, aldh9a1:1, aldh1b1:1, aldh3a1:1, ehhadh:1, pcca:1, acads:1, acaa2:1, mccc2:1, mccc1:1, bcat2:1, aldh7a1:1, abat:1, hadh:1, aox1:1, aldh1a3:1, bcat1:1, acadm:1, hibadh:1, hmgcs2:1
e2fl_top_100	74	reactome_activation_of_nmda_receptor_upon_glutamate_binding_and_postsynaptic_events	44	27.12	4.868	3.4678	myo5b:6, rpl7a:6, gnai1:4, l1cam:3, myf6:3, epha4:2, abcc3:2, tbc1d22a:2, mylk:2, rpl27a:2, slc9a3r1:2, arg2:2, pygl:2, cps1:1, dusp10:1, cebpb:1, rab13:1, ppara:1, gab2:1	mapk1:8, calm1:5, calm3:4, raf1:3, pdpk1:3, calm2:3, adcy1:2, camk2d:2, hras:2, camk2a:2, rps6ka2:2, gria2:1, adcy3:1, rps6ka1:1, adcy8:1, grin2b:1, camk2g:1, dlg4:1, rps6ka6:1
e2fl_top_100	74	biocarta_cdk5_pathway	22	12.4	2.784	3.4484	myo5b:4, gab2:3, rpl27a:2, ppara:2, rpl7a:2, dusp10:2, pygl:2, rab13:1, slc9a3r1:1, gnai1:1, cps1:1, tbc1d22a:1	mapk1:8, mapk3:3, raf1:3, map2k1:2, hras:2, cdk5r1:1, map2k2:1, cdk5:1, ngf:1
e2fl_top_100	74	reactome_activated_tak1_mediates_p38_mapk_activation	17	7.36	2.797	3.4465	rpl7a:4, rpl27a:2, abcc3:2, il8:2, dusp10:2, stom:1, irf8:1, fgfr2:1, pygl:1, stk39:1	mapk14:5, mapkapk2:4, mapk11:2, map2k3:2, traf6:2, map3k7:1, map3k7ip1:1
e2fl_top_100	74	hs_codeine_and_morphine_metabolism_wp1604_38483.txt	6	2.32	1.069	3.4416	abcc3:2, pdk1:1, slc9a3r1:1, cps1:1, stom:1	cyp3a4:3, abcc2:2, abcc3:1
e2fl_top_100	74	kegg_05020_prion_diseases	37	24.24	3.711	3.4382	myo5b:4, rpl7a:4, rpl27a:4, l1cam:3, gab2:3, dusp10:2, cebpb:2, slc9a3r1:2, ppara:2, pygl:2, epha4:1, abcg2:1, abcc3:1, tbc1d22a:1, irf8:1, fgfr2:1, gnai1:1, maml2:1, stom:1	mapk1:8, fyn:5, hspa5:4, mapk3:3, map2k1:2, ubb:2, notch1:2, map2k2:1, prnp:1, lamc1:1, ube2g2:1, elk1:1, ncam1:1, bax:1, sept5:1, ncam2:1, ccl5:1, sod1:1
e2fl_top_100	74	biocarta_tgfb_pathway	18	9.12	2.587	3.4324	cebpb:3, ppara:2, rpl7a:2, cldn1:1, epha4:1, rpl27a:1, ghr:1, gnai1:1, stom:1, myo5b:1, fgfr2:1, gab2:1, pygl:1, dusp10:1	mapk3:3, map2k1:2, ep300:2, tgfb3:2, apc:1, map3k7:1, tgfb1:1, tgfbr2:1, cdh1:1, smad3:1, tgfbr1:1, smad4:1, map3k7ip1:1
e2fl_top_100	74	hs_type_ii_diabetes_mellitus_wp1584_38693.txt	21	10.24	3.14	3.4273	ghr:2, fgfr2:2, rpl7a:2, gab2:2, dusp10:2, pdk1:1, rpl27a:1, slc9a3r1:1, gnai1:1, tbc1d22a:1, ppara:1, myo5b:1, irf8:1, usp2:1, pygl:1, cebpb:1	mapk1:8, pik3r5:4, surf1:2, mapk8:1, socs4:1, ikbkb:1, ins:1, mafa:1, prkcd:1, adipoq:1
e2fl_top_100	74	kegg_00740_riboflavin_metabolism	16	7.68	2.428	3.4272	myo5b:3, pygl:3, tbc1d22a:2, rpl7a:2, rpl27a:1, maml2:1, arg2:1, tnxb:1, ercc5:1, tmem138:1	flad1:6, acp1:3, tyr:1, mtmr6:1, enpp1:1, mtmr2:1, enpp3:1, phpt1:1, acp2:1
e2fl_top_100	74	reactome_frs2_mediated_activation	28	15.92	3.558	3.3951	gab2:5, rpl27a:3, gnai1:3, rpl7a:3, ppara:2, myo5b:2, dusp10:2, pygl:2, rab13:1, slc9a3r1:1, cps1:1, tbc1d22a:1, stom:1, arg2:1	mapk1:8, raf1:3, mapk3:3, map2k1:2, kras:2, hras:2, map2k2:1, braf:1, nras:1, ywhab:1, ngf:1, rapgef1:1, crk:1, ntrk1:1
e2fl_top_100	74	reactome_cellextracellular_matrix_interactions	20	7.76	3.609	3.3917	rpl27a:4, rpl7a:4, stom:3, phldb2:1, ghr:1, abcc3:1, slc9a3r1:1, myo5b:1, nebl:1, cd9:1, mylk:1, tmem138:1	plekhc1:3, rsu1:3, ilk:3, arhgef6:2, flna:2, itgb1:2, actn1:2, vasp:1, flnc:1, pxn:1
e2fl_top_100	74	biocarta_il12_pathway	16	6.88	2.698	3.3809	il8:4, ghr:2, gnai1:2, rpl7a:2, dusp10:2, slc9a3r1:1, irf8:1, pygl:1, stk39:1	mapk14:5, cxcr3:2, ccr5:2, jun:2, cd247:1, jak2:1, tyk2:1, mapk8:1, etv5:1
e2fl_top_100	74	alk1_pathway	230	179.12	15.062	3.3781	rpl7a:29, rpl27a:21, cebpb:18, fgfr2:12, ppara:12, myo5b:11, epha4:10, tbc1d22a:10, il8:9, pygl:9, dusp10:8, arg2:8, abcc3:7, stom:7, slc9a3r1:6, irf8:5, myf6:5, ghr:5, tmem138:4, gab2:4, pdk1:4, slc16a1:3, ccdc88a:3, abcg2:3, c11orf17:2, slc1a4:2, mylk:2, stk39:2, fam117a:1, cldn1:1, rab13:1, tnxb:1, cps1:1, plxnb2:1, cd9:1, gnai1:1, maml2:1	hspa8:9, mapk1:8, xpo1:5, rab5a:5, calm1:5, ppp1ca:5, mapk14:5, map3k12:4, ran:4, hspb1:4, mapkapk2:4, grb2:4, calm3:4, ikzf1:3, mapk13:3, pdpk1:3, cblb:3, raf1:3, eif4ebp1:3, kpnb1:3, myc:3, mapk3:3, ube2i:3, prkaca:3, calm2:3, shc1:2, traf6:2, gadd45b:2, ppp2r2a:2, ep300:2, ctbp1:2, map2k3:2, nos2:2, csnk1a1:2, mapk12:2, eif2a:2, rhoa:2, tgfb3:2, sos1:2, jun:2, mapk11:2, atf2:2, hnf4a:2, yap1:2…
e2fl_top_100	74	hs_serotonin_receptor_4-6-7_--_nr3c_signaling_wp734_34438.txt	17	8.76	2.454	3.3574	cebpb:3, rpl27a:2, stom:2, rab13:1, abcc3:1, gnai1:1, ppara:1, myo5b:1, arg2:1, rpl7a:1, gab2:1, pygl:1, dusp10:1	mapkapk2:4, mapk3:3, gnas:3, map2k1:2, srf:1, map2k2:1, braf:1, elk1:1, rps6ka5:1
e2fl_top_100	74	reactome_glucose_and_other_sugar_slc_transporters	22	11.56	3.11	3.3567	abcc3:4, pdk1:2, rpl27a:2, abcg2:2, slc9a3r1:2, tbc1d22a:2, myo5b:2, arg2:2, pygl:2, stom:1, rpl7a:1	slc44a2:4, slc44a4:4, slc16a1:1, slc2a3:1, slc11a2:1, slc5a1:1, slc39a8:1, slc2a9:1, slc13a1:1, slc44a3:1, slc2a1:1, slc13a3:1, slc16a3:1, rhbg:1, slc13a2:1, slc13a5:1
e2fl_top_100	74	reactome_signal_attenuation	15	6.56	2.518	3.352	rpl27a:5, fgfr2:3, gab2:3, ghr:2, dusp10:1, ppara:1	grb2:4, mapk3:3, shc1:2, sos1:2, dok1:1, ins:1, grb10:1, crk:1
e2fl_top_100	74	kegg_00643_styrene_degradation	2	0.36	0.49	3.3476	arg2:1, stom:1	hgd:1, fah:1
e2fl_top_100	74	kegg_00564_glycerophospholipid_metabolism	49	32	5.107	3.3286	gnai1:16, rpl7a:9, phldb2:3, rpl27a:3, tbc1d22a:3, myo5b:3, abcg2:2, arg2:2, tmem138:2, pdk1:1, cps1:1, maml2:1, ppara:1, fgfr2:1, pygl:1	lypla1:5, sh3glb1:3, jmjd7-pla2g4b:3, ptdss1:2, gpd1:2, dgke:1, dgkh:1, u47924.1:1, pla2g4e:1, pla2g12a:1, dgkq:1, pla2g1b:1, pla2g2d:1, pgs1:1, pla2g5:1, pisd:1, pla2g10:1, agpat3:1, mboat2:1, pla2g6:1, lpcat3:1, crls1:1, ard1a:1, dgkz:1, agpat4:1, pla2g4b:1, cpt1b:1, pla2g2e:1, cds1:1, pla2g2c:1, pla2g12b:1, ppap2c:1, dgkg:1, pla2g2f:1, pla2g4a:1, pla2g2a:1, pla2g3:1, ache:1, ppap2a:1
e2fl_top_100	74	bmp_receptor_signaling	151	113.12	11.381	3.3284	rpl7a:21, rpl27a:13, cebpb:11, dusp10:8, myo5b:8, fgfr2:7, ppara:7, il8:7, arg2:6, tbc1d22a:6, pygl:6, stom:5, irf8:4, abcc3:3, myf6:3, slc9a3r1:3, slc16a1:2, epha4:2, c11orf17:2, ccdc88a:2, tmem138:2, slc1a4:2, gab2:2, pdk1:2, abcg2:2, ghr:2, cps1:2, mylk:2, stk39:2, fam117a:1, rab13:1, tnxb:1, plxnb2:1, cd9:1, gnai1:1, maml2:1	mapk1:8, xpo1:5, rab5a:5, calm1:5, ppp1ca:5, mapk14:5, map3k12:4, ran:4, hspb1:4, mapkapk2:4, calm3:4, ikzf1:3, mapk13:3, cblb:3, raf1:3, eif4ebp1:3, kpnb1:3, mapk3:3, prkaca:3, calm2:3, traf6:2, gadd45b:2, map2k3:2, nos2:2, csnk1a1:2, mapk12:2, jun:2, mapk11:2, atf2:2, ywhaz:2, rac1:2, atm:2, srf:1, ptprk:1, mapk8:1, bmp7:1, map3k7ip1:1, map3k7:1, ptgs2:1, dusp16:1, pparg:1, atf6:1, cdk4:1, map3…
e2fl_top_100	74	kegg_00562_inositol_phosphate_metabolism	35	18.28	5.029	3.3246	gnai1:8, pdk1:5, fgfr2:4, gab2:4, slc9a3r1:2, tbc1d22a:2, myo5b:2, irf8:2, pygl:2, rpl27a:1, abcc3:1, rpl7a:1, ccdc88a:1	pik3ca:5, pik3cd:5, pik3cg:5, pik3cb:4, pik3c2a:2, plcb2:2, plcb1:2, inpp4b:1, plcb4:1, pten:1, pip5k1b:1, pi4kb:1, inpp4a:1, impa1:1, pikfyve:1, impa2:1, plcb3:1
e2fl_top_100	74	beta-alanine_degradation_i	1	0.08	0.277	3.3226	aldh6a1:1	abat:1
e2fl_top_100	74	go_0043120_tnf_binding	1	0.08	0.277	3.3226	mylk:1	a2m:1
e2fl_top_100	74	l-dopachrome_biosynthesis	1	0.08	0.277	3.3226	tnxb:1	tyr:1
e2fl_top_100	74	taurine_biosynthesis	1	0.08	0.277	3.3226	ghr:1	cdo1:1
e2fl_top_100	74	biocarta_mal_pathway	29	17.08	3.593	3.3175	rpl7a:6, rpl27a:3, pygl:3, dusp10:3, ppara:2, myo5b:2, gab2:2, rab13:1, slc9a3r1:1, gnai1:1, cps1:1, tbc1d22a:1, plxnb2:1, slc1a4:1, cebpb:1	mapk1:8, raf1:3, mapk3:3, rac1:2, rock1:2, map2k1:2, rhoa:2, hras:2, srf:1, map2k2:1, cdc42:1, mapk8:1, map3k1:1
e2fl_top_100	74	reactome_myogenessis	20	10.72	2.807	3.3066	il8:3, rpl7a:3, myf6:3, dusp10:3, epha4:2, slc9a3r1:1, maml2:1, ccdc88a:1, stk39:1, pygl:1, cebpb:1	mapk14:5, mapk11:2, mapk12:2, abl1:1, cdc42:1, myod1:1, myf5:1, cdh2:1, myog:1, tcf3:1, ctnnb1:1, mef2c:1, neo1:1, ctnna1:1
e2fl_top_100	74	syndecan-4-mediated_signaling_events	25	13.68	3.424	3.3057	epha4:2, il8:2, irf8:2, fgfr2:2, cd9:2, stom:2, abcc3:1, l1cam:1, cps1:1, plxnb2:1, myo5b:1, rpl7a:1, cebpb:1, rpl27a:1, gnai1:1, tnxb:1, nebl:1, slc1a4:1, pygl:1	itga5:3, fgfr1:2, rac1:2, rhoa:2, cxcr4:2, itgb1:2, actn1:2, sdcbp:1, mmp9:1, fzd7:1, sdc4:1, f2:1, prkcd:1, tfpi:1, ccl5:1, fgf2:1, pak1:1
e2fl_top_100	74	kegg_04962_vasopressin-regulated_water_reabsorption	17	9.72	2.208	3.2966	gnai1:4, stom:2, rpl7a:2, pygl:2, rpl27a:1, rab13:1, abcg2:1, slc9a3r1:1, myo5b:1, irf8:1, c11orf17:1	prkaca:3, gnas:3, arhgdib:3, adcy6:2, stx4:2, adcy3:1, adcy9:1, arhgdia:1, prkx:1
e2fl_top_100	74	hs_fatty_acid_omega_oxidation_wp206_31999.txt	10	3.44	2.002	3.2773	pdk1:2, pygl:2, aldh6a1:1, tnxb:1, ghr:1, abcg2:1, abcc3:1, cps1:1	cyp3a4:3, aldh2:3, adh1c:2, aldh1a1:2
e2fl_top_100	74	regulation_of_cytoplasmic_and_nuclear_smad2/3_signaling	222	174.12	14.613	3.2766	rpl7a:29, rpl27a:20, cebpb:18, ppara:12, myo5b:11, fgfr2:10, tbc1d22a:10, il8:9, pygl:9, dusp10:8, arg2:8, epha4:7, abcc3:7, stom:7, slc9a3r1:6, irf8:5, myf6:4, tmem138:4, gab2:4, pdk1:4, ghr:4, slc16a1:3, ccdc88a:3, abcg2:3, c11orf17:2, slc1a4:2, mylk:2, stk39:2, fam117a:1, cldn1:1, rab13:1, tnxb:1, cps1:1, plxnb2:1, cd9:1, gnai1:1, maml2:1	hspa8:9, mapk1:8, xpo1:5, rab5a:5, calm1:5, ppp1ca:5, mapk14:5, map3k12:4, ran:4, hspb1:4, mapkapk2:4, grb2:4, calm3:4, ikzf1:3, mapk13:3, pdpk1:3, cblb:3, raf1:3, eif4ebp1:3, kpnb1:3, myc:3, mapk3:3, ube2i:3, prkaca:3, calm2:3, shc1:2, traf6:2, gadd45b:2, ppp2r2a:2, ep300:2, ctbp1:2, map2k3:2, nos2:2, csnk1a1:2, mapk12:2, eif2a:2, rhoa:2, sos1:2, jun:2, mapk11:2, atf2:2, hnf4a:2, yap1:2, pias4:2…
e2fl_top_100	74	regulation_of_nuclear_smad2/3_signaling	222	174.12	14.613	3.2766	rpl7a:29, rpl27a:20, cebpb:18, ppara:12, myo5b:11, fgfr2:10, tbc1d22a:10, il8:9, pygl:9, dusp10:8, arg2:8, epha4:7, abcc3:7, stom:7, slc9a3r1:6, irf8:5, myf6:4, tmem138:4, gab2:4, pdk1:4, ghr:4, slc16a1:3, ccdc88a:3, abcg2:3, c11orf17:2, slc1a4:2, mylk:2, stk39:2, fam117a:1, cldn1:1, rab13:1, tnxb:1, cps1:1, plxnb2:1, cd9:1, gnai1:1, maml2:1	hspa8:9, mapk1:8, xpo1:5, rab5a:5, calm1:5, ppp1ca:5, mapk14:5, map3k12:4, ran:4, hspb1:4, mapkapk2:4, grb2:4, calm3:4, ikzf1:3, mapk13:3, pdpk1:3, cblb:3, raf1:3, eif4ebp1:3, kpnb1:3, myc:3, mapk3:3, ube2i:3, prkaca:3, calm2:3, shc1:2, traf6:2, gadd45b:2, ppp2r2a:2, ep300:2, ctbp1:2, map2k3:2, nos2:2, csnk1a1:2, mapk12:2, eif2a:2, rhoa:2, sos1:2, jun:2, mapk11:2, atf2:2, hnf4a:2, yap1:2, pias4:2…
e2fl_top_100	74	tgf-beta_receptor_signaling	222	174.12	14.613	3.2766	rpl7a:29, rpl27a:20, cebpb:18, ppara:12, myo5b:11, fgfr2:10, tbc1d22a:10, il8:9, pygl:9, dusp10:8, arg2:8, epha4:7, abcc3:7, stom:7, slc9a3r1:6, irf8:5, myf6:4, tmem138:4, gab2:4, pdk1:4, ghr:4, slc16a1:3, ccdc88a:3, abcg2:3, c11orf17:2, slc1a4:2, mylk:2, stk39:2, fam117a:1, cldn1:1, rab13:1, tnxb:1, cps1:1, plxnb2:1, cd9:1, gnai1:1, maml2:1	hspa8:9, mapk1:8, xpo1:5, rab5a:5, calm1:5, ppp1ca:5, mapk14:5, map3k12:4, ran:4, hspb1:4, mapkapk2:4, grb2:4, calm3:4, ikzf1:3, mapk13:3, pdpk1:3, cblb:3, raf1:3, eif4ebp1:3, kpnb1:3, myc:3, mapk3:3, ube2i:3, prkaca:3, calm2:3, shc1:2, traf6:2, gadd45b:2, ppp2r2a:2, ep300:2, ctbp1:2, map2k3:2, nos2:2, csnk1a1:2, mapk12:2, eif2a:2, rhoa:2, sos1:2, jun:2, mapk11:2, atf2:2, hnf4a:2, yap1:2, pias4:2…
e2fl_top_100	74	kegg_00520_amino_sugar_and_nucleotide_sugar_metabolism	32	20.44	3.536	3.2688	pygl:11, abcg2:6, myo5b:5, rpl27a:4, rpl7a:2, pdk1:1, abcc3:1, gnai1:1, tmem138:1	uap1:3, ugp2:3, gale:3, hk2:3, pmm2:2, gck:2, pgm3:2, hk1:2, nagk:2, pgm1:1, nans:1, hexb:1, gmppb:1, gnpnat1:1, ugdh:1, gnpda1:1, pgm2:1, mpi:1, gfpt2:1
e2fl_top_100	74	hs_delta-notch_signaling_pathway_wp61_35651.txt	86	57.6	8.713	3.2595	cebpb:9, maml2:7, rpl7a:6, gab2:6, rpl27a:5, epha4:4, ghr:4, tbc1d22a:4, fgfr2:4, ppara:4, ercc5:4, pdk1:3, myo5b:3, gnai1:3, l1cam:2, il8:2, mylk:2, dusp10:2, usp2:2, pygl:2, slc7a2:1, abcg2:1, cps1:1, irf8:1, cd9:1, slc9a3r1:1, stom:1, arg2:1	mapk1:8, pik3r1:5, egfr:5, adam10:4, pik3r2:4, cul1:3, psen1:3, mapk3:3, nfkbia:3, fbxw7:3, rela:3, notch4:2, jun:2, ep300:2, yy1:2, app:2, notch1:2, stat3:2, jak2:1, tp53:1, adam17:1, egf:1, aph1a:1, spen:1, maml3:1, tcf3:1, hdac2:1, akt1:1, maml1:1, itch:1, smad4:1, fhl1:1, ncor2:1, lck:1, smad3:1, mef2c:1, numb:1, mfng:1, notch2:1, skp1:1, ncor1:1, skp2:1, rbx1:1, notch3:1, cntn1:1, gsk3b:1
e2fl_top_100	74	kegg_04744_phototransduction	16	7.72	2.542	3.2577	gnai1:4, pygl:4, rpl7a:3, epha4:1, myo5b:1, arg2:1, myf6:1, mylk:1	calm1:5, calml3:2, gnat3:1, gnat2:1, arrb1:1, calml5:1, calml6:1, gngt1:1, arrb2:1, grk1:1, gnb1:1
e2fl_top_100	74	reactome_creb_phophorylation_through_the_activation_of_ras	39	23.88	4.649	3.2526	myo5b:6, rpl7a:6, myf6:3, epha4:2, abcc3:2, tbc1d22a:2, mylk:2, rpl27a:2, slc9a3r1:2, arg2:2, pygl:2, l1cam:1, cps1:1, dusp10:1, cebpb:1, rab13:1, gnai1:1, ppara:1, gab2:1	mapk1:8, calm1:5, calm3:4, raf1:3, calm2:3, pdpk1:3, camk2a:2, rps6ka2:2, camk2d:2, hras:2, rps6ka1:1, camk2g:1, dlg4:1, rps6ka6:1, grin2b:1
e2fl_top_100	74	hs_phase_i,_non_p450_wp136_31942.txt	6	1.84	1.281	3.2484	pdk1:1, irf8:1, arg2:1, rpl27a:1, cd9:1, pygl:1	lipa:5, pon2:1
e2fl_top_100	74	reactome_regulation_of_gene_expression_in_beta_cells	199	158.28	12.591	3.234	rpl27a:82, rpl7a:82, tbc1d22a:10, cebpb:4, pdk1:3, slc16a1:3, slc9a3r1:3, pygl:3, tmem138:2, epha4:1, abcg2:1, ppara:1, myo5b:1, arg2:1, fgfr2:1, ccdc88a:1	rps7:4, rps10:4, rpl13:4, rpl4:3, rpl7:3, rps9:3, rps23:3, rpl35:3, rps24:3, rpl30:3, rps20:3, rpl3:3, rps14:3, akt3:3, rps3p3:3, rpl23a:3, rpl5:2, rpl3l:2, rpl7a:2, gck:2, rpl28:2, rpl10a:2, rpl15:2, rps21:2, rps16p1:2, rpsa:2, rps12:2, rps6:2, rps27ap11:2, rps2:2, fau:2, ac010724.8:2, rplp0p3:2, rpl26:2, rplp2:2, rpl37a:2, rpl39:2, rps28:2, rps15p5:2, rplp1:2, rpl12:2, rpl36a:2, rps4x:2, rpl13a…
e2fl_top_100	74	alk1_signaling_events	228	179	15.185	3.2269	rpl7a:29, rpl27a:21, cebpb:18, ppara:12, fgfr2:11, myo5b:11, tbc1d22a:10, epha4:9, il8:9, pygl:9, dusp10:8, arg2:8, abcc3:7, stom:7, slc9a3r1:6, irf8:5, myf6:5, ghr:5, tmem138:4, gab2:4, pdk1:4, slc16a1:3, ccdc88a:3, abcg2:3, c11orf17:2, slc1a4:2, mylk:2, stk39:2, fam117a:1, cldn1:1, rab13:1, tnxb:1, cps1:1, plxnb2:1, cd9:1, gnai1:1, maml2:1	hspa8:9, mapk1:8, xpo1:5, rab5a:5, calm1:5, ppp1ca:5, mapk14:5, map3k12:4, ran:4, hspb1:4, mapkapk2:4, grb2:4, calm3:4, ikzf1:3, mapk13:3, pdpk1:3, cblb:3, raf1:3, eif4ebp1:3, kpnb1:3, myc:3, mapk3:3, ube2i:3, prkaca:3, calm2:3, shc1:2, traf6:2, gadd45b:2, ppp2r2a:2, ep300:2, ctbp1:2, map2k3:2, nos2:2, csnk1a1:2, mapk12:2, eif2a:2, rhoa:2, tgfb3:2, sos1:2, jun:2, mapk11:2, atf2:2, hnf4a:2, yap1:2…
e2fl_top_100	74	biocarta_myosin_pathway	23	10.96	3.736	3.2228	gnai1:6, rpl27a:3, rpl7a:3, slc9a3r1:2, plxnb2:2, myo5b:2, phldb2:1, stom:1, cd9:1, ccdc88a:1, mylk:1	rock1:2, plcb1:2, arhgef18:2, arhgef6:2, gnaq:2, arhgap5:1, myl7:1, arhgef12:1, ppp1r12b:1, arhgef7:1, gna12:1, arhgef2:1, arhgef11:1, gna13:1, arhgef5:1, gngt1:1, gnb1:1, arhgef9:1
e2fl_top_100	74	hs_triacylglyceride_synthesis_wp325_38844.txt	15	7	2.483	3.2215	abcg2:4, pygl:4, arg2:2, tbc1d22a:2, phldb2:1, epha4:1, ppara:1	dgat2:2, mogat2:2, gpd1:2, mogat1:2, ppap2c:1, lipf:1, agpat3:1, lpl:1, agpat4:1, ppap2a:1, lipe:1
e2fl_top_100	74	reactome_ctla4_inhibitory_signaling	36	22.4	4.223	3.2205	epha4:5, rpl7a:5, pdk1:4, tbc1d22a:4, gab2:4, pygl:3, abcg2:2, stom:2, myo5b:2, abcc3:1, slc9a3r1:1, irf8:1, fgfr2:1, ccdc88a:1	ppp2r1a:5, fyn:5, ppp2r5c:5, yes1:4, akt3:3, pdpk1:3, ppp2r5d:2, akt2:2, ptpn11:1, cd86:1, src:1, lck:1, ppp2ca:1, akt1:1, ppp2r1b:1
e2fl_top_100	74	ras_signaling_in_the_cd4+_tcr_pathway	35	20.12	4.622	3.2196	rpl7a:6, myo5b:4, pygl:4, il8:3, myf6:3, arg2:3, abcg2:1, cps1:1, tbc1d22a:1, c11orf17:1, mylk:1, dusp10:1, cebpb:1, rpl27a:1, slc9a3r1:1, gnai1:1, ppara:1, gab2:1	mapk1:8, calm1:5, calm3:4, prkaca:3, raf1:3, calm2:3, map2k1:2, jun:2, ptgs2:1, braf:1, nras:1, elk1:1, fos:1
e2fl_top_100	74	reactome_regulation_of_insulin_secretion_by_acetylcholine	24	12.44	3.595	3.2157	gnai1:7, slc9a3r1:3, stom:3, epha4:1, rpl27a:1, abcg2:1, tbc1d22a:1, myo5b:1, il8:1, arg2:1, nebl:1, fgfr2:1, rpl7a:1, mylk:1	gnai2:5, gnao1:3, gna11:2, gnai1:2, plcb2:2, itpr3:2, gnaq:2, plcb1:2, ins:1, plcb3:1, stxbp1:1, snap25:1
e2fl_top_100	74	biocarta_akap13_pathway	10	5.2	1.5	3.2	gnai1:3, pygl:2, tbc1d22a:2, rpl27a:1, rpl7a:1, ppara:1	prkar2a:3, rhoa:2, akap13:2, gna13:1, lpar1:1, gna12:1
e2fl_top_100	74	kegg_04512_ecm-receptor_interaction	34	18.44	4.891	3.1813	cd9:14, abcc3:4, tnxb:4, l1cam:2, stom:2, irf8:2, stk39:2, il8:1, fgfr2:1, rpl7a:1, mylk:1	itga5:3, itga3:2, cd44:2, itgav:2, sdc3:2, itga6:2, sdc1:2, itgb1:2, itgb7:1, tnr:1, lama4:1, lamc1:1, sdc2:1, itga2:1, sdc4:1, col11a1:1, lamb2:1, cd47:1, itgb4:1, dag1:1, itga7:1, cd36:1, itga4:1, itga2b:1, itgb3:1
e2fl_top_100	74	reactome_signalling_to_p38_via_rit_and_rin	26	14.72	3.553	3.1744	gab2:4, gnai1:3, rpl7a:3, rpl27a:2, ppara:2, myo5b:2, dusp10:2, pygl:2, rab13:1, slc9a3r1:1, cps1:1, tbc1d22a:1, stom:1, arg2:1	mapk1:8, raf1:3, mapk3:3, map2k1:2, kras:2, hras:2, map2k2:1, braf:1, nras:1, ywhab:1, ngf:1, ntrk1:1
e2fl_top_100	74	hs_gpcrs,_class_a_rhodopsin-like_wp455_38917.txt	55	38.2	5.307	3.1655	gnai1:24, il8:17, irf8:4, slc9a3r1:3, rpl27a:2, myo5b:2, l1cam:1, rpl7a:1, lif:1	ccr7:3, il8rb:3, ccr8:2, ccr5:2, cx3cr1:2, ccr6:2, fpr1:2, ccr4:2, ccr1:2, xcr1:2, il8ra:2, cxcr3:2, cxcr4:2, ccr10:2, cxcr5:2, ccr3:2, ccr9:2, oprm1:1, cnr1:1, adra2a:1, adrb2:1, htr2a:1, tubb3:1, cytsa:1, adora1:1, ffar1:1, tbxa2r:1, ednrb:1, oprd1:1, drd2:1, p2ry10:1, gpr65:1, lhcgr:1, ptger4:1, drd1:1, p2ry1:1
e2fl_top_100	74	kegg_00680_methane_metabolism	12	5.36	2.099	3.1631	pdk1:2, rpl27a:2, pygl:2, slc9a3r1:1, tbc1d22a:1, stom:1, ppara:1, arg2:1, rpl7a:1	shmt2:5, adh5:4, cat:3
e2fl_top_100	74	hs_gpcrs,_other_wp117_38915.txt	21	12.12	2.818	3.1507	gnai1:10, il8:5, epha4:1, rpl27a:1, slc9a3r1:1, myo5b:1, irf8:1, tnxb:1	il8rb:3, cxcr3:2, darc:2, ccr5:2, il8ra:2, hrh4:1, cnr1:1, cytsa:1, gpr183:1, grm1:1, adrb2:1, gpr143:1, s1pr1:1, htr2a:1, lphn3:1
e2fl_top_100	74	epha_forward_signaling	18	7.92	3.201	3.1495	epha4:6, rpl27a:4, fgfr2:2, rpl7a:2, ghr:1, myo5b:1, gab2:1, pygl:1	cbl:3, rock1:2, rhoa:2, epha8:2, epha4:1, ngef:1, vav3:1, efna2:1, efna5:1, epha3:1, cdk5:1, efna1:1, crk:1
e2fl_top_100	74	sig_chemotaxis	62	43.64	5.83	3.1492	rpl27a:10, pdk1:9, rpl7a:6, fgfr2:5, myo5b:4, gnai1:4, gab2:4, epha4:3, irf8:3, ccdc88a:3, mylk:2, slc9a3r1:2, slc16a1:1, ghr:1, abcc3:1, tbc1d22a:1, plxnb2:1, tmem138:1, pygl:1	cfl1:5, pik3cd:5, pik3ca:5, pik3r1:5, pik3cg:5, pak2:4, akt3:3, gdi2:3, actr2:2, rock1:2, akt2:2, actr3:2, racgap1p:2, wasf1:2, rps4x:2, itpr3:2, cfl2:2, pten:1, sag:1, arhgef11:1, cdc42:1, pak4:1, arhgap1:1, btk:1, akt1:1, pak1:1
e2fl_top_100	74	p38_mapk_signaling_pathway	131	100.16	9.886	3.1197	rpl7a:18, rpl27a:11, cebpb:10, dusp10:7, il8:7, ppara:6, arg2:6, myo5b:6, stom:5, pygl:5, irf8:4, fgfr2:4, tbc1d22a:4, abcc3:3, myf6:3, slc16a1:2, epha4:2, c11orf17:2, ccdc88a:2, slc1a4:2, pdk1:2, abcg2:2, ghr:2, mylk:2, slc9a3r1:2, stk39:2, fam117a:1, tmem138:1, rab13:1, tnxb:1, gab2:1, cps1:1, plxnb2:1, cd9:1, gnai1:1, maml2:1	xpo1:5, rab5a:5, calm1:5, mapk14:5, map3k12:4, ran:4, hspb1:4, mapkapk2:4, calm3:4, ikzf1:3, mapk13:3, cblb:3, raf1:3, eif4ebp1:3, kpnb1:3, mapk3:3, prkaca:3, calm2:3, traf6:2, gadd45b:2, map2k3:2, nos2:2, csnk1a1:2, mapk12:2, jun:2, mapk11:2, atf2:2, ywhaz:2, rac1:2, atm:2, srf:1, ptprk:1, mapk8:1, map3k7ip1:1, map3k7:1, ptgs2:1, dusp16:1, pparg:1, atf6:1, cdk4:1, map3k1:1, gata3:1, mef2c:1, bax…
e2fl_top_100	74	hs_serotonin_receptor_2_--_elk-srf-gata4_signaling_wp732_34476.txt	19	10.28	2.807	3.107	rpl27a:3, gnai1:2, ppara:2, rpl7a:2, cebpb:2, abcc3:1, slc9a3r1:1, cps1:1, stom:1, myo5b:1, gab2:1, pygl:1, dusp10:1	mapkapk2:4, mapk3:3, raf1:3, map2k1:2, gnaq:2, srf:1, map2k2:1, htr2a:1, elk1:1, gata4:1
e2fl_top_100	74	biocarta_epha4_pathway	11	4.32	2.155	3.1	fgfr2:2, epha4:2, stom:2, rpl27a:1, abcg2:1, cd9:1, rpl7a:1, gab2:1	fyn:5, itgb1:2, rap1b:2, epha4:1, ephb1:1
e2fl_top_100	74	reactome_chylomicron_mediated_lipid_transport	13	6.28	2.17	3.0964	rpl27a:1, abcc3:1, slc9a3r1:1, cps1:1, tbc1d22a:1, stom:1, ppara:1, il8:1, arg2:1, tnxb:1, c11orf17:1, rpl7a:1, tmem138:1	p4hb:8, sdc1:2, ldlr:1, apoc3:1, lpl:1
e2fl_top_100	74	biocarta_no2il12_pathway	11	4.12	2.223	3.0944	ghr:2, gnai1:2, il8:2, irf8:1, arg2:1, slc9a3r1:1, rpl7a:1, hla-drb3:1	cd4:2, cxcr3:2, ccr5:2, nos2:2, cd247:1, jak2:1, tyk2:1
e2fl_top_100	74	insulin-mediated_glucose_transport	31	19.6	3.686	3.0932	rpl7a:5, myo5b:4, pygl:4, myf6:3, pdk1:2, abcc3:2, arg2:2, tbc1d22a:1, fgfr2:1, cd9:1, ccdc88a:1, mylk:1, rab13:1, rpl27a:1, slc9a3r1:1, stom:1	gys1:5, calm1:5, calm3:4, calm2:3, trip10:2, akt2:2, stx4:2, prkci:2, ywhae:1, ins:1, ppp1cc:1, rhoq:1, akt1:1, gsk3b:1
e2fl_top_100	74	biocarta_ceramide_pathway	31	19.04	3.867	3.0925	rpl7a:3, dusp10:3, rpl27a:2, abcg2:2, tbc1d22a:2, ppara:2, myo5b:2, il8:2, irf8:2, gab2:2, pygl:2, cebpb:2, abcc3:1, slc9a3r1:1, cps1:1, arg2:1, usp2:1	mapk1:8, nfkb1:4, raf1:3, rela:3, mapk3:3, map2k1:2, cycs:2, mapk8:1, map3k1:1, bax:1, tradd:1, aifm1:1, smpd1:1
e2fl_top_100	74	smid_breast_cancer_normal_like_dn	4	0.92	0.997	3.0903	fgfr2:2, myo5b:2	epn3:2, cds1:1, col11a1:1
e2fl_top_100	74	biocarta_tob1_pathway	9	3.68	1.725	3.0835	ghr:2, cebpb:2, irf8:1, fgfr2:1, epha4:1, rpl27a:1, stom:1	tgfb3:2, cd247:1, tgfb1:1, tgfbr1:1, tgfbr3:1, smad4:1, tgfbr2:1, smad3:1
e2fl_top_100	74	smid_breast_cancer_erbb2_up	77	50.28	8.668	3.0828	rpl7a:10, abcc3:7, rpl27a:7, tbc1d22a:6, stom:6, pygl:5, myo5b:4, arg2:4, cd9:3, ppara:3, epha4:2, abcg2:2, irf8:2, fgfr2:2, c11orf17:2, slc9a3r1:2, lif:2, pdk1:1, ghr:1, cps1:1, il8:1, mylk:1, tmem138:1, cebpb:1, maml2:1	p4hb:8, acsl1:4, slc44a4:4, eif5a:3, coro1b:3, traf4:2, prosc:2, serhl2:2, ggt1:2, sfrs6:2, dusp6:2, tmed2:2, erbb2:2, abcc2:2, ar:2, fasn:2, igkc:1, aldh4a1:1, abcc3:1, lama4:1, efna3:1, s100a8:1, scnn1a:1, aldh3b2:1, nol3:1, kynu:1, kiaa0100:1, fa2h:1, ighm:1, med24:1, fut3:1, aqp3:1, lrp1:1, lpcat3:1, muc1:1, hmgcs2:1, srpk3:1, cd46:1, tspan8:1, crkrs:1, ass1:1, sqstm1:1, supt6h:1, gcat:1, psm…
e2fl_top_100	74	glycerol_degradation_i	2	0.44	0.507	3.0792	abcg2:1, tbc1d22a:1	gdpd1:2
e2fl_top_100	74	st_jnk_mapk_pathway	31	19.24	3.833	3.0683	rpl7a:4, dusp10:3, pdk1:2, abcc3:2, cebpb:2, rpl27a:2, stom:2, arg2:2, gab2:2, epha4:1, abcg2:1, myo5b:1, il8:1, irf8:1, fgfr2:1, ccdc88a:1, tmem138:1, ppara:1, pygl:1	map3k12:4, dld:3, mapk10:2, shc1:2, traf6:2, jun:2, gck:2, atf2:2, gab1:1, myef2:1, tp53:1, mapk8:1, map3k1:1, mapk9:1, gadd45a:1, map3k10:1, map3k7:1, cdc42:1, map3k13:1, akt1:1
e2fl_top_100	74	calcium_signaling_in_the_cd4+_tcr_pathway	19	10.16	2.882	3.0672	rpl7a:4, il8:3, myf6:3, myo5b:2, arg2:2, pygl:2, abcg2:1, c11orf17:1, mylk:1	calm1:5, calm3:4, calm2:3, prkaca:3, jun:2, ptgs2:1, fos:1
e2fl_top_100	74	hs_matrix_metalloproteinases_wp129_38876.txt	11	4.44	2.142	3.0619	cldn1:2, il8:2, slc16a1:1, rpl27a:1, tbc1d22a:1, stom:1, rfpl2:1, fgfr2:1, cd9:1	bsg:2, tcf20:2, mmp14:1, mmp9:1, mmp2:1, mmp1:1, mmp24:1, timp2:1, mmp16:1
e2fl_top_100	74	glycogen_biosynthesis_ii_(from_udp-d-glucose)	13	5.48	2.468	3.0464	pygl:5, abcg2:2, rpl27a:1, abcc3:1, tbc1d22a:1, stom:1, myo5b:1, rpl7a:1	gys1:5, ugp2:3, gyg1:3, gbe1:1, gys2:1
e2fl_top_100	74	reactome_phase_1_functionalization	10	4.32	1.865	3.0463	abcc3:3, pdk1:2, irf8:1, tnxb:1, cps1:1, mylk:1, il8:1	cyp3a4:3, tbxas1:3, ptgis:2, ptgs2:1, smox:1
e2fl_top_100	74	reactome_further_platelet_releasate	39	26.32	4.181	3.0331	rpl7a:9, rpl27a:5, myo5b:5, myf6:4, slc9a3r1:3, arg2:3, abcc3:1, gnai1:1, cps1:1, tbc1d22a:1, ppara:1, irf8:1, pygl:1, mylk:1, tmem138:1, cebpb:1	cfl1:5, calm1:5, hspa5:4, calm3:4, ppia:3, tuba1:3, calm2:3, ttn:3, flna:2, tln1:2, cap1:1, sod1:1, plek:1, pfn1:1, wdr1:1
e2fl_top_100	74	reactome_immunoregulatory_interactions_between_a_lymphoid_and_a_non_lymphoid_cell	22	11.96	3.323	3.0217	irf8:11, cd9:4, cldn1:2, dleu2l:1, rpl27a:1, rpl7a:1, stom:1, il8:1	b2m:2, itgb2:2, cd19:2, itgb1:2, cd247:1, itgb7:1, cd8b:1, icam2:1, tyrobp:1, cd81:1, sell:1, cxadr:1, lilrb2:1, lilrb1:1, cd226:1, cdh1:1, itga4:1, lilrb3:1
e2fl_top_100	74	hs_sids_susceptibility_pathways_wp706_39483.txt	32	19.12	4.265	3.0197	ppara:7, rpl27a:4, cebpb:4, gnai1:3, il8:2, rpl7a:2, pdk1:1, aldh6a1:1, epha4:1, abcc3:1, slc9a3r1:1, tbc1d22a:1, arg2:1, irf8:1, tnxb:1, lif:1	nfkb1:4, il6:3, hspd1:3, ybx1:2, ep300:2, phox2a:2, ar:2, rora:1, gnb3:1, gata3:1, htr2a:1, ppargc1a:1, gata2:1, esr2:1, ece1:1, cc2d1a:1, sp1:1, ret:1, vipr1:1, acadm:1, slc9a3:1
e2fl_top_100	74	regulation_of_p38-alpha_and_p38-beta	119	90.84	9.33	3.0181	rpl7a:17, rpl27a:10, cebpb:9, myo5b:6, dusp10:5, stom:5, ppara:5, arg2:5, il8:5, pygl:5, irf8:4, tbc1d22a:4, abcc3:3, fgfr2:3, myf6:3, slc16a1:2, epha4:2, slc1a4:2, pdk1:2, abcg2:2, ghr:2, mylk:2, slc9a3r1:2, stk39:2, fam117a:1, c11orf17:1, ccdc88a:1, tmem138:1, rab13:1, tnxb:1, gab2:1, cps1:1, plxnb2:1, cd9:1, gnai1:1, maml2:1	mapk14:5, xpo1:5, rab5a:5, calm1:5, map3k12:4, mapkapk2:4, ran:4, hspb1:4, calm3:4, kpnb1:3, ikzf1:3, mapk3:3, cblb:3, raf1:3, eif4ebp1:3, prkaca:3, calm2:3, traf6:2, jun:2, mapk11:2, atf2:2, map2k3:2, nos2:2, ywhaz:2, csnk1a1:2, rac1:2, srf:1, tp53:1, ptprk:1, mapk8:1, csnk2a1:1, eif4e:1, dusp1:1, esr1:1, ppargc1a:1, map3k7ip1:1, ptgs2:1, lsp1:1, tcf3:1, dusp16:1, pparg:1, itch:1, rps6ka5:1, pak…
e2fl_top_100	74	biocarta_vitcb_pathway	11	4.92	2.019	3.0113	slc9a3r1:2, stom:2, pdk1:1, abcc3:1, tbc1d22a:1, arg2:1, c11orf17:1, rpl7a:1, tmem138:1	p4hb:8, slc2a3:1, slc2a1:1, slc23a2:1
e2fl_top_100	74	nephrin/neph1_signaling_in_the_kidney_podocyte	22	13.68	2.765	3.0094	fgfr2:2, rpl7a:2, ccdc88a:2, stom:2, gab2:2, pdk1:1, epha4:1, ghr:1, abcg2:1, plxnb2:1, myo5b:1, il8:1, cd9:1, dusp10:1, cldn1:1, rpl27a:1, slc1a4:1	fyn:5, grb2:4, rac1:2, mapk10:2, jun:2, prkci:2, pard6a:1, tjp1:1, akt1:1, arrb2:1, pak1:1
e2fl_top_100	74	kegg_00650_butanoate_metabolism	28	16.2	3.926	3.0053	aldh6a1:8, pygl:5, pdk1:4, abcc3:2, slc9a3r1:2, rpl27a:1, abcg2:1, cps1:1, tbc1d22a:1, myo5b:1, arg2:1, rpl7a:1	aldh3a2:5, aldh2:3, pdhb:2, aldh5a1:2, acat1:2, rdh13:2, aldh9a1:1, aldh1b1:1, aldh3a1:1, ehhadh:1, acads:1, aldh7a1:1, abat:1, hadh:1, pdha1:1, aldh1a3:1, rdh11:1, hmgcs2:1
e2fl_top_100	74	kegg_00980_metabolism_of_xenobiotics_by_cytochrome_p450	35	20.56	4.823	2.9943	pygl:7, pdk1:4, abcc3:4, cps1:4, rpl27a:3, ghr:2, abcg2:2, arg2:2, phldb2:1, tbc1d22a:1, il8:1, tnxb:1, c11orf17:1, tmem138:1, lif:1	adh5:4, cyp3a7:4, gstp1:3, cyp3a4:3, akr1c2:2, cyp3a5:2, cyp3a43:2, akr1c4:2, aldh3b1:2, cyp2c9:2, adh1c:2, gsto1:1, mgst1:1, ephx1:1, aldh3a1:1, aldh3b2:1, aldh1a3:1, gstk1:1
e2fl_top_100	74	biocarta_lair_pathway	11	4.16	2.285	2.9928	irf8:3, il8:3, tnxb:1, cd9:1, stom:1, lif:1, cebpb:1	il6:3, itgb1:2, itgb2:2, c7:1, selplg:1, itga4:1, il1a:1
e2fl_top_100	74	biocarta_il17_pathway	7	2.6	1.472	2.9892	lif:2, irf8:1, rpl7a:1, hla-drb3:1, il8:1, cebpb:1	il6:3, cd4:2, cd247:1, csf3:1
e2fl_top_100	74	kegg_04610_complement_and_coagulation_cascades	16	7.44	2.873	2.979	cd9:4, il8:2, rpl27a:1, abcc3:1, cps1:1, stom:1, arg2:1, tnxb:1, fgfr2:1, mylk:1, pygl:1, cebpb:1	cd59:2, plaur:2, f3:2, cd46:1, plat:1, cd55:1, serpina1:1, c7:1, f2:1, serpine1:1, fga:1, a2m:1, tfpi:1
e2fl_top_100	74	tryptophan_degradation_to_2-amino-3-carboxymuconate_semialdehyde	3	0.56	0.821	2.9735	abcc3:1, pygl:1, tbc1d22a:1	haao:1, kynu:1, tdo2:1
e2fl_top_100	74	st_granule_cell_survival_pathway	24	14.8	3.109	2.959	il8:4, dusp10:4, epha4:2, slc9a3r1:2, gnai1:2, rpl7a:2, tbc1d22a:1, stom:1, ppara:1, myo5b:1, arg2:1, cd9:1, gab2:1, pygl:1	mapk1:8, mapk10:2, asah1:2, jun:2, gnaq:2, apc:1, ephb2:1, mapk8:1, mapk9:1, dag1:1, fos:1, mapk8ip3:1, cxcl2:1
e2fl_top_100	74	hs_tgf_beta_signaling_pathway_wp560_38767.txt	30	17.08	4.368	2.9581	cebpb:4, ghr:3, il8:3, rpl7a:2, dusp10:2, stom:2, ppara:2, phldb2:1, epha4:1, tbc1d22a:1, irf8:1, fgfr2:1, mylk:1, rab13:1, rpl27a:1, slc9a3r1:1, gnai1:1, gab2:1, pygl:1	nfkb1:4, mapk3:3, jak1:2, jun:2, ep300:2, hras:2, stat3:2, tgfb1:1, stat1:1, mapk9:1, smad3:1, ctnnb1:1, egf:1, zeb2:1, tgfbr3:1, tgfbr2:1, fos:1, tgfbr1:1, smad4:1, serpine1:1
e2fl_top_100	74	hiv-1_nef:_negative_effector_of_fas_and_tnf-alpha	22	11	3.731	2.9487	irf8:4, il8:3, usp2:3, cebpb:3, rpl27a:2, tbc1d22a:2, rpl7a:2, abcg2:1, arg2:1, dusp10:1	nfkb1:4, nfkbia:3, rela:3, map3k14:3, chuk:2, cycs:2, cd247:1, birc3:1, mapk8:1, tradd:1, traf1:1
e2fl_top_100	74	kegg_04964_proximal_tubule_bicarbonate_reclamation	10	3.96	2.051	2.9449	cps1:4, pygl:3, pdk1:2, abcc3:1	gls:3, glud1:2, pck2:1, pck1:1, glud2:1, mdh1:1, gls2:1
e2fl_top_100	74	kegg_00760_nicotinate_and_nicotinamide_metabolism	18	9.76	2.803	2.9397	myo5b:3, pygl:2, aldh6a1:1, slc16a1:1, rpl27a:1, maml2:1, tbc1d22a:1, stom:1, il8:1, arg2:1, irf8:1, ercc5:1, cd9:1, rpl7a:1, c11orf17:1	nadk:3, cd38:2, pbef1:1, mtmr6:1, nnmt:1, aox1:1, nt5c1b:1, nudt12:1, enpp1:1, nmnat3:1, nnt:1, phpt1:1, enpp3:1, mtmr2:1, nadsyn1:1
e2fl_top_100	74	sig_pip3_signaling_in_cardiac_myoctes	67	47.84	6.536	2.9313	fgfr2:7, rpl7a:7, pdk1:5, ccdc88a:5, rpl27a:5, gab2:5, cebpb:4, pygl:4, epha4:3, myo5b:3, gnai1:3, ghr:2, abcc3:2, ppara:2, slc16a1:1, l1cam:1, tbc1d22a:1, plxnb2:1, il8:1, irf8:1, cd9:1, mylk:1, slc9a3r1:1, slc1a4:1	pik3cd:5, pik3ca:5, pak2:4, nolc1:4, grb2:4, myc:3, ebp:3, gsk3a:3, akt3:3, met:2, shc1:2, akt2:2, sos1:2, rps6ka2:2, ywhaz:2, sos2:1, cdc42:1, pard6a:1, igf1:1, akt1:1, pak1:1, pard3:1, ywhae:1, gab1:1, rps6ka1:1, pten:1, ywhah:1, gadd45a:1, pak4:1, ywhaq:1, irs4:1, ywhab:1, ywhag:1, erbb4:1, ptpn1:1, gsk3b:1
e2fl_top_100	74	biocarta_bcellsurvival_pathway	23	12.4	3.629	2.9212	pdk1:4, gnai1:3, fgfr2:3, gab2:3, stom:2, slc16a1:1, epha4:1, ghr:1, il8:1, irf8:1, cd9:1, rpl7a:1, ccdc88a:1	pik3r1:5, pik3ca:5, pik3cg:5, itgb1:2, cct4:2, dpf2:1, fos:1, akt1:1, jund:1
e2fl_top_100	74	kegg_02010_abc_transporters	12	5.36	2.289	2.9007	abcg2:2, abcc3:2, slc9a3r1:2, stom:2, irf8:1, gnai1:1, pygl:1, myo5b:1	abcg2:3, abcc2:2, abcc3:1, abcc1:1, abca1:1, cftr:1, abcc5:1, abcg8:1, tap1:1
e2fl_top_100	74	kegg_00625_tetrachloroethene_degradation	3	0.68	0.802	2.8925	arg2:1, rpl27a:1, myo5b:1	rdh13:2, rdh11:1
e2fl_top_100	74	biocarta_rho_pathway	48	34.6	4.637	2.8899	rpl27a:11, rpl7a:8, pdk1:5, slc9a3r1:4, tbc1d22a:3, tmem138:3, pygl:3, myo5b:2, phldb2:1, plxnb2:1, irf8:1, cd9:1, c11orf17:1, mylk:1, cebpb:1, arg2:1, gab2:1	arpc1b:9, cfl1:5, arpc5:5, arpc2:4, actr2:2, rock1:2, actr3:2, gsn:2, tln1:2, rhoa:2, arpc3:2, arhgap5:1, baiap2:1, pip5k1b:1, arpc1a:1, ppp1r12b:1, arpc4:1, arhgef11:1, arhgap1:1, src:1, pfn1:1, arhgef5:1
e2fl_top_100	74	reactome_inorganic_cation_anion_slc_transporters	21	11.92	3.148	2.8844	abcc3:4, slc9a3r1:4, arg2:3, irf8:3, pdk1:1, fam117a:1, maml2:1, tbc1d22a:1, stom:1, myo5b:1, stk39:1	slc12a2:2, slc3a1:2, slc1a2:1, slc4a2:1, slc9a5:1, slc12a7:1, slc7a7:1, slc4a5:1, slc36a2:1, slc4a10:1, slc24a6:1, slc7a9:1, slc26a3:1, slc15a3:1, slc43a1:1, slc34a1:1, slc9a3:1, slc15a4:1, slc7a8:1
e2fl_top_100	74	biocarta_cytokine_pathway	5	1.56	1.193	2.8834	il8:2, irf8:1, lif:1, cebpb:1	il6:3, il16:1, il1a:1
e2fl_top_100	74	biocarta_alk_pathway	19	9.52	3.293	2.8789	fgfr2:3, epha4:2, ghr:2, cebpb:2, rpl27a:1, slc9a3r1:1, gnai1:1, maml2:1, stom:1, ppara:1, ercc5:1, rpl7a:1, ccdc88a:1, pygl:1	atf2:2, tgfb3:2, tgfb1:1, bmp7:1, ctnnb1:1, mef2c:1, fzd1:1, apc:1, map3k7:1, rfc1:1, tgfbr3:1, tgfbr2:1, gata4:1, bmp10:1, tgfbr1:1, smad4:1, gsk3b:1
e2fl_top_100	74	biocarta_hivnef_pathway	52	34.84	5.998	2.8611	rpl7a:8, rpl27a:7, irf8:6, cebpb:4, myo5b:3, il8:3, arg2:3, usp2:3, tbc1d22a:2, pygl:2, slc16a1:1, epha4:1, abcg2:1, abcc3:1, rfpl2:1, fgfr2:1, mylk:1, dusp10:1, slc9a3r1:1, gnai1:1, stom:1	nfkb1:4, actg1:4, pak2:4, lmna:3, psen1:3, nfkbia:3, arhgdib:3, rela:3, map3k14:3, chuk:2, mdm2:2, gsn:2, cycs:2, cdc2l2:1, mapk8:1, map3k1:1, prkdc:1, tnfrsf1b:1, tradd:1, lmnb1:1, prkcd:1, traf1:1, birc3:1, lmnb2:1, numa1:1, sptan1:1, rasa1:1
e2fl_top_100	74	reactome_peptide_chain_elongation	190	156.6	11.783	2.8347	rpl27a:84, rpl7a:84, tbc1d22a:11, slc16a1:4, slc9a3r1:4, tmem138:2, arg2:1	rps7:4, rps10:4, eef1a1:4, rpl13:4, rpl4:3, rpl7:3, eef2:3, rps9:3, rps23:3, rpl35:3, rps24:3, rpl30:3, rps20:3, rpl3:3, rps14:3, rps3p3:3, rpl23a:3, rpl5:2, rpl3l:2, rpl7a:2, rpl28:2, rpl10a:2, rpl15:2, rps21:2, rps16p1:2, rpsa:2, rps12:2, rps6:2, rps27ap11:2, rps2:2, fau:2, ac010724.8:2, rplp0p3:2, rpl26:2, rplp2:2, rpl37a:2, rpl39:2, rps28:2, rps15p5:2, rplp1:2, rpl12:2, rpl36a:2, rps4x:2, rpl…
e2fl_top_100	74	sdc2-prkaca-prkacb-ncoa3-cd59_tunde	6	2.04	1.399	2.831	tnxb:1, rpl27a:1, abcg2:1, cd9:1, c11orf17:1, pygl:1	prkaca:3, cd59:2, sdc2:1
e2fl_top_100	74	biocarta_mpr_pathway	57	40.6	5.802	2.8265	rpl27a:9, pdk1:5, rpl7a:5, gnai1:5, pygl:4, tbc1d22a:3, myo5b:3, tmem138:3, ppara:3, gab2:3, dusp10:2, rab13:2, stom:2, slc7a2:1, abcg2:1, l1cam:1, irf8:1, c11orf17:1, cebpb:1, slc9a3r1:1, arg2:1	arpc1b:9, mapk1:8, arpc5:5, arpc2:4, prkar2a:3, gnas:3, mapk3:3, actr2:2, actr3:2, adcy1:2, hras:2, ccnb1:2, gnai1:2, arpc3:2, rps6ka1:1, arpc1a:1, cap1:1, arpc4:1, src:1, pin1:1, gngt1:1, gnb1:1
e2fl_top_100	74	reactome_regulated_proteolysis_of_p75ntr	14	6.84	2.544	2.8142	il8:2, irf8:2, cebpb:2, rpl27a:1, ghr:1, tbc1d22a:1, stom:1, myo5b:1, arg2:1, fgfr2:1, usp2:1	nfkb1:4, psen1:3, rela:3, traf6:2, aph1a:1, adam17:1
e2fl_top_100	74	kegg_05014_amyotrophic_lateral_sclerosis_(als)	30	18.52	4.084	2.8112	rpl27a:5, il8:4, dusp10:4, rpl7a:2, pdk1:1, abcg2:1, abcc3:1, tbc1d22a:1, plxnb2:1, myo5b:1, irf8:1, c11orf17:1, rab13:1, slc9a3r1:1, stom:1, arg2:1, slc1a4:1, pygl:1, stk39:1	rab5a:5, mapk14:5, mapk13:3, rac1:2, mapk11:2, derl1:2, map2k3:2, cycs:2, mapk12:2, sod1:1, ppp3cc:1, tnfrsf1b:1, bax:1, ppp3ca:1
e2fl_top_100	74	reactome_apoptotic_cleavage_of_cell_adhesion_proteins	7	2.8	1.5	2.8	cldn1:5, slc9a3r1:1, gnai1:1	ctnnb1:1, tjp2:1, tjp1:1, dsg2:1, pkp1:1, ocln:1, cdh1:1
e2fl_top_100	74	biocarta_monocyte_pathway	10	3.8	2.217	2.7961	irf8:4, cd9:2, il8:2, stk39:1, stom:1	itgb1:2, itgb2:2, itgam:2, cd44:2, itga4:1, sell:1
e2fl_top_100	74	biocarta_il10_pathway	14	6.84	2.577	2.7786	ghr:4, cebpb:3, il8:2, phldb2:1, irf8:1, rpl7a:1, mylk:1, lif:1	il6:3, stat3:2, jak1:2, stat5a:2, stat5b:1, stat6:1, il10ra:1, stat1:1, il1a:1
e2fl_top_100	74	visual_signal_transduction:_cones	6	2.04	1.428	2.7726	gnai1:4, epha4:1, rpl7a:1	arr3:1, gnat2:1, gnb5:1, grk1:1, gngt2:1, gnb3:1
e2fl_top_100	74	kegg_05410_hypertrophic_cardiomyopathy_(hcm)	23	11.64	4.102	2.7696	myo5b:4, cd9:4, rpl7a:3, mylk:3, rpl27a:2, stom:2, pygl:2, gnai1:1, irf8:1, nebl:1	tpm1:5, actg1:4, actb:2, actc1:2, itgb1:2, itgb7:1, tpm2:1, itgb4:1, tpm3:1, dag1:1, dmd:1, tpm4:1, itgb3:1
e2fl_top_100	74	jnk_signaling_in_the_cd4+_tcr_pathway	26	15.4	3.841	2.76	rpl7a:6, il8:3, myf6:3, myo5b:2, arg2:2, irf8:2, pygl:2, rpl27a:1, abcg2:1, c11orf17:1, gab2:1, mylk:1, dusp10:1	calm1:5, calm3:4, prkaca:3, calm2:3, jun:2, map3k7:1, lcp2:1, ptgs2:1, mapk8:1, map3k1:1, fos:1, map4k1:1, crk:1, grap2:1
e2fl_top_100	74	biocarta_extrinsic_pathway	5	1.64	1.221	2.7526	arg2:1, fgfr2:1, cd9:1, cps1:1, cebpb:1	f3:2, f2:1, fga:1, tfpi:1
e2fl_top_100	74	biocarta_fibrinolysis_pathway	4	1.64	0.86	2.7434	arg2:1, cd9:1, cps1:1, pygl:1	plat:1, f2:1, serpine1:1, fga:1
e2fl_top_100	74	reactome_ionotropic_activity_of_kainate_receptors	17	9.04	2.908	2.7372	myo5b:4, myf6:3, rpl7a:3, arg2:2, epha4:1, slc9a3r1:1, l1cam:1, mylk:1, pygl:1	calm1:5, calm3:4, calm2:3, dlg3:3, dlg4:1, grik2:1
e2fl_top_100	74	hs_ovarian_infertility_genes_wp34_38776.txt	15	9.16	2.135	2.7358	ppara:4, rpl7a:2, rpl27a:1, ghr:1, abcg2:1, abcc3:1, slc9a3r1:1, myo5b:1, il8:1, ccdc88a:1, cebpb:1	mlh1:2, atm:2, lhcgr:1, nrip1:1, ncor1:1, vdr:1, prlr:1, nr5a1:1, cdk4:1, smad3:1, bmpr1b:1, esr2:1, smpd1:1
e2fl_top_100	74	biocarta_arenrf2_pathway	17	9.96	2.574	2.7355	il8:3, rpl7a:3, dusp10:3, pygl:2, slc9a3r1:1, tbc1d22a:1, ppara:1, myo5b:1, gab2:1, stk39:1	mapk1:8, mapk14:5, jun:2, mapk8:1, fos:1
e2fl_top_100	74	biocarta_gata3_pathway	12	6.32	2.096	2.7099	rpl27a:2, pygl:2, abcc3:1, tbc1d22a:1, ppara:1, il8:1, rpl7a:1, dusp10:1, stk39:1, cebpb:1	mapk14:5, prkar2a:3, map2k3:2, gata3:1, maf:1
e2fl_top_100	74	kegg_00362_benzoate_degradation_via_hydroxylation	5	1.76	1.2	2.7	aldh6a1:3, rpl27a:1, il8:1	acaa1:2, hadhb:2, acaa2:1
e2fl_top_100	74	hpse-dcn-egfr-src_tunde	6	2.2	1.414	2.687	gab2:2, slc7a2:1, epha4:1, rpl27a:1, cebpb:1	egfr:5, src:1
e2fl_top_100	74	il12_signaling_mediated_by_stat4	16	8.52	2.786	2.6852	irf8:4, hla-drb3:2, il8:2, rpl7a:2, rpl27a:1, ghr:1, slc9a3r1:1, maml2:1, dusp10:1, mylk:1	stat3:2, hla-dra:2, cd4:2, jun:2, cd247:1, tgfb1:1, cd86:1, mapk9:1, fos:1, etv5:1, irf1:1, pias2:1
e2fl_top_100	74	reactome_unfolded_protein_response	21	12.88	3.032	2.6781	rpl27a:3, tbc1d22a:3, myo5b:3, tnxb:3, rpl7a:3, gnai1:2, cebpb:2, arg2:1, slc1a4:1	hspa5:4, eif2s1:4, edem1:2, pdia6:2, serp1:2, mbtps1:1, herpud1:1, mbtps2:1, atf6:1, ddit3:1, ern1:1, atf4:1
e2fl_top_100	74	foxa_transcription_factor_networks	32	20.52	4.293	2.6744	ppara:4, pdk1:3, rpl7a:3, cebpb:3, pygl:3, myo5b:2, il8:2, aldh6a1:2, arg2:2, abcg2:1, abcc3:1, cps1:1, tbc1d22a:1, fgfr2:1, rpl27a:1, slc9a3r1:1, stom:1	atp5j:3, acadvl:2, jun:2, gck:2, hnf4a:2, ar:2, cpt1b:1, pck1:1, foxa3:1, esr1:1, f2:1, pklr:1, nrip1:1, sp1:1, hadh:1, pisd:1, acadm:1, sod1:1, alas1:1, fos:1, ins:1, serpina1:1, shh:1, akt1:1, brca1:1
e2fl_top_100	74	hs_complement_and_coagulation_cascades_wp558_38701.txt	17	9.56	2.785	2.6714	cd9:3, il8:2, rpl7a:2, abcc3:1, slc9a3r1:1, cps1:1, tbc1d22a:1, tnxb:1, slc1a4:1, fgfr2:1, mylk:1, pygl:1, cebpb:1	cltc:4, plaur:2, f3:2, cd46:1, eif6:1, plat:1, serpina1:1, c7:1, f2:1, serpine1:1, tfpi:1, a2m:1
e2fl_top_100	74	reactome_dual_incision_reaction_in_gg_ner	36	25.2	4.052	2.6655	ercc5:19, rpl7a:5, tbc1d22a:3, tmem138:3, pdk1:1, epha4:1, abcg2:1, fam117a:1, stom:1, myo5b:1	rpa1:6, gtf2h2:3, ddb2:3, cdk7:3, ddb1:3, rpa3:2, ercc2:2, ercc3:2, ercc1:2, xpa:1, rpa2:1, gtf2h3:1, xpc:1, mnat1:1, ercc4:1, rad23b:1, gtf2h4:1, ccnh:1, gtf2h1:1
e2fl_top_100	74	st_g_alpha_s_pathway	15	8.92	2.29	2.6552	arg2:2, rpl7a:2, gab2:2, rpl27a:1, slc9a3r1:1, cps1:1, tbc1d22a:1, ppara:1, myo5b:1, il8:1, dusp10:1, pygl:1	mapk1:8, raf1:3, asah1:2, braf:1, src:1
e2fl_top_100	74	4-hydroxyproline_degradation_i	1	0.12	0.332	2.6533	pdk1:1	aldh4a1:1
e2fl_top_100	74	hs_th1-th2_wp1722_39081.txt	1	0.12	0.332	2.6533	ppara:1	gata3:1
e2fl_top_100	74	l-cysteine_degradation_ii	1	0.12	0.332	2.6533	cps1:1	cth:1
e2fl_top_100	74	threonine_degradation_ii	1	0.12	0.332	2.6533	arg2:1	gcat:1
e2fl_top_100	74	reactome_prostanoid_hormones	13	7.44	2.103	2.6436	rpl7a:2, pygl:2, pdk1:1, slc16a1:1, rpl27a:1, abcg2:1, abcc3:1, il8:1, irf8:1, tnxb:1, mylk:1	lta4h:3, tbxas1:3, ptges3:2, ptgis:2, ptgs2:1, ggt5:1, abcc1:1
e2fl_top_100	74	hs_androgen_receptor_signaling_pathway_wp138_35667.txt	129	99.6	11.15	2.6367	rpl7a:19, rpl27a:13, cebpb:12, ppara:9, myo5b:8, il8:5, slc9a3r1:5, pygl:5, ercc5:4, cps1:4, tbc1d22a:4, slc16a1:3, fgfr2:3, tmem138:3, arg2:3, gab2:3, pdk1:3, epha4:2, ccdc88a:2, stom:2, lif:2, mylk:2, maml2:2, slc7a2:1, fam117a:1, irf8:1, dusp10:1, fam101b:1, usp2:1, abcg2:1, ghr:1, plxnb2:1, rfpl2:1, ptprh:1	mapk1:8, egfr:5, gapdh:5, ran:4, hspa1b:4, hmgb2:4, hspa1a:4, il6:3, raf1:3, ranbp9:3, calr:3, rela:3, cdk7:3, ube2i:3, hmgb1:3, prmt1:2, flna:2, ep300:2, stub1:2, map2k1:2, nr0b2:2, stat3:2, uxt:2, cox5b:2, jun:2, atf2:2, ncoa4:2, pias4:2, cdc37:2, mdm2:2, kat5:2, runx1:2, ar:2, ctnnb1:1, tgfb1i1:1, igf1:1, svil:1, hipk3:1, etv5:1, pa2g4:1, akt1:1, ghr:1, nr5a1:1, smad3:1, ywhah:1, esr2:1, pias1…
e2fl_top_100	74	folate_polyglutamylation_i	10	5.08	1.869	2.6324	pdk1:2, rpl27a:2, slc9a3r1:2, rpl7a:2, slc16a1:1, pygl:1	shmt2:5, mthfd1:5
e2fl_top_100	74	kegg_00350_tyrosine_metabolism	34	19.8	5.408	2.6256	pygl:5, rpl7a:4, pdk1:3, rpl27a:3, tnxb:3, ghr:2, arg2:2, phldb2:1, epha4:1, abcc3:1, tbc1d22a:1, fgfr2:1, c11orf17:1, mylk:1, tmem138:1, aldh6a1:1, fam110b:1, stom:1, lif:1	adh5:4, aoc3:3, prmt5:3, sh3glb1:3, ech1:2, mif:2, aldh3b1:2, adh1c:2, ard1a:1, aldh3a1:1, hgd:1, hemk1:1, aldh3b2:1, wbscr22:1, comt:1, tyr:1, aox1:1, aldh1a3:1, got2:1, prmt3:1, fah:1
e2fl_top_100	74	superpathway_of_serine_and_glycine_biosynthesis_i	7	3.32	1.406	2.6175	rpl27a:2, pdk1:1, slc9a3r1:1, rpl7a:1, cps1:1, pygl:1	shmt2:5, phgdh:2
e2fl_top_100	74	glypican_3_network	148	124	9.183	2.6134	rpl7a:31, rpl27a:16, epha4:13, tbc1d22a:11, myo5b:8, stom:8, ppara:6, abcg2:4, fgfr2:4, cebpb:4, slc9a3r1:4, pygl:4, pdk1:3, il8:3, myf6:3, gnai1:3, slc16a1:2, ghr:2, abcc3:2, dusp10:2, cldn1:2, maml2:2, arg2:2, slc7a2:1, cps1:1, plxnb2:1, mylk:1, tmem138:1, fam101b:1, ptprh:1, slc1a4:1, ercc5:1	ranbp3:5, xpo1:5, hnrnpa1p2:5, ppp2r1a:5, ruvbl2:5, xrcc5:4, yes1:4, cul1:3, prdx1:3, ranbp9:3, myc:3, ube2i:3, gsk3a:3, ryk:3, igf2bp1:3, dvl2:2, flna:2, ppp2r2a:2, ep300:2, xrcc6:2, ctbp1:2, csnk1a1:2, rhoa:2, mapk10:2, jun:2, ncoa4:2, pias4:2, csnk1g1:2, rock1:2, gsn:2, rac1:2, camk2a:2, ar:2, srf:1, fgf4:1, fzd7:1, ctnnb1:1, ror2:1, map3k7ip1:1, lats2:1, map3k7:1, tgfb1i1:1, svil:1, hdac2:1, …
e2fl_top_100	74	hs_gpcrs,_class_b_secretin-like_wp334_38916.txt	8	3.32	1.796	2.6054	gnai1:3, epha4:2, irf8:1, abcg2:1, slc9a3r1:1	pth1r:1, vipr1:1, lphn1:1, sctr:1, crhr1:1, cd97:1, lphn3:1, ac217770.1:1
e2fl_top_100	74	rxr_and_rar_heterodimerization_with_other_nuclear_receptor	11	6.12	1.878	2.5986	ppara:5, ercc5:1, rpl27a:1, tmem138:1, stom:1, il8:1, cebpb:1	rara:2, tgfb1:1, vdr:1, ncor2:1, rxra:1, med1:1, abca1:1, nr1h2:1, nr1h4:1, ncoa1:1
e2fl_top_100	74	mmp_tunde	6	3	1.155	2.5981	fgfr2:2, cldn1:1, ghr:1, cd9:1, il8:1	mmp9:1, mmp2:1, mmp16:1, timp2:1, adamts7:1, adam17:1
e2fl_top_100	74	reactome_platelet_aggregation_plug_formation	24	14	3.862	2.5892	rpl27a:5, gnai1:4, ghr:2, irf8:2, fgfr2:2, cd9:2, gab2:2, slc9a3r1:1, myo5b:1, arg2:1, rpl7a:1, cebpb:1	grb2:4, csk:3, rap1b:2, sos1:2, rasgrp2:2, tln1:2, src:1, adra2a:1, rapgef3:1, rapgef4:1, fga:1, itga2b:1, itgb3:1, crk:1, ptpn1:1
e2fl_top_100	74	biocarta_free_pathway	13	5.6	2.872	2.5763	slc9a3r1:2, pygl:2, il8:2, cebpb:2, irf8:1, usp2:1, rpl7a:1, tbc1d22a:1, myo5b:1	nfkb1:4, rela:3, gsr:3, gss:2, sod1:1
e2fl_top_100	74	reactome_insulin_synthesis_and_secretion	233	197.2	13.904	2.5747	rpl7a:95, rpl27a:94, tbc1d22a:12, myo5b:5, slc9a3r1:4, stom:4, slc16a1:3, tmem138:2, cebpb:2, gnai1:2, epha4:1, abcg2:1, cps1:1, il8:1, fgfr2:1, c11orf17:1, fam110b:1, maml2:1, arg2:1, nebl:1	gnai2:5, rps7:4, rps10:4, rpl13:4, rpl4:3, rpl7:3, gnao1:3, rps9:3, rpn1:3, rps23:3, rpl35:3, sec11b:3, rps24:3, rpl30:3, ssr4:3, rps20:3, rpl3:3, rps14:3, rps3p3:3, rpl23a:3, rpl5:2, rpl3l:2, ssr2:2, rpl7a:2, srp19:2, rpl28:2, rpl10a:2, rpl15:2, rps21:2, rps16p1:2, srp72:2, rpsa:2, rps12:2, rps6:2, rps27ap11:2, rps2:2, fau:2, ac010724.8:2, srp14:2, rplp0p3:2, rpl26:2, ssr1:2, rplp2:2, rpl37a:2, …
e2fl_top_100	74	sa_mmp_cytokine_connection	7	2.72	1.671	2.5608	irf8:2, rpl27a:1, cd9:1, stk39:1, maml2:1, il8:1	cd44:2, tgfb1:1, tnfrsf1b:1, il1b:1, ace:1, sell:1
e2fl_top_100	74	biocarta_granulocytes_pathway	8	3.04	1.947	2.5478	irf8:4, il8:3, lif:1	itgb2:2, itgam:2, selplg:1, csf3:1, sell:1, il1a:1
e2fl_top_100	74	smid_breast_cancer_relapse_in_bone_up	20	10.04	3.91	2.5472	epha4:4, myo5b:2, cebpb:2, aldh6a1:1, slc16a1:1, abcg2:1, abcc3:1, gnai1:1, cps1:1, tbc1d22a:1, plxnb2:1, ppara:1, fgfr2:1, cd9:1, pygl:1	slc44a4:4, fgfr3:2, inpp4b:1, clgn:1, gata3:1, rapgef3:1, ceacam5:1, epha3:1, mast4:1, esr1:1, psd3:1, rnd1:1, abat:1, hmgcs2:1, muc1:1, crip1:1
e2fl_top_100	74	4-aminobutyrate_degradation_i	3	0.8	0.866	2.5403	aldh6a1:1, abcg2:1, pygl:1	aldh5a1:2, abat:1
e2fl_top_100	74	androgen-mediated_signaling	107	86.32	8.153	2.5364	rpl7a:17, rpl27a:12, ppara:9, gnai1:6, pdk1:5, myo5b:5, fgfr2:5, stom:4, gab2:4, pygl:4, tbc1d22a:3, il8:3, dusp10:3, cebpb:3, slc9a3r1:3, epha4:2, ghr:2, cps1:2, fam101b:2, maml2:2, slc16a1:1, abcg2:1, plxnb2:1, rfpl2:1, ccdc88a:1, mylk:1, rab13:1, arg2:1, slc1a4:1, usp2:1, stk39:1	mapk1:8, mapk14:5, pik3r1:5, hnrnpa1p2:5, pik3ca:5, xrcc5:4, prdx1:3, smarcc1:3, raf1:3, ube2i:3, ranbp9:3, rel:2, hsp90aa2:2, jun:2, hras:2, xrcc6:2, ncoa4:2, pias4:2, gnb2l1:2, map2k1:2, mdm2:2, gsn:2, kat5:2, rac1:2, gnai1:2, ar:2, srf:1, mapk8:1, ncoa6:1, ncoa1:1, ctnnb1:1, foxo1:1, gata2:1, lats2:1, nrip1:1, vav3:1, rxra:1, src:1, tgfb1i1:1, svil:1, pa2g4:1, akt1:1, cdc2l2:1, smarca2:1, prkd…
e2fl_top_100	74	biocarta_plce_pathway	11	6.2	1.893	2.5357	slc9a3r1:2, gnai1:2, slc16a1:1, rpl27a:1, rab13:1, l1cam:1, tbc1d22a:1, stom:1, pygl:1	prkar2a:3, gnas:3, rap2b:2, adcy1:2, adrb2:1
e2fl_top_100	74	biocarta_plateletapp_pathway	5	2.04	1.172	2.5258	cd9:2, cps1:1, pygl:1, myo5b:1	app:2, plat:1, f2:1, serpine1:1
e2fl_top_100	74	foxa1_transcription_factor_network	18	10.96	2.806	2.509	ppara:2, myo5b:2, il8:2, arg2:2, rpl7a:2, cebpb:2, pdk1:1, rpl27a:1, abcc3:1, slc9a3r1:1, stom:1, fgfr2:1	atp5j:3, ar:2, jun:2, nrip1:1, sp1:1, pisd:1, sod1:1, fos:1, ins:1, serpina1:1, foxa3:1, shh:1, esr1:1, brca1:1
e2fl_top_100	74	reactome_viral_mrna_translation	185	154.76	12.094	2.5003	rpl27a:83, rpl7a:83, tbc1d22a:10, slc16a1:3, slc9a3r1:3, tmem138:2, arg2:1	rps7:4, rps10:4, rpl13:4, rpl4:3, rpl7:3, rps9:3, rps23:3, rpl35:3, rps24:3, rpl30:3, rps20:3, rpl3:3, rps14:3, rps3p3:3, rpl23a:3, rpl5:2, rpl3l:2, rpl7a:2, grsf1:2, rpl28:2, rpl10a:2, rpl15:2, rps21:2, rps16p1:2, rpsa:2, rps12:2, rps6:2, rps27ap11:2, rps2:2, fau:2, ac010724.8:2, rplp0p3:2, rpl26:2, rplp2:2, rpl37a:2, rpl39:2, rps28:2, rps15p5:2, rplp1:2, rpl12:2, rpl36a:2, rps4x:2, rpl13a:2, rp…
e2fl_top_100	74	trehalose_degradation_ii_(trehalase)	4	1.4	1.041	2.498	abcg2:2, pygl:2	gck:2, treh:2
e2fl_top_100	74	reactome_integrin_alphaiibbeta3_signaling	23	13.64	3.751	2.495	rpl27a:5, gnai1:3, ghr:2, irf8:2, fgfr2:2, cd9:2, gab2:2, slc9a3r1:1, myo5b:1, arg2:1, rpl7a:1, cebpb:1	grb2:4, csk:3, rap1b:2, sos1:2, rasgrp2:2, tln1:2, src:1, rapgef3:1, rapgef4:1, fga:1, itga2b:1, itgb3:1, crk:1, ptpn1:1
e2fl_top_100	74	shedden_lung_cancer_good_survival_a12	97	77.04	8.039	2.4829	irf8:17, rpl27a:12, rpl7a:11, pygl:5, tbc1d22a:4, cd9:4, gnai1:4, abcg2:3, rab13:3, stom:3, ppara:3, epha4:2, abcc3:2, fam117a:2, cps1:2, myo5b:2, rfpl2:2, fgfr2:2, mylk:2, maml2:2, phldb2:1, ghr:1, il8:1, cebpb:1, aldh6a1:1, cldn1:1, slc9a3r1:1, hla-drb3:1, arg2:1, slc1a4:1	atp6v0a1:4, ssr4:3, arhgap17:3, erp44:2, tcp11l1:2, sod2:2, sh3gl3:2, rhoh:2, cd19:2, isg20:2, cttn:2, fam69a:2, derl1:2, sec14l4:2, ptpn2:2, nle1:2, hla-doa:2, cd38:2, mgat2:2, sec14l1:2, mmp14:1, srf:1, fgf12:1, nos1:1, igj:1, idh3a:1, gzmb:1, c1orf38:1, prdx4:1, rfpl3:1, dip2c:1, tp63:1, atp2a3:1, eaf2:1, ncr3:1, tpp1:1, igl@:1, cytip:1, icam2:1, bbox1:1, nans:1, znf419:1, pou2af1:1, aox1:1, p…
e2fl_top_100	74	hs_cytoplasmic_ribosomal_proteins_wp477_34535.txt	186	155.16	12.476	2.472	rpl27a:81, rpl7a:81, tbc1d22a:11, slc16a1:3, slc9a3r1:3, myo5b:2, tmem138:2, l1cam:1, arg2:1, cebpb:1	rps7:4, rps10:4, rpl13:4, rpl4:3, rpl7:3, rps9:3, rps23:3, rpl35:3, rps24:3, rpl30:3, rps20:3, rpl3:3, rps14:3, rps3p3:3, rpl23a:3, rpl5:2, rpl3l:2, rpl7a:2, rpl28:2, rpl10a:2, rpl15:2, rps21:2, rps16p1:2, rpsa:2, rps12:2, rps6:2, rps27ap11:2, rps2:2, fau:2, ac010724.8:2, rplp0p3:2, rpl26:2, rplp2:2, rpl37a:2, rpl39:2, rps28:2, rps15p5:2, rplp1:2, rpl12:2, rpl36a:2, rps4x:2, rpl13a:2, rpl17p20:2,…
e2fl_top_100	74	hs_urea_cycle_and_metabolism_of_amino_groups_wp497_38842.txt	16	8.56	3.015	2.4677	arg2:7, pdk1:2, cps1:2, rpl7a:1, gnai1:1, pygl:1, stom:1, cebpb:1	acy1:3, otc:2, aldh18a1:2, glud1:2, arg1:1, ass1:1, arg2:1, asl:1, oat:1, odc1:1, nags:1
e2fl_top_100	74	kegg_00051_fructose_and_mannose_metabolism	28	18.48	3.864	2.4641	pygl:10, abcg2:3, myo5b:3, rpl27a:2, arg2:2, rpl7a:2, pdk1:1, abcc3:1, slc9a3r1:1, cps1:1, maml2:1, ercc5:1	hk2:3, pmm2:2, akr1b1:2, pfkl:2, hk1:2, rdh13:2, sord:1, mtmr6:1, tpi1:1, gmppb:1, mtmr2:1, pfkfb3:1, ugcgl1:1, aldoa:1, pgm2:1, rdh11:1, khk:1, mpi:1, phpt1:1, pfkm:1, pfkfb4:1
e2fl_top_100	74	biocarta_tcapoptosis_pathway	5	2	1.225	2.4495	irf8:1, rpl7a:1, gnai1:1, hla-drb3:1, il8:1	cd4:2, ccr5:2, cd247:1
e2fl_top_100	74	reactome_xenobiotics	11	5.44	2.274	2.4445	pdk1:3, abcc3:3, cps1:3, phldb2:1, arg2:1	cyp3a7:4, cyp3a4:3, cyp3a5:2, cyp2c9:2
e2fl_top_100	74	biocarta_il4_pathway	12	6.84	2.115	2.4397	ghr:3, rpl27a:2, gab2:2, phldb2:1, pdk1:1, irf8:1, fgfr2:1, cebpb:1	grb2:4, jak1:2, shc1:2, stat6:1, akt1:1, jak3:1, il2rg:1
e2fl_top_100	74	reactome_hormone_biosynthesis	18	10.88	2.92	2.4383	tnxb:3, pygl:3, rpl7a:2, pdk1:1, slc16a1:1, rpl27a:1, ghr:1, abcg2:1, abcc3:1, hla-drb3:1, il8:1, irf8:1, mylk:1	tbxas1:3, lta4h:3, ptges3:2, cyp21a2:2, ptgis:2, ptgs2:1, ggt5:1, abcc1:1, cyp24a1:1, cyp11b1:1, pomc:1
e2fl_top_100	74	reactome_rna_polymerase_i_iii_and_mitochondrial_transcription	120	104.68	6.283	2.4383	rpl7a:35, rpl27a:30, cps1:15, ercc5:10, slc16a1:4, tbc1d22a:4, arg2:4, tmem138:3, slc7a2:2, stom:2, epha4:1, il8:1, irf8:1, cd9:1, c11orf17:1, mylk:1, dusp10:1, cebpb:1, slc9a3r1:1, ppara:1, gab2:1	polr2e:6, h3f3b:4, hist1h4d:4, hist1h4h:4, cbx3:4, hist1h4c:3, hist1h4k:3, polr2l:3, hist1h2am:3, gtf2h2:3, cdk7:3, mapk3:3, gtf3a:3, hist1h4j:3, h2afz:2, brf1:2, h2afx:2, polr1d:2, h3f3a:2, hist1h3i:2, ercc2:2, ercc3:2, hist1h2bm:2, polr2h:2, hist1h4e:2, polr3f:2, polr3e:2, ptrf:1, polr1c:1, hist1h3d:1, hist1h2bi:1, ercc6:1, hist1h3a:1, hist1h2ak:1, hist1h2bh:1, hist2h2aa3:1, hist2h4a:1, hist1h3…
e2fl_top_100	74	biocarta_kreb_pathway	13	8.44	1.873	2.4351	pygl:3, tbc1d22a:3, pdk1:2, slc9a3r1:2, rpl7a:2, abcc3:1	sdha:4, aco2:3, cs:2, ogdh:2, idh2:1, mdh1:1
e2fl_top_100	74	foxa2_and_foxa3_transcription_factor_networks	17	10.08	2.857	2.4225	pygl:3, pdk1:2, aldh6a1:2, ppara:2, cebpb:2, abcg2:1, cps1:1, tbc1d22a:1, myo5b:1, fgfr2:1, rpl7a:1	gck:2, hnf4a:2, acadvl:2, sp1:1, hadh:1, acadm:1, alas1:1, cpt1b:1, ins:1, pck1:1, foxa3:1, akt1:1, f2:1, pklr:1
e2fl_top_100	74	mitochondrial_l-carnitine_shuttle_pathway	3	0.8	0.913	2.41	ppara:2, abcc3:1	cpt1a:2, cpt1c:1
e2fl_top_100	74	kegg_04350_tgf-beta_signaling_pathway	51	37.12	5.761	2.4092	epha4:7, rpl7a:7, fgfr2:5, cebpb:5, rpl27a:4, tbc1d22a:3, ppara:3, pygl:3, myf6:2, dusp10:2, slc9a3r1:2, gab2:2, ghr:1, abcc3:1, myo5b:1, il8:1, stom:1, ercc5:1	mapk1:8, ppp2r1a:5, myc:3, mapk3:3, rock1:2, ep300:2, acvr1b:2, rhoa:2, tgfb3:2, rps6kb2:1, tgfb1:1, smurf2:1, bmp7:1, smurf1:1, ppp2ca:1, smad3:1, acvr2b:1, sp1:1, e2f5:1, tgfbr2:1, acvrl1:1, rbx1:1, amhr2:1, id1:1, bmpr1b:1, tgfbr1:1, smad4:1, ppp2r1b:1, id2:1, bmp6:1, ppp2r2b:1
e2fl_top_100	74	wnt_signaling_network	145	122.84	9.254	2.3946	rpl7a:31, rpl27a:16, epha4:13, tbc1d22a:11, myo5b:8, stom:7, ppara:6, abcg2:4, cebpb:4, slc9a3r1:4, pygl:4, pdk1:3, il8:3, fgfr2:3, myf6:3, gnai1:3, slc16a1:2, ghr:2, abcc3:2, cldn1:2, maml2:2, arg2:2, slc7a2:1, cps1:1, plxnb2:1, mylk:1, dusp10:1, tmem138:1, fam101b:1, ptprh:1, slc1a4:1, ercc5:1	ranbp3:5, xpo1:5, hnrnpa1p2:5, ppp2r1a:5, ruvbl2:5, xrcc5:4, yes1:4, cul1:3, prdx1:3, ranbp9:3, myc:3, ube2i:3, gsk3a:3, ryk:3, igf2bp1:3, dvl2:2, flna:2, ppp2r2a:2, ep300:2, xrcc6:2, ctbp1:2, csnk1a1:2, rhoa:2, mapk10:2, jun:2, ncoa4:2, pias4:2, csnk1g1:2, rock1:2, gsn:2, rac1:2, camk2a:2, ar:2, srf:1, fgf4:1, fzd7:1, ctnnb1:1, ror2:1, map3k7ip1:1, lats2:1, map3k7:1, tgfb1i1:1, svil:1, hdac2:1, …
e2fl_top_100	74	st_wnt_beta_catenin_pathway	23	15.84	3.009	2.3792	pdk1:3, pygl:3, tbc1d22a:2, stom:2, arg2:2, mylk:2, epha4:1, ghr:1, abcc3:1, slc9a3r1:1, gnai1:1, myo5b:1, ccdc88a:1, gab2:1, tmem138:1	psen1:3, gsk3a:3, akt3:3, akt2:2, csnk1a1:2, ptpra:2, apc:1, fstl1:1, dkk3:1, ctnnb1:1, akt1:1, lrp1:1, pin1:1, gsk3b:1
e2fl_top_100	74	parsons2008gbm_	25	16.52	3.572	2.3739	epha4:3, gab2:3, pdk1:2, rpl27a:2, gnai1:2, fgfr2:2, rpl7a:2, cebpb:2, slc7a2:1, ghr:1, cps1:1, maml2:1, tbc1d22a:1, ccdc88a:1, pygl:1	pik3r1:5, pik3ca:5, egfr:5, rbm27:2, idh1:2, imp4:1, ngef:1, tp53:1, cdk4:1, skp2:1, myo1b:1
e2fl_top_100	74	reactome_regulation_of_insulin_like_growth_factor_activity_by_insulin_like_growth_factor_binding_proteins	6	1.88	1.74	2.3682	il8:2, cldn1:1, fgfr2:1, cd9:1, cps1:1	mmp1:1, ctsl1:1, mmp2:1, f2:1, igf1:1, igfbp2:1
e2fl_top_100	74	hs_interferon_type_i_wp585_38884.txt	25	14.68	4.366	2.3638	ghr:7, gab2:7, irf8:2, rpl7a:2, phldb2:1, rpl27a:1, maml2:1, plxnb2:1, slc1a4:1, fgfr2:1, mylk:1	ptpn6:3, cbl:3, jak1:2, stat3:2, rac1:2, gnb2l1:2, tyk2:1, zap70:1, lck:1, stat1:1, rapgef1:1, pias1:1, crkl:1, ptpn11:1, socs3:1, ptprc:1, socs1:1
e2fl_top_100	74	jones2008pancrea_	33	22.96	4.306	2.3317	cebpb:5, stom:4, myo5b:4, abcc3:3, epha4:2, irf8:2, fgfr2:2, ccdc88a:2, rpl27a:1, abcg2:1, slc9a3r1:1, gnai1:1, ppara:1, ercc5:1, rpl7a:1, pygl:1, mylk:1	sf3b1:3, dlg3:3, pcsk6:2, myh2:2, cyfip1:2, ep300:2, kras:2, dock2:2, tnr:1, tp53:1, pxdn:1, il2rg:1, klhdc4:1, pcdh18:1, arid1a:1, dpp6:1, smarca4:1, dlc1:1, ablim2:1, adamts20:1, tgfbr2:1, pbrm1:1, smad4:1
e2fl_top_100	74	kegg_00340_histidine_metabolism	31	19.96	4.748	2.3254	pygl:6, aldh6a1:5, rpl7a:3, pdk1:2, tbc1d22a:2, rpl27a:2, slc9a3r1:2, phldb2:1, epha4:1, ghr:1, abcc3:1, cps1:1, fgfr2:1, mylk:1, tmem138:1, tnxb:1	aldh3a2:5, aoc3:3, prmt5:3, sh3glb1:3, aldh2:3, aldh3b1:2, ard1a:1, aldh9a1:1, aldh1b1:1, aldh3a1:1, hal:1, hemk1:1, aldh3b2:1, wbscr22:1, aldh7a1:1, acy3:1, aldh1a3:1, prmt3:1
e2fl_top_100	74	hs_metapathway_biotransformation_wp702_34448.txt	54	38.96	6.49	2.3173	pygl:10, abcc3:6, abcg2:5, pdk1:4, cps1:4, slc9a3r1:4, rpl27a:3, ghr:2, rpl7a:2, c11orf17:2, stom:2, arg2:2, tnxb:2, phldb2:1, myo5b:1, il8:1, fgfr2:1, tmem138:1, lif:1	cyp3a7:4, gsr:3, cyp3a4:3, gstp1:3, akr1d1:2, gss:2, cyp3a43:2, cyp21a2:2, cyp2c9:2, cyp4v2:2, akr1c2:2, cyp3a5:2, akr1c4:2, cyp2u1:2, akr1b1:2, akr1a1:2, gsto1:1, ephx1:1, kcnab1:1, cyp4f2:1, cyp4f12:1, mgst1:1, cyp24a1:1, hs3st6:1, sult2a1:1, cyp11b1:1, comt:1, nnmt:1, nat13:1, cyp27c1:1, gstk1:1, nat9:1, cyp27a1:1
e2fl_top_100	74	mesothelioma_cosmic	8	3.84	1.795	2.3171	rpl27a:1, slc9a3r1:1, rpl7a:1, cps1:1, plxnb2:1, ppara:1, il8:1, cebpb:1	hspa1l:3, ctnnb1:1, arhgef11:1, tp53:1, wt1:1, ets1:1
e2fl_top_100	74	reactome_erks_are_inactivated	23	14.84	3.532	2.3105	tbc1d22a:4, rpl7a:4, pygl:3, epha4:2, slc9a3r1:2, ppara:2, gab2:2, dusp10:2, ghr:1, myo5b:1	mapk1:8, ppp2r1a:5, mapk3:3, ppp2r5d:2, dusp6:2, dusp7:1, ppp2ca:1, ppp2r1b:1
e2fl_top_100	74	kegg_00830_retinol_metabolism	27	16.68	4.479	2.3042	arg2:5, pdk1:4, abcc3:4, cps1:4, pygl:4, abcg2:2, phldb2:1, rpl27a:1, ghr:1, tnxb:1	adh5:4, cyp3a7:4, cyp3a4:3, cyp3a5:2, dgat2:2, cyp3a43:2, adh1c:2, aldh1a2:2, aldh1a1:2, cyp2c9:2, bcmo1:1, rdh11:1
e2fl_top_100	74	glycolysis_iii	32	22.08	4.31	2.3016	pygl:9, myo5b:5, abcg2:3, cps1:3, rpl7a:3, rpl27a:2, slc9a3r1:2, arg2:2, tbc1d22a:1, stom:1, il8:1	pkm2:9, eno1:6, gapdh:5, gck:2, pfkl:2, eno2:2, aldoa:1, pgk1:1, eno3:1, tpi1:1, pfkm:1, pklr:1
e2fl_top_100	74	2-o-alpha-mannosyl-d-glycerate_degradation	4	1.12	1.269	2.2698	irf8:1, rpl27a:1, pygl:1, tbc1d22a:1	man2b1:4
e2fl_top_100	74	hs_hypertrophy_model_wp516_38912.txt	16	8.88	3.14	2.2675	rpl27a:4, rpl7a:2, epha4:1, tbc1d22a:1, stom:1, ppara:1, il8:1, tnxb:1, cd9:1, ccdc88a:1, myf6:1, cebpb:1	adam10:4, eif4ebp1:3, zeb1:2, vegfa:1, myog:1, eif4e:1, hbegf:1, wdr1:1, jund:1, il1a:1
e2fl_top_100	74	reactome_amino_acid_transport_across_the_plasma_membrane	7	3.12	1.716	2.2616	arg2:3, irf8:1, abcc3:1, fam117a:1, maml2:1	slc3a1:2, slc36a2:1, slc43a1:1, slc7a9:1, slc7a8:1, slc7a7:1
e2fl_top_100	74	go_0007179_tgfb_pathway	25	17.24	3.443	2.2536	rpl7a:5, epha4:3, il8:3, fgfr2:3, cebpb:3, ghr:2, rpl27a:1, abcc3:1, tbc1d22a:1, stom:1, myf6:1, mylk:1	jun:2, tgfb3:2, fnta:1, ccl2:1, tgfb1:1, tp53:1, ptprk:1, map3k1:1, smad3:1, pdgfb:1, arrb2:1, map3k7ip1:1, map3k7:1, tgfbr3:1, tgfbr2:1, acvrl1:1, hipk2:1, pdgfa:1, amhr2:1, fos:1, id1:1, tgfbr1:1, smad4:1
e2fl_top_100	74	hs_vitamin_d_synthesis_wp1531_38456.txt	4	1.28	1.208	2.2511	pdk1:1, pygl:1, ppara:1, il8:1	vdr:1, rxra:1, cyp24a1:1, cyp27a1:1
e2fl_top_100	74	superoxide_radicals_degradation	6	2.44	1.583	2.2485	slc9a3r1:1, cps1:1, pygl:1, tbc1d22a:1, stom:1, ppara:1	cat:3, sod2:2, sod1:1
e2fl_top_100	74	biocarta_eif4_pathway	48	35.12	5.732	2.2469	rpl7a:7, rpl27a:6, pdk1:4, gab2:4, tbc1d22a:3, dusp10:3, epha4:2, abcc3:2, fgfr2:2, gnai1:2, ppara:2, pygl:2, ghr:1, cps1:1, myo5b:1, il8:1, ccdc88a:1, cebpb:1, slc9a3r1:1, ptprh:1, stk39:1	mapk1:8, mapk14:5, pik3ca:5, pik3r1:5, eif4a1:5, eif4ebp1:3, pdpk1:3, mapk3:3, eif4g1:2, pabpcp5:2, ghr:1, pten:1, eif4g3:1, eif4a2:1, eif4e:1, pdk2:1, akt1:1
e2fl_top_100	74	biocarta_ndkdynamin_pathway	27	19.16	3.496	2.2424	rpl7a:5, rpl27a:4, myf6:3, myo5b:2, arg2:2, fgfr2:2, pygl:2, abcg2:1, abcc3:1, cps1:1, fam110b:1, tbc1d22a:1, stom:1, mylk:1	nme1:5, calm1:5, calm3:4, calm2:3, nme1-nme2:2, ap2m1:2, ap2a1:1, epn1:1, ppp3cc:1, bin1:1, eps15:1, ppp3ca:1
e2fl_top_100	74	biocarta_asbcell_pathway	6	2.76	1.451	2.2323	hla-drb3:3, irf8:2, rpl7a:1	cd4:2, hla-dra:2, hla-drb1:2
e2fl_top_100	74	reactome_synthesis_of_bile_acids_and_bile_salts_via_7alpha_hydroxycholesterol	7	3.24	1.69	2.2246	abcg2:2, pygl:2, pdk1:1, cps1:1, myo5b:1	akr1c4:2, akr1d1:2, slc27a2:1, cyp27a1:1, slc27a5:1
e2fl_top_100	74	reactome_a_third_proteolytic_cleavage_releases_nicd	10	4.84	2.322	2.2226	maml2:4, arg2:1, rpl27a:1, gnai1:1, stom:1, myo5b:1, cebpb:1	psen1:3, notch4:2, notch1:2, notch3:1, aph1a:1, notch2:1
e2fl_top_100	74	reactome_glycolysis	32	22.12	4.447	2.2217	pygl:9, myo5b:5, rpl7a:4, cps1:3, rpl27a:2, abcg2:2, slc9a3r1:2, arg2:2, tbc1d22a:1, stom:1, il8:1	pkm2:9, eno1:6, gapdh:5, pfkl:2, eno2:2, aldoa:1, pgk1:1, eno3:1, tpi1:1, pfkfb3:1, pfkm:1, pklr:1, pfkfb4:1
e2fl_top_100	74	kegg_04710_circadian_rhythm_-_mammal	10	3.8	2.799	2.2152	cps1:2, pygl:2, fam110b:2, rpl27a:1, abcg2:1, abcc3:1, tbc1d22a:1	csnk1d:3, cry2:2, cry1:2, per2:1, per3:1, per1:1
e2fl_top_100	74	go_0070848_response_to_growth_factor_stimulus	6	2.56	1.557	2.2098	abcg2:1, slc9a3r1:1, gnai1:1, pygl:1, tbc1d22a:1, myo5b:1	hdac6:2, dusp6:2, oprm1:1, p2ry1:1
e2fl_top_100	74	reactome_hdl_mediated_lipid_transport	4	1.52	1.122	2.2094	rpl7a:1, mylk:1, stom:1, lif:1	eif6:1, bmp1:1, abca1:1, a2m:1
e2fl_top_100	74	kegg_00140_steroid_hormone_biosynthesis	22	13.4	3.894	2.2083	abcg2:4, abcc3:4, pdk1:3, cps1:3, tnxb:2, pygl:2, phldb2:1, ghr:1, myo5b:1, c11orf17:1	cyp3a7:4, cyp3a4:3, akr1d1:2, cyp3a5:2, cyp3a43:2, akr1c4:2, srd5a3:2, cyp21a2:2, cyp11b1:1, comt:1, hsd17b8:1
e2fl_top_100	74	kegg_05416_viral_myocarditis	26	17.12	4.024	2.2067	plxnb2:3, irf8:3, rpl7a:3, epha4:2, abcg2:2, stom:2, fam117a:1, myo5b:1, il8:1, fgfr2:1, cd9:1, rpl27a:1, arg2:1, nebl:1, slc1a4:1, gab2:1, pygl:1	fyn:5, actg1:4, rac2:3, actb:2, rac1:2, itgb2:2, cycs:2, cd86:1, abl1:1, rac3:1, dag1:1, cd55:1, dmd:1
e2fl_top_100	74	smid_breast_cancer_relapse_in_bone_dn	139	119.88	8.71	2.1952	rpl27a:18, rpl7a:13, pygl:11, tbc1d22a:8, irf8:7, pdk1:6, abcg2:6, myo5b:5, cd9:5, epha4:4, cebpb:4, cldn1:4, stom:4, cps1:4, gnai1:4, abcc3:3, lif:3, il8:3, mylk:3, ccdc88a:2, tnxb:2, gab2:2, slc9a3r1:2, stk39:2, slc7a2:1, slc16a1:1, fam117a:1, fgfr2:1, c11orf17:1, dusp10:1, tmem138:1, hla-drb3:1, ppara:1, arg2:1, slc1a4:1, ghr:1, plxnb2:1, c21orf70:1	mcm5:7, eno1:6, anp32e:6, fyn:5, egfr:5, actg2:4, ssrp1:3, eif5a:3, hspd1:3, perp:3, rac2:3, gdi2:3, flna:2, sod2:2, c16orf35:2, bgn:2, phgdh:2, itga6:2, sigmar1:2, cd44:2, qki:2, ybx1:2, akr1c2:2, ywhaz:2, pygb:2, cxcr4:2, mmp14:1, nfyc:1, mapk8:1, s100a8:1, fzd7:1, cldn10:1, slc16a3:1, cd52:1, dlat:1, ptgs2:1, bmp1:1, ndufa4l2:1, bag2:1, igl@:1, pkp1:1, bbox1:1, synm:1, map4k1:1, pou2af1:1, cdv…
e2fl_top_100	74	reactome_akt_phosphorylates_targets_in_the_cytosol	17	10.28	3.089	2.1753	pdk1:3, pygl:3, epha4:2, abcc3:2, tbc1d22a:2, rfpl2:1, fgfr2:1, usp2:1, ccdc88a:1, rpl7a:1	gsk3a:3, akt3:3, pdpk1:3, chuk:2, akt2:2, mdm2:2, akt1:1, gsk3b:1
e2fl_top_100	74	tyrosine_degradation_i	2	0.6	0.645	2.1689	arg2:1, stom:1	hgd:1, fah:1
e2fl_top_100	74	reactome_amino_acid_and_oligopeptide_slc_transporters	10	5.92	1.891	2.1574	irf8:3, arg2:3, abcc3:1, slc9a3r1:1, fam117a:1, maml2:1	slc3a1:2, slc1a2:1, slc7a7:1, slc43a1:1, slc36a2:1, slc15a4:1, slc7a8:1, slc7a9:1, slc15a3:1
e2fl_top_100	74	folate_transformations	11	6.08	2.29	2.1486	pdk1:2, rpl27a:2, slc9a3r1:2, rpl7a:2, arg2:1, slc16a1:1, pygl:1	shmt2:5, mthfd1:5, mthfs:1
e2fl_top_100	74	reactome_synthesis_of_bile_acids_and_bile_salts	7	3.4	1.683	2.1387	abcg2:2, pygl:2, pdk1:1, cps1:1, myo5b:1	akr1c4:2, akr1d1:2, slc27a2:1, cyp27a1:1, slc27a5:1
e2fl_top_100	74	kegg_05016_huntington's_disease	11	5.88	2.403	2.1303	gnai1:6, slc9a3r1:3, arg2:1, abcg2:1	gnaq:2, plcb1:2, cycs:2, plcb2:2, plcb4:1, plcb3:1, grm5:1
e2fl_top_100	74	folate_polyglutamylation_ii	2	0.48	0.714	2.1284	slc16a1:1, ghr:1	ggh:2
e2fl_top_100	74	retinoic_acid_receptors-mediated_signaling	39	28.88	4.755	2.1283	ppara:8, rpl7a:4, dusp10:4, ercc5:4, pygl:3, il8:2, tmem138:2, gab2:2, pdk1:1, abcg2:1, tbc1d22a:1, myo5b:1, c11orf17:1, cebpb:1, rpl27a:1, slc9a3r1:1, stom:1, stk39:1	mapk1:8, mapk14:5, prkaca:3, cdk7:3, mapk3:3, rara:2, tgfb1:1, vdr:1, ncor2:1, mapk8:1, abca1:1, ncoa1:1, mnat1:1, nrip1:1, rxra:1, nr1h2:1, akt1:1, med1:1, nr1h4:1, hdac3:1, ccnh:1
e2fl_top_100	74	glutamate_degradation_iii_(via_4-aminobutyrate)	3	1.24	0.831	2.1188	aldh6a1:1, abcg2:1, pygl:1	aldh5a1:2, abat:1
e2fl_top_100	74	reactome_regulation_of_lipid_metabolism_by_peroxisome_proliferator_activated_receptor_alpha	33	23.28	4.596	2.1147	ppara:7, abcc3:6, ercc5:3, rpl7a:3, aldh6a1:2, epha4:2, stom:2, pygl:2, rpl27a:1, ghr:1, myo5b:1, fgfr2:1, cd9:1, cebpb:1	acsl1:4, smarcd3:3, cpt1a:2, fasn:2, slc27a1:1, ncor2:1, abca1:1, ncoa6:1, acaca:1, ncoa1:1, tbl1xr1:1, sin3b:1, acox1:1, sult2a1:1, ehhadh:1, ncor1:1, nr1h3:1, rxra:1, fabp4:1, acadm:1, lpl:1, chd9:1, cd36:1, med1:1, rp4-697k14.1:1, hdac3:1
e2fl_top_100	74	kegg_05412_arrhythmogenic_right_ventricular_cardiomyopathy_(arvc)	7	3	1.893	2.1131	cd9:2, slc9a3r1:1, rpl7a:1, gnai1:1, ccdc88a:1, myo5b:1	jup:3, ctnnb1:1, dsg2:1, cdh2:1, dag1:1
e2fl_top_100	74	cdp-diacylglycerol_biosynthesis_i	5	2.16	1.344	2.1129	tbc1d22a:2, arg2:1, abcg2:1, myo5b:1	abhd5:1, mboat2:1, agpat3:1, cds1:1, agpat4:1
e2fl_top_100	74	reactome_adherens_junctions_interactions	10	5.28	2.246	2.1018	rpl7a:3, cd9:2, cldn1:1, slc9a3r1:1, ccdc88a:1, myo5b:1, il8:1	jup:3, ctnnb1:1, ctnnd1:1, cdh2:1, cadm3:1, mllt4:1, ctnna1:1, cdh1:1
e2fl_top_100	74	regulation_of_notch_signaling	31	20.8	4.873	2.093	maml2:4, epha4:3, fgfr2:3, rpl7a:3, l1cam:2, tbc1d22a:2, myo5b:2, rpl27a:2, ghr:1, abcg2:1, ccdc88a:1, cebpb:1, rab13:1, gnai1:1, stom:1, arg2:1, usp2:1, gab2:1	adam10:4, cul1:3, cbl:3, psen1:3, fbxw7:3, notch4:2, notch1:2, rab11a:2, numb:1, aph1a:1, mark2:1, notch2:1, skp1:1, eps15:1, itch:1, notch3:1, cntn1:1
e2fl_top_100	74	hs_tamoxifen_metabolism_wp691_38734.txt	8	4.44	1.71	2.0821	pdk1:2, abcc3:2, cps1:2, arg2:1, fgfr2:1	cyp3a4:3, cyp3a5:2, cyp2c9:2, sult2a1:1
e2fl_top_100	74	hs_tfs_regulate_mirnas_related_to_cardiac_hypertrophy_wp1559_37871.txt	11	5.8	2.5	2.08	pdk1:2, epha4:1, rpl27a:1, ghr:1, tbc1d22a:1, il8:1, irf8:1, mylk:1, pygl:1, cebpb:1	nfkb1:4, stat3:2, akt2:2, tgfb1:1, myef2:1, akt1:1
e2fl_top_100	74	pyridoxal_5'-phosphate_salvage_pathway	2	0.52	0.714	2.0724	rpl27a:1, tmem138:1	pdxk:2
e2fl_top_100	74	smid_breast_cancer_luminal_b_up	43	28.92	6.794	2.0724	epha4:4, fgfr2:4, rpl7a:4, pygl:4, abcc3:3, rpl27a:3, slc16a1:2, tbc1d22a:2, myo5b:2, cebpb:2, gnai1:2, l1cam:1, cps1:1, tmem138:1, aldh6a1:1, cldn1:1, rab13:1, fam110b:1, ppara:1, arg2:1, gab2:1, lif:1	eef1a2:2, baiap3:2, epor:2, tbc1d9:2, rab11fip1:2, cacna1d:2, pcsk6:2, agl:2, alg8:1, gria2:1, mrps30:1, wwp1:1, gls2:1, fgfr2:1, rab26:1, esr1:1, mccc2:1, slc27a2:1, naip:1, enpp1:1, sord:1, gata3:1, ceacam5:1, ret:1, abat:1, il6st:1, slc9a3r1:1, ccnd1:1, magi2:1, tjp3:1, bmpr1b:1, kdm4b:1, erbb4:1, crip1:1, gng13:1
e2fl_top_100	74	biocarta_barrestin_pathway	13	7.32	2.75	2.0658	gnai1:5, rpl7a:2, stom:2, rpl27a:1, rab13:1, slc9a3r1:1, l1cam:1	gnas:3, adcy1:2, ap2m1:2, plcb1:2, ap2a1:1, arrb1:1, gngt1:1, gnb1:1
e2fl_top_100	74	reactome_signaling_by_notch	14	7.56	3.124	2.0617	maml2:4, rpl27a:2, epha4:1, gnai1:1, tbc1d22a:1, stom:1, myo5b:1, arg2:1, rpl7a:1, cebpb:1	adam10:4, psen1:3, notch4:2, notch1:2, notch3:1, aph1a:1, notch2:1
e2fl_top_100	74	noncanonical_wnt_signaling_pathway	140	121.2	9.165	2.0512	rpl7a:30, rpl27a:16, epha4:11, tbc1d22a:11, myo5b:8, stom:7, ppara:6, abcg2:4, cebpb:4, slc9a3r1:4, pygl:4, pdk1:3, il8:3, fgfr2:3, myf6:3, gnai1:3, slc16a1:2, abcc3:2, cldn1:2, maml2:2, slc7a2:1, ghr:1, cps1:1, plxnb2:1, mylk:1, dusp10:1, tmem138:1, fam101b:1, ptprh:1, arg2:1, slc1a4:1, ercc5:1	ranbp3:5, xpo1:5, hnrnpa1p2:5, ppp2r1a:5, ruvbl2:5, xrcc5:4, yes1:4, cul1:3, prdx1:3, ranbp9:3, myc:3, ube2i:3, gsk3a:3, igf2bp1:3, dvl2:2, flna:2, ppp2r2a:2, ep300:2, xrcc6:2, ctbp1:2, csnk1a1:2, rhoa:2, mapk10:2, jun:2, ncoa4:2, pias4:2, csnk1g1:2, rock1:2, gsn:2, rac1:2, camk2a:2, ar:2, srf:1, fgf4:1, fzd7:1, ctnnb1:1, ror2:1, map3k7ip1:1, lats2:1, map3k7:1, tgfb1i1:1, svil:1, hdac2:1, pparg:1…
e2fl_top_100	74	hs_glycolysis_and_gluconeogenesis_wp534_38904.txt	53	41.32	5.713	2.0443	pygl:15, pdk1:8, myo5b:6, abcg2:5, rpl7a:4, rpl27a:3, slc9a3r1:3, cps1:3, stom:2, arg2:2, tbc1d22a:1, il8:1	pkm2:9, eno1:6, gapdh:5, dld:3, hk2:3, eno2:2, pdhb:2, mdh2:2, gck:2, pfkl:2, hk1:2, slc2a3:1, tpi1:1, pck1:1, pklr:1, dlat:1, aldoa:1, mdh1:1, pgk1:1, pdha1:1, eno3:1, slc2a1:1, got2:1, pdhx:1, ldhb:1, pfkm:1
e2fl_top_100	74	st_stat3_pathway	10	5	2.449	2.0412	ghr:4, phldb2:1, gab2:1, mylk:1, lif:1, il8:1, cebpb:1	il6:3, stat3:2, jak1:2, jak2:1, jak3:1, src:1
e2fl_top_100	74	glutathione-mediated_detoxification	8	4.76	1.589	2.0397	rpl27a:2, ghr:2, slc16a1:1, c11orf17:1, lif:1, il8:1	gstp1:3, ggh:2, gsto1:1, mgst1:1, gstk1:1
e2fl_top_100	74	tryptophan_degradation_xi_(mammalian,_via_kynurenine)	4	1.44	1.261	2.0302	pygl:2, abcc3:1, tbc1d22a:1	haao:1, kynu:1, ido1:1, tdo2:1
e2fl_top_100	74	st_ga12_pathway	21	14.88	3.046	2.0093	rpl7a:3, epha4:2, cps1:2, myo5b:2, irf8:2, gab2:2, dusp10:2, rpl27a:1, slc9a3r1:1, tbc1d22a:1, ppara:1, il8:1, pygl:1	mapk1:8, raf1:3, jun:2, myef2:1, src:1, ephb2:1, mapk8:1, vav1:1, dlg4:1, btk:1, f2:1
e2fl_top_100	74	biocarta_rab_pathway	21	15.04	2.979	2.0008	rab13:5, myo5b:5, stom:4, tbc1d22a:2, pdk1:1, rpl27a:1, arg2:1, rpl7a:1, pygl:1	rab5a:5, rab2a:5, rab1a:4, rab7a:3, rab11a:2, rab8a:1, rab27a:1
e2fl_top_100	74	kegg_00260_glycine__serine_and_threonine_metabolism	28	19.6	4.203	1.9985	myo5b:5, rpl27a:4, pdk1:3, cps1:3, arg2:3, slc16a1:2, pygl:2, ghr:1, slc9a3r1:1, ppara:1, tnxb:1, rpl7a:1, mylk:1	shmt2:5, aoc3:3, dld:3, tars:2, phgdh:2, rdh13:2, sars:2, amt:2, pisd:1, rdh11:1, alas1:1, cpt1b:1, cth:1, srr:1, gcat:1
e2fl_top_100	74	biocarta_hif_pathway	17	11.76	2.634	1.9891	rpl7a:3, stom:2, ppara:2, arg2:2, abcc3:1, slc9a3r1:1, tbc1d22a:1, il8:1, tnxb:1, c11orf17:1, tmem138:1, cebpb:1	p4hb:8, hsp90aa2:2, jun:2, ep300:2, arnt:1, nos3:1, vegfa:1
e2fl_top_100	74	pg_tunde	4	1.56	1.227	1.9878	irf8:1, ghr:1, fam101b:1, cd9:1	bgn:2, srgn:2
e2fl_top_100	74	st_phosphoinositide_3_kinase_pathway	38	28.92	4.573	1.9857	pdk1:4, fgfr2:4, rpl7a:4, rpl27a:4, pygl:4, ccdc88a:3, gab2:3, irf8:2, epha4:1, ghr:1, abcc3:1, l1cam:1, tbc1d22a:1, myo5b:1, cebpb:1, slc9a3r1:1, gnai1:1, slc1a4:1	pik3ca:5, grb2:4, gsk3a:3, akt3:3, shc1:2, akt2:2, sos1:2, ywhaz:2, inpp5d:2, rps6ka2:2, ywhae:1, rps6ka1:1, pten:1, sos2:1, ywhah:1, ywhaq:1, ywhab:1, btk:1, ywhag:1, akt1:1, gsk3b:1
e2fl_top_100	74	reactome_metabolism_of_carbohydrates	131	108.84	11.172	1.9836	pygl:37, rpl7a:21, myo5b:12, abcg2:11, rpl27a:9, tbc1d22a:6, cps1:5, arg2:5, pdk1:4, abcc3:3, myf6:3, slc9a3r1:3, stom:3, fam117a:2, c11orf17:2, tmem138:2, epha4:1, il8:1, mylk:1	pkm2:9, eno1:6, gys1:5, tkt:5, taldo1:5, calm1:5, gapdh:5, pgls:4, calm3:4, gyg1:3, nup98:3, nup93:3, ugp2:3, gale:3, hk2:3, calm2:3, eno2:2, mdh2:2, gck:2, nup88:2, nup37:2, pom121:2, treh:2, agl:2, pygb:2, pfkl:2, phkg2:2, hk1:2, nup85:2, pygl:2, phka2:2, amy2a:1, pgm1:1, pck2:1, slc2a3:1, aaas:1, tpi1:1, pygm:1, gbe1:1, ranbp2:1, pck1:1, pfkfb3:1, pklr:1, gys2:1, pgm2:1, mdh1:1, phka1:1, eno3:…
e2fl_top_100	74	hs_id_signaling_pathway_wp53_35648.txt	29	18.68	5.21	1.9808	cebpb:6, myf6:5, epha4:2, il8:2, fgfr2:2, gab2:2, slc16a1:1, rpl27a:1, abcc3:1, slc9a3r1:1, gnai1:1, tbc1d22a:1, stom:1, irf8:1, tnxb:1, usp2:1	nfkb1:4, rela:3, igf1r:2, vegfa:1, elk1:1, lck:1, myog:1, smad3:1, ctnnb1:1, egf:1, ccna2:1, myod1:1, myf5:1, acvrl1:1, igf1:1, tcf3:1, ngf:1, flt1:1, id1:1, smad4:1, id2:1, kdr:1, bmp6:1
e2fl_top_100	74	mcsp-mt3-mmp-mmp5_tunde	1	0.2	0.408	1.9596	cldn1:1	mmp2:1
e2fl_top_100	74	melibiose_degradation	1	0.2	0.408	1.9596	abcc3:1	gla:1
e2fl_top_100	74	kegg_00750_vitamin_b6_metabolism	3	1.16	0.943	1.9504	aldh6a1:1, rpl27a:1, tmem138:1	pdxk:2, aox1:1
e2fl_top_100	74	biocarta_hsp27_pathway	11	6.2	2.466	1.9461	rpl27a:2, slc16a1:1, abcg2:1, abcc3:1, slc9a3r1:1, stom:1, il8:1, arg2:1, cd9:1, rpl7a:1	hspb1:4, mapkapk2:4, cycs:2, il1a:1
e2fl_top_100	74	hs_serotonin_receptor_2_--_stat3_signaling_wp733_34431.txt	6	2.84	1.625	1.9448	ghr:2, gnai1:2, slc9a3r1:1, mylk:1	stat3:2, gnaq:2, jak2:1, htr2a:1
e2fl_top_100	74	pyrimidine_ribonucleotides_interconversion	12	6.92	2.613	1.9443	abcg2:2, rpl7a:2, pygl:2, tbc1d22a:2, fgfr2:1, rpl27a:1, cps1:1, fam110b:1	nme1:5, nme3:3, nme1-nme2:2, ctps:1, nme7:1
e2fl_top_100	74	phosphatidylglycerol_biosynthesis_ii_(non-plastidic)	6	2.8	1.658	1.9297	tbc1d22a:2, arg2:1, abcg2:1, rpl7a:1, myo5b:1	abhd5:1, mboat2:1, agpat3:1, pgs1:1, cds1:1, agpat4:1
e2fl_top_100	74	kegg_00720_reductive_carboxylate_cycle_(co2_fixation)	17	10.96	3.155	1.9142	pygl:5, rpl7a:3, pdk1:2, aldh6a1:2, tbc1d22a:2, slc9a3r1:1, ppara:1, myo5b:1	acss2:5, aco2:3, idh1:2, acss1:2, mdh2:2, mdh1:1, idh2:1, acly:1
e2fl_top_100	74	biocarta_atm_pathway	22	15	3.663	1.9111	cebpb:4, il8:3, pdk1:2, rpl27a:2, tbc1d22a:2, epha4:1, ppara:1, rfpl2:1, irf8:1, fgfr2:1, usp2:1, rpl7a:1, ccdc88a:1, dusp10:1	nfkb1:4, nfkbia:3, rela:3, mdm2:2, atm:2, jun:2, abl1:1, tp53:1, mapk8:1, mre11a:1, gadd45a:1, brca1:1
e2fl_top_100	74	pentose_phosphate_pathway_(non-oxidative_branch)	13	7.12	3.087	1.9051	pygl:3, rpl27a:2, rpl7a:2, fam117a:1, cps1:1, tbc1d22a:1, myo5b:1, arg2:1, c11orf17:1	tkt:5, taldo1:5, tktl2:2, rpia:1
e2fl_top_100	74	reactome_metabolism_of_bile_acids_and_bile_salts	8	4.68	1.749	1.8979	abcg2:2, pygl:2, pdk1:1, cps1:1, stom:1, myo5b:1	akr1c4:2, akr1d1:2, abcc3:1, slc27a2:1, cyp27a1:1, slc27a5:1
e2fl_top_100	74	kegg_00902_monoterpenoid_biosynthesis	2	0.72	0.678	1.8873	arg2:1, cps1:1	cyp2c9:2
e2fl_top_100	74	biocarta_il22bp_pathway	14	8.68	2.824	1.8837	ghr:8, cebpb:2, phldb2:1, irf8:1, rpl7a:1, mylk:1	stat3:2, jak1:2, stat5a:2, stat5b:1, socs3:1, jak2:1, tyk2:1, il10ra:1, stat1:1, stat6:1, jak3:1
e2fl_top_100	74	acidic_switch	18	13.52	2.383	1.8803	myo5b:6, tbc1d22a:3, slc7a2:2, slc9a3r1:2, rpl27a:1, stom:1, slc1a4:1, rpl7a:1, cebpb:1	atp6v0a1:4, tm9sf4:3, atp6v0d1:3, tcirg1:2, atp6v0a4:2, slc16a1:1, atp6v0a2:1, ca2:1, atp6v1c1:1
e2fl_top_100	74	biocarta_no1_pathway	22	14.56	3.969	1.8743	rpl7a:4, arg2:3, myf6:3, myo5b:2, pygl:2, pdk1:1, rpl27a:1, abcc3:1, tbc1d22a:1, stom:1, ppara:1, tnxb:1, mylk:1	calm1:5, calm3:4, prkar2a:3, calm2:3, hsp90aa2:2, vegfa:1, flt1:1, nos3:1, akt1:1, kdr:1
e2fl_top_100	74	reactome_pyruvate_metabolism_and_tca_cycle	46	36.52	5.067	1.8709	pdk1:12, pygl:6, tbc1d22a:5, rpl27a:4, slc9a3r1:4, rpl7a:4, abcc3:3, slc16a1:2, arg2:2, abcg2:1, stom:1, myo5b:1, c11orf17:1	suclg1:5, sdha:4, idh3g:4, dld:3, aco2:3, bsg:2, pdhb:2, mdh2:2, dlstp:2, sdhb:2, cs:2, ogdh:2, slc16a1:1, idh2:1, nnt:1, idh3a:1, suclg2:1, pdk2:1, slc16a3:1, dlat:1, idh3b:1, pdha1:1, pdk3:1, pdhx:1, ldhb:1
e2fl_top_100	74	glycine_biosynthesis_i	5	2.6	1.291	1.859	pdk1:1, rpl27a:1, slc9a3r1:1, rpl7a:1, pygl:1	shmt2:5
e2fl_top_100	74	kegg_00430_taurine_and_hypotaurine_metabolism	4	1.96	1.098	1.8571	ghr:1, abcc3:1, pygl:1, stom:1	ggt1:2, ggt5:1, cdo1:1
e2fl_top_100	74	kegg_05010_alzheimer's_disease	46	34.52	6.185	1.856	pygl:8, myo5b:6, gnai1:5, rpl27a:4, slc9a3r1:4, arg2:4, rpl7a:3, abcg2:2, mylk:2, ghr:1, tbc1d22a:1, il8:1, cd9:1, myf6:1, stom:1, ppara:1, tnxb:1	calm1:5, gapdh:5, psen1:3, plcb2:2, plcb1:2, cycs:2, capn1:2, app:2, gnaq:2, calml3:2, mme:1, atf6:1, ern1:1, cdk5r1:1, ppp3cc:1, calml6:1, il1b:1, aph1a:1, plcb3:1, a2m:1, plcb4:1, lpl:1, calml5:1, ide:1, capn2:1, lrp1:1, cdk5:1, ppp3ca:1, gsk3b:1
e2fl_top_100	74	hs_blood_clotting_cascade_wp272_38953.txt	4	2.12	1.013	1.8554	arg2:1, cd9:1, cps1:1, pygl:1	plat:1, f2:1, serpine1:1, fga:1
e2fl_top_100	74	reactome_steroid_hormone_biosynthesis	3	1.08	1.038	1.8504	tnxb:2, ghr:1	cyp21a2:2, cyp11b1:1
e2fl_top_100	74	reactome_nrif_signals_cell_death_from_the_nucleus	11	5.8	2.814	1.8481	rpl27a:2, stom:2, myo5b:1, arg2:1, irf8:1, fgfr2:1, gab2:1, rpl7a:1, dusp10:1	psen1:3, ubb:2, traf6:2, sqstm1:1, mapk8:1, aph1a:1, ngf:1
e2fl_top_100	74	kegg_00511_other_glycan_degradation	6	3.44	1.387	1.8459	pygl:2, irf8:1, rpl27a:1, tbc1d22a:1, il8:1	man2b1:4, hexb:1, neu1:1
e2fl_top_100	74	presenilin_action_in_notch_and_wnt_signaling	44	34.84	4.972	1.8422	rpl7a:8, epha4:4, tbc1d22a:4, myo5b:3, il8:3, fgfr2:2, dusp10:2, cebpb:2, rpl27a:2, slc9a3r1:2, stom:2, ppara:2, gab2:2, pygl:2, tmem138:1, gnai1:1, maml2:1, arg2:1	mapk1:8, adam10:4, psen1:3, myc:3, mapk3:3, ppp2r5d:2, csnk1a1:2, jun:2, notch1:2, ctbp1:2, nedd4:2, csnk2a1:1, fbxw11:1, ctnnb1:1, aph1a:1, map3k7ip1:1, fzd1:1, apc:1, map3k7:1, ccnd1:1, fos:1, gsk3b:1
e2fl_top_100	74	biocarta_pgc1a_pathway	26	16.88	4.978	1.8322	rpl27a:4, rpl7a:4, myf6:3, myo5b:2, arg2:2, pygl:2, mylk:2, epha4:1, abcg2:1, abcc3:1, maml2:1, ppara:1, ercc5:1, ccdc88a:1	calm1:5, calm3:4, calm2:3, camk2a:2, camk1g:2, camk2d:2, esrra:1, camk2g:1, hdac5:1, mef2c:1, ppp3cc:1, ywhah:1, ppp3ca:1, ppargc1a:1
e2fl_top_100	74	biocarta_cacam_pathway	19	11.72	3.995	1.8223	rpl7a:4, myf6:3, myo5b:2, arg2:2, mylk:2, pygl:2, epha4:1, rpl27a:1, abcg2:1, abcc3:1	calm1:5, calm3:4, calm2:3, camk1g:2, camk2d:2, camk2a:2, camk2g:1
e2fl_top_100	74	reactome_ras_activation_uopn_ca2_infux_through_nmda_receptor	21	14.12	3.778	1.8209	rpl7a:4, myo5b:3, myf6:3, arg2:2, mylk:2, epha4:1, rpl27a:1, rab13:1, abcc3:1, slc9a3r1:1, gnai1:1, pygl:1	calm1:5, calm3:4, calm2:3, camk2a:2, camk2d:2, hras:2, camk2g:1, dlg4:1, grin2b:1
e2fl_top_100	74	kegg_01051_biosynthesis_of_ansamycins	7	3.6	1.871	1.8174	pygl:2, rpl27a:1, rpl7a:1, cps1:1, tbc1d22a:1, myo5b:1	tkt:5, tktl2:2
e2fl_top_100	74	hs_polyol_pathway_wp690_38770.txt	4	1.68	1.282	1.8098	pygl:2, abcg2:1, cps1:1	akr1b1:2, sord:1, khk:1
e2fl_top_100	74	smid_breast_cancer_relapse_in_liver_up	2	0.52	0.823	1.7992	pygl:1, lif:1	kynu:1, s100a8:1
e2fl_top_100	74	signaling_events_mediated_by_hdac_class_i	117	98.6	10.255	1.7942	rpl7a:23, rpl27a:19, cps1:14, cebpb:9, ppara:8, myo5b:6, tbc1d22a:4, pdk1:3, epha4:3, arg2:3, ercc5:3, abcg2:2, il8:2, aldh6a1:2, gnai1:2, pygl:2, slc16a1:1, ghr:1, fam117a:1, irf8:1, fgfr2:1, myf6:1, c11orf17:1, mylk:1, tmem138:1, slc9a3r1:1, maml2:1, usp2:1	acss2:5, xpo1:5, nfkb1:4, hist1h4d:4, ran:4, hist1h4h:4, hist1h4c:3, hist1h4k:3, tuba1b:3, nfkbia:3, rela:3, ube2i:3, hist1h4j:3, prkaca:3, prmt5:3, hsp90aa2:2, acss1:2, ep300:2, yy1:2, xrcc6:2, sumo1:2, chd4:2, stat3:2, adrbk1:2, rfxank:2, hdac6:2, hist1h4e:2, srf:1, rbbp7:1, hdac5:1, hdac2:1, hist1h1e:1, pparg:1, hist2h4a:1, gatad2a:1, sin3b:1, mef2c:1, bax:1, hist1h4l:1, myod1:1, chd3:1, ywhab…
e2fl_top_100	74	galactose_degradation_i_(leloir_pathway)	3	1	1.118	1.7889	rpl27a:1, abcc3:1, rpl7a:1	gale:3
e2fl_top_100	74	hs_glycine_metabolism_wp1495_38926.txt	5	2.72	1.275	1.7877	pdk1:1, rpl27a:1, slc9a3r1:1, rpl7a:1, pygl:1	shmt2:5
e2fl_top_100	74	sjoblom2006colorectal_	27	18.56	4.727	1.7857	rpl7a:4, cebpb:4, epha4:3, rpl27a:3, stom:3, abcc3:2, gnai1:2, cldn1:1, rab13:1, myo5b:1, usp2:1, mylk:1, pygl:1	ergic3:3, uqcrc2:3, fbxw7:3, gnas:3, sfrs6:2, tp53:1, mmp2:1, abca1:1, ephb6:1, smad3:1, cd109:1, epha3:1, runx1t1:1, apc:1, exoc4:1, tgfbr2:1, pknox1:1, smad4:1
e2fl_top_100	74	reactome_ncam1_interactions	9	5.36	2.039	1.7854	l1cam:4, abcc3:3, arg2:1, fgfr2:1	cacna1d:2, ncan:1, cacna1c:1, prnp:1, cntn2:1, ncam1:1, cacna1f:1, cacnb2:1
e2fl_top_100	74	glucocorticoid_receptor_signaling	66	53.8	6.837	1.7843	rpl7a:9, cebpb:8, il8:7, myo5b:5, dusp10:5, rpl27a:4, gnai1:4, ppara:4, pygl:4, irf8:3, tbc1d22a:2, pdk1:1, abcc3:1, rfpl2:1, fgfr2:1, ccdc88a:1, slc9a3r1:1, hla-drb3:1, stom:1, usp2:1, gab2:1, lif:1	mapk1:8, nfkb1:4, smarcc1:3, il6:3, sumo2:3, rela:3, hsp90aa2:2, mapk10:2, jun:2, mapk11:2, spi1:2, mdm2:2, sgk1:2, pck2:1, tp53:1, mapk8:1, ncoa1:1, krt17:1, cdk5r1:1, pomc:1, tsg101:1, hdac2:1, fkbp5:1, akt1:1, cdk5:1, csn2:1, stat1:1, mapk9:1, ppp5c:1, mmp1:1, gata3:1, ywhah:1, bax:1, gnal:1, smarca4:1, vipr1:1, fos:1, gng2:1, irf1:1, gnb1:1, gsk3b:1
e2fl_top_100	74	kegg_00960_tropane__piperidine_and_pyridine_alkaloid_biosynthesis	12	7.08	2.768	1.7777	phldb2:1, pdk1:1, rpl27a:1, ghr:1, arg2:1, irf8:1, tnxb:1, fgfr2:1, rpl7a:1, mylk:1, pygl:1, tmem138:1	lipa:5, aoc3:3, sh3glb1:3, ard1a:1
e2fl_top_100	74	glutamine_biosynthesis_i	1	0.16	0.473	1.7775	cps1:1	glul:1
e2fl_top_100	74	kegg_00550_peptidoglycan_biosynthesis	1	0.16	0.473	1.7775	cps1:1	glul:1
e2fl_top_100	74	isoleucine_degradation_i	15	9.24	3.244	1.7756	pdk1:3, aldh6a1:3, rpl27a:3, rpl7a:3, cps1:1, myo5b:1, il8:1	dld:3, hsd17b10:3, acaa1:2, acat1:2, hadhb:2, bcat2:1, ehhadh:1, bcat1:1
e2fl_top_100	74	biocarta_ps1_pathway	10	6.84	1.795	1.7601	epha4:1, ghr:1, slc9a3r1:1, gnai1:1, maml2:1, stom:1, myo5b:1, arg2:1, pygl:1, cebpb:1	psen1:3, notch1:2, ctnnb1:1, apc:1, gsk3b:1, adam17:1, fzd1:1
e2fl_top_100	74	reactome_formation_of_a_pool_of_free_40s_subunits	202	178.44	13.407	1.7572	rpl27a:91, rpl7a:91, tbc1d22a:10, slc16a1:4, slc9a3r1:3, tmem138:2, arg2:1	rps7:4, rps10:4, rpl13:4, rpl4:3, rpl7:3, rps9:3, rps23:3, rpl35:3, rps24:3, rpl30:3, rps20:3, rpl3:3, rps14:3, rps3p3:3, rpl23a:3, rpl5:2, rpl3l:2, eif3k:2, rpl7a:2, eif3h:2, rpl28:2, rpl10a:2, rpl15:2, rps21:2, rps16p1:2, rpsa:2, rps12:2, rps6:2, rps27ap11:2, rps2:2, fau:2, ac010724.8:2, rplp0p3:2, rpl26:2, rplp2:2, rpl37a:2, rpl39:2, rps28:2, rps15p5:2, rplp1:2, eif3s8:2, rpl12:2, rpl36a:2, rp…
e2fl_top_100	74	smid_breast_cancer_relapse_in_pleura_dn	5	2	1.708	1.7566	irf8:2, rpl7a:1, gab2:1, hla-drb3:1	hla-dqb1:2, fyb:2, s100a9:1
e2fl_top_100	74	d-mannose_degradation	1	0.24	0.436	1.7436	pygl:1	mpi:1
e2fl_top_100	74	kegg_00513_high-mannose_type_n-glycan_biosynthesis	1	0.24	0.436	1.7436	stom:1	man1a1:1
e2fl_top_100	74	lipoate_biosynthesis_and_incorporation_ii	1	0.24	0.436	1.7436	pdk1:1	lias:1
e2fl_top_100	74	flavin_biosynthesis_iv_(mammalian)	6	3.2	1.607	1.7421	rpl27a:1, rpl7a:1, pygl:1, tmem138:1, tbc1d22a:1, myo5b:1	flad1:6
e2fl_top_100	74	reactome_endogenous_sterols	4	1.48	1.447	1.7417	tnxb:2, pdk1:1, ghr:1	cyp21a2:2, cyp11b1:1, cyp27a1:1
e2fl_top_100	74	reactome_other_semaphorin_interactions	6	2.48	2.023	1.7398	stom:2, irf8:1, fam101b:1, cd9:1, plxnb2:1	itgb1:2, plxnd1:1, sema4a:1, tyrobp:1, sema6d:1
e2fl_top_100	74	serine_biosynthesis	2	0.72	0.737	1.7365	rpl27a:1, cps1:1	phgdh:2
e2fl_top_100	74	smid_breast_cancer_relapse_in_brain_up	17	12	2.887	1.7321	pygl:4, rpl27a:2, pdk1:1, slc7a2:1, epha4:1, abcg2:1, gnai1:1, tbc1d22a:1, stom:1, myo5b:1, rpl7a:1, gab2:1, cebpb:1	mcm5:7, egfr:5, folr1:2, ldhb:1, impa2:1, prkx:1
e2fl_top_100	74	st_tumor_necrosis_factor_pathway	17	10.76	3.609	1.7291	irf8:4, rpl7a:3, tbc1d22a:3, usp2:2, il8:2, cebpb:2, rpl27a:1	nfkb1:4, nfkbia:3, nfkb2:3, jun:2, birc3:1, map3k7:1, ikbkg:1, tnfrsf1b:1, tradd:1
e2fl_top_100	74	alk2_signaling_events	3	1.12	1.092	1.721	fgfr2:1, epha4:1, cebpb:1	smad4:1, bmp7:1, amhr2:1
e2fl_top_100	74	hs_nlr_proteins_wp288_32385.txt	7	3.92	1.801	1.7102	usp2:3, rpl7a:2, epha4:1, dusp10:1	chuk:2, ikbkb:1, map3k7:1, ephb2:1, mapk8:1, ikbkg:1
e2fl_top_100	74	kegg_00460_cyanoamino_acid_metabolism	8	4.44	2.083	1.7089	rpl7a:2, pdk1:1, rpl27a:1, abcc3:1, slc9a3r1:1, pygl:1, stom:1	shmt2:5, ggt1:2, gba:1
e2fl_top_100	74	vantveer_breast_cancer_esr1_up	45	35.16	5.778	1.7029	rpl7a:7, rpl27a:6, epha4:4, tbc1d22a:3, myo5b:3, cebpb:3, ppara:3, pygl:3, abcc3:2, fgfr2:2, stom:2, pdk1:1, slc16a1:1, aldh6a1:1, slc9a3r1:1, arg2:1, ercc5:1, lif:1	snx1:3, btf3:2, mrps27:2, igbp1:2, tbc1d9:2, rara:2, pcsk6:2, sec14l2:2, pigt:2, esr1:1, myb:1, gadd45g:1, mccc2:1, dci:1, lamb2:1, vav3:1, erbb3:1, myo5c:1, wdr6:1, farp2:1, brd8:1, syngr1:1, gata3:1, mast4:1, nedd4l:1, il6st:1, abat:1, bag1:1, slc9a3r1:1, faah:1, cox6c:1, kdm4b:1, elovl5:1, kif13b:1, erbb4:1
e2fl_top_100	74	fatty_acid_beta-oxidation_iii_(unsaturated,_odd_number)	2	0.96	0.611	1.7021	aldh6a1:1, rpl7a:1	ehhadh:1, dci:1
e2fl_top_100	74	glutamate_biosynthesis_ii	3	1.32	0.988	1.6999	cps1:2, pdk1:1	glud1:2, glud2:1
e2fl_top_100	74	glutamate_degradation_x	3	1.32	0.988	1.6999	cps1:2, pdk1:1	glud1:2, glud2:1
e2fl_top_100	74	hs_keap1-nrf2_wp3_38881.txt	11	6.88	2.438	1.69	pdk1:2, epha4:1, rpl27a:1, gnai1:1, fgfr2:1, ccdc88a:1, gab2:1, rpl7a:1, dusp10:1, cebpb:1	pik3ca:5, aimp2:2, ephb2:1, mapk8:1, gclc:1, maf:1
e2fl_top_100	74	reactome_citric_acid_cycle	34	27.36	3.936	1.6871	pdk1:6, tbc1d22a:5, pygl:5, rpl7a:4, rpl27a:3, abcc3:3, slc9a3r1:2, arg2:2, slc16a1:1, abcg2:1, myo5b:1, c11orf17:1	suclg1:5, sdha:4, idh3g:4, aco2:3, dld:3, sdhb:2, mdh2:2, dlstp:2, ogdh:2, cs:2, idh3b:1, idh2:1, nnt:1, idh3a:1, suclg2:1
e2fl_top_100	74	kegg_00982_drug_metabolism_-_cytochrome_p450	28	19.68	4.939	1.6846	pdk1:4, abcc3:4, cps1:4, pygl:4, rpl27a:2, ghr:2, arg2:2, phldb2:1, aldh6a1:1, il8:1, tnxb:1, c11orf17:1, lif:1	adh5:4, cyp3a7:4, gstp1:3, cyp3a4:3, cyp3a5:2, cyp3a43:2, adh1c:2, cyp2c9:2, gsto1:1, mgst1:1, aox1:1, aldh1a3:1, aldh3a1:1, aldh3b2:1
e2fl_top_100	74	biocarta_lym_pathway	7	3.6	2.021	1.6826	irf8:3, il8:2, cd9:1, stom:1	itgb1:2, itgb2:2, itga4:1, sell:1, il1a:1
e2fl_top_100	74	reactome_grb2_sos_provides_linkage_to_mapk_signaling_for_intergrins_	14	8.96	3.007	1.6763	rpl27a:3, fgfr2:2, cd9:2, gab2:2, ghr:1, slc9a3r1:1, arg2:1, rpl7a:1, cebpb:1	grb2:4, rap1b:2, sos1:2, tln1:2, src:1, fga:1, itga2b:1, itgb3:1
e2fl_top_100	74	reactome_bile_salt_and_organic_anion_slc_transporters	6	2.92	1.847	1.6679	abcc3:4, rpl27a:1, slc9a3r1:1	slc16a1:1, slc13a3:1, slc16a3:1, slc13a1:1, slc13a5:1, slc13a2:1
e2fl_top_100	74	glucocorticoid_receptor_regulatory_network	62	50.76	6.741	1.6674	rpl7a:9, cebpb:8, il8:7, myo5b:5, dusp10:4, rpl27a:4, ppara:4, pygl:4, irf8:3, tbc1d22a:2, pdk1:1, abcc3:1, rfpl2:1, fgfr2:1, ccdc88a:1, slc9a3r1:1, gnai1:1, hla-drb3:1, stom:1, usp2:1, gab2:1, lif:1	mapk1:8, nfkb1:4, smarcc1:3, il6:3, sumo2:3, rela:3, hsp90aa2:2, mapk10:2, jun:2, mapk11:2, spi1:2, mdm2:2, sgk1:2, pck2:1, tp53:1, mapk8:1, ncoa1:1, krt17:1, cdk5r1:1, pomc:1, tsg101:1, hdac2:1, fkbp5:1, akt1:1, cdk5:1, csn2:1, stat1:1, ppp5c:1, mmp1:1, gata3:1, ywhah:1, bax:1, smarca4:1, vipr1:1, fos:1, irf1:1, gsk3b:1
e2fl_top_100	74	reactome_metabolism_of_nitric_oxide	21	15.08	3.558	1.6638	rpl7a:5, arg2:3, myf6:3, pdk1:2, myo5b:2, rpl27a:1, tbc1d22a:1, ppara:1, mylk:1, pygl:1, tmem138:1	lypla1:5, calm1:5, calm3:4, calm2:3, hsp90aa2:2, nos3:1, akt1:1
e2fl_top_100	74	pentose_phosphate_pathway	17	10.4	3.99	1.6543	pygl:4, rpl27a:3, rpl7a:3, tbc1d22a:2, fam117a:1, cps1:1, myo5b:1, arg2:1, c11orf17:1	tkt:5, taldo1:5, pgls:4, tktl2:2, rpia:1
e2fl_top_100	74	biocarta_salmonella_pathway	31	24.8	3.764	1.6472	rpl27a:8, pdk1:5, rpl7a:5, pygl:2, tmem138:2, epha4:1, tbc1d22a:1, plxnb2:1, myo5b:1, arg2:1, irf8:1, slc1a4:1, c11orf17:1, ccdc88a:1	arpc1b:9, arpc5:5, arpc2:4, rac1:2, actr2:2, actr3:2, arpc3:2, wasf1:2, arpc4:1, cdc42:1, arpc1a:1
e2fl_top_100	74	canonical_wnt_signaling_pathway	114	101.12	7.823	1.6465	rpl7a:22, rpl27a:14, tbc1d22a:10, epha4:8, myo5b:6, ppara:5, cebpb:4, slc9a3r1:4, stom:4, pdk1:3, abcg2:3, il8:3, fgfr2:3, myf6:3, gnai1:3, pygl:3, slc16a1:2, cldn1:2, maml2:2, slc7a2:1, ghr:1, abcc3:1, cps1:1, mylk:1, tmem138:1, fam101b:1, ptprh:1, arg2:1, ercc5:1	ranbp3:5, xpo1:5, hnrnpa1p2:5, ppp2r1a:5, ruvbl2:5, xrcc5:4, cul1:3, prdx1:3, ranbp9:3, myc:3, ube2i:3, gsk3a:3, igf2bp1:3, dvl2:2, ppp2r2a:2, ep300:2, xrcc6:2, ctbp1:2, jun:2, ncoa4:2, pias4:2, csnk1g1:2, gsn:2, ar:2, srf:1, fgf4:1, ctnnb1:1, lats2:1, tgfb1i1:1, svil:1, hdac2:1, pa2g4:1, akt1:1, cdc2l2:1, mmp2:1, mmp9:1, cdx1:1, fbxw11:1, tbl1xr1:1, zmiz1:1, ptk2b:1, pias1:1, myf5:1, incenp:1, t…
e2fl_top_100	74	hs_arachidonate_epoxygenase_-_epoxide_hydrolase_wp678_38950.txt	7	4	1.826	1.6432	arg2:1, rpl27a:1, rpl7a:1, cps1:1, pygl:1, lif:1, il8:1	gstp1:3, cox5a:2, cyp2c9:2
e2fl_top_100	74	reactome_formation_of_atp_by_chemiosmotic_coupling	25	18.28	4.098	1.6398	rpl7a:6, rpl27a:5, slc9a3r1:3, tbc1d22a:3, arg2:2, pygl:2, pdk1:1, slc16a1:1, myo5b:1, tmem138:1	atp5a1:4, atp5l:4, atp5j:3, atp5h:3, atp5d:3, atp5b:2, atp5c1:2, atp5j2:2, atp5i:1, atp5e:1
e2fl_top_100	74	fatty_acid_biosynthesis_initiation_ii	3	1.44	0.961	1.6235	rpl27a:1, abcc3:1, rpl7a:1	fasn:2, oxsm:1
e2fl_top_100	74	palmitate_biosynthesis_i_(animals)	3	1.44	0.961	1.6235	rpl27a:1, abcc3:1, rpl7a:1	fasn:2, oxsm:1
e2fl_top_100	74	rapid_glucocorticoid_signaling	6	3.24	1.715	1.6097	gnai1:3, dusp10:2, il8:1	mapk11:2, gnal:1, gng2:1, gnb1:1, mapk9:1
e2fl_top_100	74	go_0001570_vasculogenesis	17	12	3.109	1.6082	stom:4, epha4:3, myo5b:2, pdk1:1, slc9a3r1:1, maml2:1, tbc1d22a:1, ppara:1, tnxb:1, fgfr2:1, ccdc88a:1	myo1e:2, qki:2, wt1:1, vegfa:1, tgfbr2:1, ctnnb1:1, wars2:1, ntrk2:1, zmiz1:1, tie1:1, shh:1, epha2:1, aggf1:1, rasa1:1, kdr:1
e2fl_top_100	74	p38_signaling_mediated_by_mapkap_kinases	24	17.88	3.822	1.6011	rpl7a:4, rpl27a:3, il8:2, dusp10:2, pygl:2, cebpb:2, slc16a1:1, abcc3:1, slc9a3r1:1, cps1:1, stom:1, irf8:1, slc1a4:1, cd9:1, stk39:1	mapk14:5, hspb1:4, mapkapk2:4, raf1:3, mapk11:2, ywhaz:2, srf:1, ywhae:1, lsp1:1, tcf3:1
e2fl_top_100	74	reactome_sema3a_pak_dependent_axon_repulsion	23	18.2	3	1.6	myo5b:3, rpl7a:3, rpl27a:2, slc1a4:2, epha4:1, abcg2:1, abcc3:1, l1cam:1, tbc1d22a:1, plxnb2:1, fgfr2:1, mylk:1, tmem138:1, slc9a3r1:1, stom:1, ppara:1, gab2:1	cfl1:5, fyn:5, pak2:4, hsp90ab1:3, hsp90aa2:2, rac1:2, nrp1:1, pak1:1
e2fl_top_100	74	salvage_pathways_of_pyrimidine_ribonucleotides	12	7.12	3.059	1.5951	abcg2:2, tbc1d22a:2, pygl:2, rpl27a:1, cps1:1, fam110b:1, il8:1, fgfr2:1, rpl7a:1	nme1:5, nme3:3, nme1-nme2:2, upp1:1, nme7:1
e2fl_top_100	74	kegg_00061_fatty_acid_biosynthesis	5	2.72	1.429	1.595	rpl7a:2, rpl27a:1, abcc3:1, stom:1	fasn:2, mcat:1, acaca:1, oxsm:1
e2fl_top_100	74	reactome_triacylglyceride_biosynthesis	8	4.76	2.047	1.5828	arg2:2, tbc1d22a:2, phldb2:1, abcc3:1, rpl7a:1, pygl:1	gpd1:2, fasn:2, ppap2c:1, agpat3:1, ppap2a:1, agpat4:1
e2fl_top_100	74	cell_adhesion_tunde	2	0.64	0.86	1.581	cd9:1, stk39:1	cd44:2
e2fl_top_100	74	reactome_amino_acid_synthesis_and_interconversion	11	6.6	2.784	1.5805	cps1:4, pdk1:3, arg2:1, abcc3:1, gnai1:1, stom:1	gls:3, aldh18a1:2, glud1:2, got2:1, oat:1, glul:1, gls2:1
e2fl_top_100	74	methylmalonyl_pathway	1	0.28	0.458	1.5712	aldh6a1:1	pcca:1
e2fl_top_100	74	signaling_mediated_by_p38-gamma_and_p38-delta	8	4.44	2.274	1.5652	dusp10:2, il8:2, fgfr2:1, rpl27a:1, abcc3:1, c11orf17:1	mapk13:3, map2k3:2, mapk12:2, ccnd1:1
e2fl_top_100	74	udp-n-acetyl-d-glucosamine_biosynthesis_ii	7	4.04	1.904	1.555	myo5b:3, abcg2:2, pygl:2	uap1:3, pgm3:2, gfpt2:1, gnpnat1:1
e2fl_top_100	74	kegg_00624_1-_and_2-methylnaphthalene_degradation	11	6.88	2.651	1.5543	rpl7a:2, phldb2:1, pdk1:1, rpl27a:1, ghr:1, arg2:1, fgfr2:1, tnxb:1, pygl:1, tmem138:1	adh5:4, sh3glb1:3, adh1c:2, dhrs2:1, ard1a:1
e2fl_top_100	74	go_0005520_igf_binding	6	3.04	1.947	1.5204	cd9:2, epha4:1, gnai1:1, mylk:1, myo5b:1	igf1r:2, igfbp7:2, igfbp2:1, htra3:1
e2fl_top_100	74	hs_nod_pathway_wp1433_38800.txt	23	17.2	3.819	1.5188	rpl27a:4, usp2:4, rpl7a:3, tbc1d22a:2, il8:2, irf8:2, cebpb:2, abcc3:1, plxnb2:1, ppara:1, slc1a4:1	nfkbia:3, rela:3, chuk:2, hsp90aa2:2, rac1:2, acap1:2, cops6:1, prdm1:1, ikbkg:1, naip:1, aamp:1, ikbkb:1, il1b:1, casp1:1, duox2:1
e2fl_top_100	74	direct_p53_effectors	79	68.04	7.266	1.5085	rpl7a:10, rpl27a:7, myo5b:5, cebpb:5, stom:4, pdk1:3, slc16a1:3, epha4:3, il8:3, irf8:3, fgfr2:3, slc9a3r1:3, ercc5:3, slc7a2:2, abcg2:2, cps1:2, cd9:2, cldn1:2, ppara:2, pygl:2, abcc3:1, tbc1d22a:1, plxnb2:1, rfpl2:1, tmem138:1, fam101b:1, gnai1:1, arg2:1, tnxb:1, gab2:1	egfr:5, hspa1b:4, hspa1a:4, pcna:3, ddb2:3, ctsd:3, msh2:3, perp:3, met:2, prmt1:2, jun:2, ccnb1:2, triap1:2, mlh1:2, ddx5:2, rps27l:2, mdm2:2, nfyc:1, c13orf15:1, vdr:1, tp53:1, cd82:1, ccng1:1, ccnk:1, dusp1:1, irf5:1, tap1:1, taf9:1, rnasen:1, mcl1:1, apc:1, prdm1:1, cx3cl1:1, tp63:1, fdxr:1, hdac2:1, epha2:1, tnfrsf10c:1, mmp2:1, pten:1, bax:1, gadd45a:1, ddit4:1, smarca4:1, sp1:1, bcl2a1:1, …
e2fl_top_100	74	kegg_02020_two-component_system	8	5.16	1.886	1.5059	pdk1:1, abcg2:1, gnai1:1, cps1:1, tbc1d22a:1, stom:1, rpl7a:1, pygl:1	cox15:3, alpp:2, acat1:2, glul:1
e2fl_top_100	74	hs_pentose_phosphate_pathway_wp134_38860.txt	15	9.52	3.641	1.5049	rpl27a:3, rpl7a:3, pygl:3, tbc1d22a:2, arg2:1, fam117a:1, cps1:1, c11orf17:1	tkt:5, taldo1:5, pgls:4, rpia:1
e2fl_top_100	74	reactome_creb_phosphorylation_through_the_activation_of_camkii	19	13.6	3.617	1.4929	rpl7a:4, myo5b:3, myf6:3, arg2:2, mylk:2, epha4:1, rpl27a:1, abcc3:1, slc9a3r1:1, pygl:1	calm1:5, calm3:4, calm2:3, camk2a:2, camk2d:2, camk2g:1, dlg4:1, grin2b:1
e2fl_top_100	74	reactome_toll_like_receptor_4_cascade	9	5.28	2.509	1.4829	irf8:5, fgfr2:1, rpl7a:1, stk39:1, stom:1	traf6:2, ly96:1, cd14:1, ly86:1, myd88:1, map3k1:1, tlr9:1, cd180:1
e2fl_top_100	74	glycine_betaine_degradation	5	3	1.354	1.4771	pdk1:1, rpl27a:1, slc9a3r1:1, rpl7a:1, pygl:1	shmt2:5
e2fl_top_100	74	kegg_00500_starch_and_sucrose_metabolism	79	65.96	8.89	1.4667	pygl:18, rpl27a:13, rpl7a:11, abcg2:8, myo5b:6, tbc1d22a:4, epha4:3, stom:3, tmem138:3, pdk1:2, slc16a1:2, abcc3:2, ercc5:2, slc9a3r1:1, c11orf17:1	ddx18:6, gys1:5, ruvbl2:5, ddx19a:4, smarca5:3, ugp2:3, ddx23:3, ddx55:3, hk2:3, ercc2:2, nudt5:2, ddx54:2, ercc3:2, gck:2, pgm3:2, treh:2, agl:2, ascc3:2, pygb:2, hk1:2, pygl:2, amy2a:1, pgm1:1, ddx56:1, pygm:1, gbe1:1, pgm2l1:1, gys2:1, ddx41:1, ep400:1, nudt8:1, pgm2:1, enpp1:1, skiv2l2:1, smarca2:1, gba:1, gusb:1, enpp3:1, amy2b:1, ugdh:1, amy1a:1
e2fl_top_100	74	kegg_00190_oxidative_phosphorylation	128	112.6	10.544	1.4606	rpl7a:40, rpl27a:17, arg2:14, slc9a3r1:10, pygl:10, tbc1d22a:8, myo5b:8, abcc3:5, slc16a1:4, tmem138:3, pdk1:2, slc7a2:1, abcg2:1, c11orf17:1, cebpb:1, stom:1, ppara:1, slc1a4:1	ndufa10:5, sdha:4, atp5a1:4, uqcrb:4, atp6v0a1:4, atp5l:4, atp5j:3, cyc1:3, atp5g2:3, cox15:3, atp6v0d1:3, cox6b1:3, atp5d:3, atp5g3:3, atp6v1b1:3, atp5h:3, atp6v1b2:3, uqcrc2:3, atp6v0a4:2, tcirg1:2, ndufb8:2, ndufab1:2, cox5a:2, cox5b:2, ndufa12:2, ndufb10:2, ndufa9:2, ndufb7:2, uqcrfsl1:2, atp5c1:2, cox7c:2, ndufs8:2, atp6v1e1:2, atp5b:2, sdhb:2, atp5j2:2, ndufv1:2, atp6v0e1:2, ndufa2:2, atp5i…
e2fl_top_100	74	cysteine_biosynthesis/homocysteine_degradation	1	0.24	0.523	1.4537	cps1:1	cth:1
e2fl_top_100	74	st_pac1_receptor_pathway	5	2.72	1.595	1.4297	arg2:1, slc9a3r1:1, cd9:1, gnai1:1, il8:1	gnaq:2, asah1:2, dag1:1
e2fl_top_100	74	l-carnitine_biosynthesis	3	1.36	1.15	1.4256	pdk1:1, aldh6a1:1, pygl:1	tmlhe:1, aldh9a1:1, bbox1:1
e2fl_top_100	74	reactome_mitochondrial_fatty_acid_beta_oxidation	8	4.84	2.23	1.417	aldh6a1:3, rpl7a:2, rpl27a:1, abcc3:1, tbc1d22a:1	hadhb:2, acadvl:2, hadh:1, acads:1, acadm:1, dci:1
e2fl_top_100	74	bile_acid_biosynthesis,_neutral_pathway	4	1.8	1.555	1.4152	pdk1:1, abcg2:1, cps1:1, pygl:1	akr1d1:2, cyp27a1:1, slc27a5:1
e2fl_top_100	74	biocarta_dream_pathway	10	7.2	1.979	1.4148	il8:2, rpl27a:1, tbc1d22a:1, ppara:1, ercc5:1, gab2:1, rpl7a:1, dusp10:1, pygl:1	prkar2a:3, mapk3:3, jun:2, polr2a:1, fos:1
e2fl_top_100	74	reactome_myd88_cascade	6	3.2	1.979	1.4148	irf8:3, fgfr2:1, rpl7a:1, stk39:1	traf6:2, tlr9:1, ly96:1, myd88:1, map3k1:1
e2fl_top_100	74	hs_wnt_signaling_pathway_wp428_38838.txt	36	28.88	5.036	1.4139	rpl7a:6, epha4:4, rpl27a:3, pygl:3, il8:2, ccdc88a:2, dusp10:2, pdk1:1, tbc1d22a:1, plxnb2:1, myo5b:1, irf8:1, fgfr2:1, cd9:1, cebpb:1, slc9a3r1:1, gnai1:1, maml2:1, stom:1, slc1a4:1, stk39:1	ppp2r5c:5, myc:3, dvl2:2, mapk10:2, jun:2, pafah1b1:2, rac1:2, rhoa:2, prkci:2, mapk9:1, fzd7:1, ctnnb1:1, fbxw2:1, prkcd:1, prkce:1, fzd1:1, apc:1, ccnd1:1, ldlr:1, prkcq:1, ppp2r5e:1, dvl3:1, gsk3b:1
e2fl_top_100	74	signaling_events_mediated_by_the_hedgehog_family	43	34.68	5.886	1.4136	epha4:4, rpl7a:4, gnai1:4, stom:4, pygl:4, pdk1:3, rpl27a:3, abcg2:2, tbc1d22a:2, myo5b:2, fgfr2:2, gab2:2, ghr:1, irf8:1, c11orf17:1, ccdc88a:1, tmem138:1, slc9a3r1:1, maml2:1	pik3ca:5, pik3r1:5, xpo1:5, csnk1g2:4, prkaca:3, map2k1:2, adrbk1:2, gnai1:2, dhh:1, fbxw11:1, sin3b:1, rbbp7:1, prkcd:1, arrb2:1, pias1:1, lrpap1:1, hdac2:1, shh:1, akt1:1, kif3a:1, gng2:1, gnb1:1, gsk3b:1
e2fl_top_100	74	biocarta_actiny_pathway	34	27.96	4.286	1.4091	rpl27a:9, pdk1:5, rpl7a:4, epha4:2, myo5b:2, pygl:2, tmem138:2, tbc1d22a:1, plxnb2:1, arg2:1, irf8:1, slc1a4:1, c11orf17:1, ccdc88a:1, gab2:1	arpc1b:9, arpc5:5, arpc2:4, rac1:2, actr2:2, abi2:2, actr3:2, arpc3:2, wasf1:2, arpc4:1, arpc1a:1, psma7:1, ntrk1:1
e2fl_top_100	74	histidine_degradation_iii	6	3.44	1.828	1.4008	pdk1:1, slc16a1:1, rpl27a:1, slc9a3r1:1, rpl7a:1, cps1:1	mthfd1:5, hal:1
e2fl_top_100	74	reactome_toll_like_receptor_9_cascade	7	3.76	2.332	1.3891	irf8:3, fgfr2:1, rpl7a:1, stk39:1, myo5b:1	traf6:2, tlr9:1, ly96:1, myd88:1, map3k1:1, zfyve20:1
e2fl_top_100	74	alzheimercore	3	1.4	1.155	1.3856	arg2:1, stom:1, myo5b:1	psen1:3
e2fl_top_100	74	kegg_00360_phenylalanine_metabolism	15	10.12	3.574	1.3652	pygl:4, phldb2:1, pdk1:1, ghr:1, fam110b:1, tbc1d22a:1, tnxb:1, fgfr2:1, rpl7a:1, mylk:1, tmem138:1, lif:1	aoc3:3, sh3glb1:3, mif:2, aldh3b1:2, ard1a:1, aldh1a3:1, aldh3a1:1, got2:1, aldh3b2:1
e2fl_top_100	74	hs_wnt_signaling_pathway_and_pluripotency_wp1725_39038.txt	59	50.44	6.351	1.3477	rpl7a:12, epha4:7, pygl:5, rpl27a:4, cd9:3, cebpb:3, tbc1d22a:2, myo5b:2, il8:2, ccdc88a:2, dusp10:2, slc9a3r1:2, stom:2, stk39:2, pdk1:1, ghr:1, abcg2:1, irf8:1, fgfr2:1, tmem138:1, gnai1:1, maml2:1, ppara:1	ppp2r1a:5, ppp2r5c:5, myc:3, dvl2:2, mapk10:2, cd44:2, racgap1p:2, ppp2r2a:2, jun:2, ep300:2, ctbp1:2, prkci:2, ppp2r4:2, pafah1b1:2, rhoa:2, tp53:1, ppp2ca:1, fzd7:1, ctnnb1:1, fbxw2:1, ctnnd1:1, apc:1, map3k7:1, fzd4:1, ppp2r1b:1, ctbp2:1, ppp2r2b:1, mapk9:1, prkcd:1, fzd1:1, prkce:1, ccnd1:1, ldlr:1, prkcq:1, ppp2r5e:1, dvl3:1, gsk3b:1
e2fl_top_100	74	hs_wnt_signaling_pathway_and_pluripotency_wp399_38957.txt	59	50.44	6.351	1.3477	rpl7a:12, epha4:7, pygl:5, rpl27a:4, cd9:3, cebpb:3, tbc1d22a:2, myo5b:2, il8:2, ccdc88a:2, dusp10:2, slc9a3r1:2, stom:2, stk39:2, pdk1:1, ghr:1, abcg2:1, irf8:1, fgfr2:1, tmem138:1, gnai1:1, maml2:1, ppara:1	ppp2r1a:5, ppp2r5c:5, myc:3, dvl2:2, mapk10:2, cd44:2, racgap1p:2, ppp2r2a:2, jun:2, ep300:2, ctbp1:2, prkci:2, ppp2r4:2, pafah1b1:2, rhoa:2, tp53:1, ppp2ca:1, fzd7:1, ctnnb1:1, fbxw2:1, ctnnd1:1, apc:1, map3k7:1, fzd4:1, ppp2r1b:1, ctbp2:1, ppp2r2b:1, mapk9:1, prkcd:1, fzd1:1, prkce:1, ccnd1:1, ldlr:1, prkcq:1, ppp2r5e:1, dvl3:1, gsk3b:1
e2fl_top_100	74	biocarta_th1th2_pathway	5	2.92	1.552	1.3398	irf8:3, hla-drb3:2	hla-dra:2, hla-drb1:2, cd86:1
e2fl_top_100	74	biocarta_calcineurin_pathway	18	12.4	4.183	1.3387	rpl27a:3, myf6:3, rpl7a:3, myo5b:2, arg2:2, slc9a3r1:1, gnai1:1, mylk:1, pygl:1, cebpb:1	calm1:5, calm3:4, calm2:3, gnaq:2, ppp3cc:1, sp1:1, sp3:1, ppp3ca:1
e2fl_top_100	74	lysine_degradation_ii	1	0.28	0.542	1.3294	aldh6a1:1	aldh7a1:1
e2fl_top_100	74	biocarta_ptdins_pathway	29	23.08	4.481	1.3212	pygl:4, abcc3:3, tbc1d22a:3, pdk1:2, myo5b:2, rpl7a:2, rab13:2, rpl27a:2, stom:2, epha4:1, plxnb2:1, irf8:1, ccdc88a:1, maml2:1, arg2:1, slc1a4:1	rab5a:5, gsk3a:3, pdpk1:3, arf1:3, rac1:2, pfkl:2, vav2:2, ap2m1:2, ap2a1:1, arhgef2:1, btk:1, akt1:1, pfkm:1, gsk3b:1, prkce:1
e2fl_top_100	74	signaling_by_aurora_kinases	111	101.52	7.269	1.3041	rpl7a:22, rpl27a:14, tbc1d22a:9, usp2:8, pdk1:6, myo5b:6, gab2:5, pygl:5, slc16a1:4, fgfr2:4, cebpb:4, epha4:3, il8:3, ccdc88a:3, abcg2:2, irf8:2, gnai1:2, ghr:1, fam117a:1, rfpl2:1, c11orf17:1, dusp10:1, tmem138:1, stom:1, ppara:1, stk39:1	mapk14:5, pik3r1:5, xpo1:5, pik3ca:5, nfkb1:4, h3f3b:4, ran:4, ndc80:3, ncl:3, nfkb2:3, map3k14:3, smc4:3, nfkbia:3, kif23:3, prkaca:3, rela:3, chuk:2, rel:2, ppp2r5d:2, tpx2:2, traf6:2, racgap1p:2, ckap5:2, ube2d3:2, oaz1:2, h3f3a:2, mdm2:2, nsun2:2, rhoa:2, npm1:2, pebp1:2, atm:2, tp53:1, cul3:1, syk:1, vim:1, src:1, akt1:1, pak1:1, lck:1, arhgef7:1, gadd45a:1, aurkc:1, arrb2:1, ikbkg:1, kif2c:…
e2fl_top_100	74	kegg_05110_vibrio_cholerae_infection	21	15.68	4.08	1.304	gnai1:3, pygl:3, stom:2, myo5b:2, rpl7a:2, rpl27a:1, rab13:1, abcg2:1, abcc3:1, slc9a3r1:1, tbc1d22a:1, nebl:1, c11orf17:1, stk39:1	actg1:4, prkaca:3, pdia4:3, gnas:3, actb:2, slc12a2:2, adcy3:1, adcy9:1, cftr:1, prkx:1
e2fl_top_100	74	pyrimidine_ribonucleotides_de_novo_biosynthesis	19	14.72	3.285	1.3028	rpl27a:3, rpl7a:3, abcg2:2, cps1:2, tbc1d22a:2, pygl:2, abcc3:1, fam110b:1, myo5b:1, fgfr2:1, cebpb:1	cad:6, nme1:5, nme3:3, nme1-nme2:2, ctps:1, umps:1, nme7:1
e2fl_top_100	74	kegg_00630_glyoxylate_and_dicarboxylate_metabolism	15	11.68	2.577	1.2881	rpl7a:4, pdk1:3, pygl:3, slc9a3r1:2, slc16a1:1, rpl27a:1, tbc1d22a:1	mthfd1:5, aco2:3, mdh2:2, cs:2, grhpr:2, mdh1:1
e2fl_top_100	74	reactome_activation_of_chaperones_by_ire1_alpha	11	8.24	2.146	1.2859	rpl27a:2, rpl7a:2, gnai1:2, tbc1d22a:2, myo5b:2, slc1a4:1	hspa5:4, edem1:2, pdia6:2, serp1:2, ern1:1
e2fl_top_100	74	biocarta_mta3_pathway	27	21.36	4.386	1.2858	rpl7a:6, arg2:5, myo5b:3, rpl27a:2, abcg2:2, slc9a3r1:2, pygl:2, cldn1:1, slc16a1:1, stom:1, cd9:1, cebpb:1	gapdh:5, hspb1:4, tuba1:3, tuba1a:3, ctsd:3, tuba3d:3, tuba1c:2, aldoa:1, cdh1:1, esr1:1, tuba3c:1
e2fl_top_100	74	hs_sert_wp1455_38744.txt	5	3.4	1.258	1.2716	arg2:1, slc9a3r1:1, cd9:1, mylk:1, il8:1	il1b:1, scamp2:1, tgfb1i1:1, itgb3:1, nos1:1
e2fl_top_100	74	kegg_04614_renin-angiotensin_system	2	0.88	0.881	1.2709	slc9a3r1:1, maml2:1	mme:1, ace:1
e2fl_top_100	74	wnt_signaling	51	43.8	5.759	1.2502	rpl7a:12, tbc1d22a:5, epha4:4, rpl27a:4, pygl:4, abcc3:2, il8:2, fgfr2:2, cebpb:2, slc9a3r1:2, stom:2, slc7a2:1, slc16a1:1, ghr:1, abcg2:1, myo5b:1, tmem138:1, gnai1:1, ppara:1, arg2:1, nebl:1	ppp2r1a:5, gapdh:5, gsk3a:3, myc:3, csnk1d:3, csnk1g1:2, dvl2:2, csnk1a1:2, jun:2, ep300:2, b2m:2, rpl13a:2, actb:2, ctbp1:2, fgf4:1, csnk2a1:1, fbxw11:1, ppp2ca:1, fzd7:1, ctnnb1:1, fbxw2:1, fzd1:1, apc:1, slc9a3r1:1, ccnd1:1, fzd4:1, ctbp2:1, gsk3b:1
e2fl_top_100	74	emt	7	4.24	2.223	1.2418	rpl7a:2, cldn1:1, rpl27a:1, ccdc88a:1, mylk:1, myo5b:1	acta2:4, vim:1, cdh2:1, cdh1:1
e2fl_top_100	74	biocarta_gaba_pathway	6	3.88	1.716	1.2357	arg2:2, rpl27a:1, rpl7a:1, gab2:1, pygl:1	gabarap:4, src:1, gabra4:1
e2fl_top_100	74	reactome_signaling_by_tgf_beta	9	5.64	2.737	1.2277	fgfr2:2, cebpb:2, epha4:1, rpl27a:1, rpl7a:1, tbc1d22a:1, stom:1	ube2d3:2, tgfb1:1, smurf2:1, tgfbr2:1, smurf1:1, smad3:1, tgfbr1:1, smad4:1
e2fl_top_100	74	reactome_transformation_of_lanosterol_to_cholesterol	6	3.84	1.772	1.219	fam117a:1, cd9:1, rpl7a:1, ppara:1, il8:1, cebpb:1	ebp:3, lbr:3
e2fl_top_100	74	hs_electron_transport_chain_wp111_38660.txt	109	97.4	9.535	1.2166	rpl7a:41, rpl27a:18, arg2:13, pygl:9, slc9a3r1:6, tbc1d22a:5, slc16a1:4, abcg2:3, tmem138:3, cps1:2, myo5b:2, pdk1:1, abcc3:1, c11orf17:1	ndufa10:5, sdha:4, atp5a1:4, uqcrb:4, atp5l:4, atp5j:3, sco1:3, atp5d:3, atp5g3:3, slc25a5:3, atp5g2:3, cox15:3, cox11:3, atp5h:3, slc25a6:3, cox6b1:3, uqcrc2:3, ndufa12:2, ndufb10:2, ndufa9:2, surf1:2, ndufb7:2, uqcrfsl1:2, atp5c1:2, ndufb8:2, ndufab1:2, cox7c:2, cox5a:2, ndufs8:2, atp5b:2, sdhb:2, atp5j2:2, cox5b:2, ndufv1:2, ndufa2:2, cox6a1:1, atp5i:1, ndufv2:1, uqcrc1:1, ndufb1:1, ndufb4:1, …
e2fl_top_100	74	kegg_00030_pentose_phosphate_pathway	25	18	5.766	1.214	pygl:9, rpl27a:3, rpl7a:3, tbc1d22a:2, myo5b:2, arg2:2, slc9a3r1:1, fam117a:1, cps1:1, c11orf17:1	taldo1:5, tkt:5, pgls:4, pfkl:2, pgm3:2, tktl2:2, aldoa:1, pgm1:1, rpia:1, pgm2:1, pfkm:1
e2fl_top_100	74	plk1_signaling_events	115	102.24	10.521	1.2128	rpl7a:16, rpl27a:11, tbc1d22a:9, myo5b:9, usp2:7, epha4:6, pdk1:6, pygl:6, gab2:5, fgfr2:4, cebpb:4, il8:4, slc16a1:3, ccdc88a:3, abcg2:3, irf8:2, gnai1:2, slc7a2:1, c11orf17:1, dusp10:1, tmem138:1, rab13:1, stom:1, ppara:1, arg2:1, nebl:1, phldb2:1, ghr:1, rfpl2:1, slc9a3r1:1, znf597:1, stk39:1	ppp2r1a:5, mapk14:5, pik3r1:5, ppp1r12a:5, xpo1:5, pik3ca:5, nfkb1:4, ran:4, rab1a:4, plk1:3, ndc80:3, nfkb2:3, map3k14:3, nfkbia:3, prkaca:3, tpt1:3, rela:3, chuk:2, rel:2, ppp2r5d:2, tpx2:2, traf6:2, ckap5:2, ube2d3:2, oaz1:2, ccnb1:2, ppp1cb:2, mdm2:2, tubg1:2, rhoa:2, atm:2, tp53:1, golga2:1, ppp2ca:1, syk:1, wee1:1, src:1, cdc14b:1, akt1:1, pak1:1, stag2:1, lck:1, arhgef7:1, gadd45a:1, arrb2…
e2fl_top_100	74	reactome_effects_of_pip2_hydrolysis	7	4.32	2.212	1.2115	rpl7a:4, rpl27a:1, mylk:1, maml2:1	itpr3:2, dgke:1, dgkq:1, dgkh:1, dgkz:1, dgkg:1
e2fl_top_100	74	reactome_jnk_phosphorylation_and_activation_mediated_by_activated_human_tak1	8	5.24	2.278	1.2115	dusp10:3, rpl7a:2, irf8:1, fgfr2:1, stom:1	mapk10:2, traf6:2, map3k7:1, mapk8:1, mapk9:1, map3k7ip1:1
e2fl_top_100	74	melatonin_degradation_i	2	0.88	0.927	1.2077	arg2:1, abcc3:1	cyp2u1:2
e2fl_top_100	74	biocarta_blymphocyte_pathway	7	4.36	2.196	1.2021	irf8:4, hla-drb3:2, il8:1	itgb2:2, hla-dra:2, hla-drb1:2, ptprc:1
e2fl_top_100	74	kegg_00351_1_1_1-trichloro-2_2-bis(4-chlorophenyl)ethane_(ddt)_degradation	1	0.4	0.5	1.2	rpl7a:1	dhrs2:1
e2fl_top_100	74	l-dopa_degradation	1	0.4	0.5	1.2	c11orf17:1	comt:1
e2fl_top_100	74	n-acetylglucosamine_degradation_i	1	0.4	0.5	1.2	gnai1:1	gnpda1:1
e2fl_top_100	74	hs_tp53_network_wp1742_39274.txt	14	10.44	2.973	1.1974	cebpb:3, rpl27a:2, ppara:2, epha4:1, myo5b:1, il8:1, rfpl2:1, fgfr2:1, ccdc88a:1, rpl7a:1	myc:3, mdm2:2, atm:2, sumo1:2, abl1:1, tp53:1, tp63:1, bax:1, gadd45a:1
e2fl_top_100	74	hs_apoptosis_modulation_by_hsp70_wp384_38948.txt	18	13.88	3.456	1.1922	rpl7a:3, slc16a1:2, slc9a3r1:2, cps1:2, abcg2:1, abcc3:1, tbc1d22a:1, stom:1, il8:1, arg2:1, irf8:1, dusp10:1, cebpb:1	hspa1b:4, hspa1a:4, nfkb1:4, mapk10:2, cycs:2, aifm1:1, map3k1:1
e2fl_top_100	74	fatty_acid_elongation_--_saturated	2	0.92	0.909	1.1878	abcc3:1, rpl7a:1	fasn:2
e2fl_top_100	74	hs_tca_cycle_wp78_38756.txt	41	35.08	5.008	1.1822	pdk1:12, pygl:6, tbc1d22a:5, rpl7a:4, rpl27a:3, abcc3:3, slc9a3r1:3, arg2:2, abcg2:1, myo5b:1, c11orf17:1	suclg1:5, sdha:4, idh3g:4, dld:3, aco2:3, pdhb:2, mdh2:2, dlstp:2, sdhb:2, cs:2, ogdh:2, idh2:1, idh3a:1, suclg2:1, pdk2:1, dlat:1, idh3b:1, mdh1:1, pdha1:1, pdk3:1, pdhx:1
e2fl_top_100	74	nicotine_degradation_iii	3	1.44	1.325	1.177	arg2:1, aldh6a1:1, abcc3:1	cyp2u1:2, aox1:1
e2fl_top_100	74	hs_glutathione_metabolism_wp100_32178.txt	11	7.64	2.856	1.1765	pygl:4, pdk1:1, abcc3:1, slc9a3r1:1, tbc1d22a:1, stom:1, myo5b:1, rpl7a:1	gsr:3, idh1:2, gss:2, ggt1:2, ggt5:1, gclc:1
e2fl_top_100	74	nad_biosynthesis_ii_(from_tryptophan)	5	2.84	1.841	1.1732	myo5b:2, abcc3:1, pygl:1, tbc1d22a:1	haao:1, kynu:1, nadsyn1:1, tdo2:1, nmnat3:1
e2fl_top_100	74	biocarta_ck1_pathway	20	15.88	3.516	1.1719	rpl27a:4, myo5b:4, gnai1:3, tbc1d22a:3, rpl7a:2, abcc3:1, slc9a3r1:1, pygl:1, tmem138:1	ppp1ca:5, csnk1d:3, prkar2a:3, plcb1:2, drd2:1, ppp2ca:1, grm1:1, cdk5r1:1, drd1:1, cdk5:1, ppp3ca:1
e2fl_top_100	74	reactome_steroid_hormones	4	2	1.708	1.1711	tnxb:2, ghr:1, pygl:1	cyp21a2:2, cyp11b1:1, cyp24a1:1
e2fl_top_100	74	nad_biosynthesis_iii	2	0.96	0.889	1.1701	myo5b:1, il8:1	pbef1:1, nmnat3:1
e2fl_top_100	74	biocarta_glycolysis_pathway	18	13.68	3.716	1.1625	pygl:6, arg2:2, abcg2:2, rpl7a:2, cps1:2, myo5b:2, rpl27a:1, tbc1d22a:1	eno1:6, gapdh:5, pfkl:2, hk1:2, pgk1:1, pklr:1, tpi1:1
e2fl_top_100	74	fatty_acid_biosynthesis_initiation_i	4	2.2	1.555	1.1579	rpl7a:2, abcc3:1, stom:1	fasn:2, mcat:1, acaca:1
e2fl_top_100	74	kegg_00603_glycosphingolipid_biosynthesis_-_globo_series	4	2.04	1.695	1.1563	slc16a1:1, abcc3:1, pygl:1, il8:1	fut2:2, hexb:1, gla:1
e2fl_top_100	74	glycerol-3-phosphate_shuttle	2	1	0.866	1.1547	arg2:1, pygl:1	gpd1:2
e2fl_top_100	74	reactome_steroid_metabolism	19	14.28	4.108	1.1489	abcg2:2, tnxb:2, pygl:2, pdk1:1, ghr:1, fam117a:1, cps1:1, myo5b:1, il8:1, cd9:1, rpl7a:1, c11orf17:1, cebpb:1, stom:1, ppara:1, ercc5:1	ebp:3, lbr:3, akr1d1:2, akr1c4:2, cyp21a2:2, abcc3:1, idi2:1, slc27a5:1, mvk:1, cyp11b1:1, slc27a2:1, cyp27a1:1
e2fl_top_100	74	hs_e2f-mirhg1_feedback-loop_wp1537_37866.txt	4	2.12	1.641	1.1455	ercc5:1, rpl7a:1, il8:1, cebpb:1	myc:3, e2f3:1
e2fl_top_100	74	2-ketoglutarate_dehydrogenase_complex	7	4.32	2.34	1.1452	rpl27a:2, pdk1:1, abcc3:1, pygl:1, tbc1d22a:1, myo5b:1	dld:3, dlstp:2, ogdh:2
e2fl_top_100	74	glycine_cleavage_complex	5	2.96	1.791	1.1392	pdk1:1, rpl27a:1, cps1:1, pygl:1, myo5b:1	dld:3, amt:2
e2fl_top_100	74	reactome_darpp32_events	37	30.2	6.021	1.1294	rpl7a:8, myo5b:5, rpl27a:4, tbc1d22a:4, pygl:4, myf6:3, epha4:2, arg2:2, abcg2:1, slc9a3r1:1, c11orf17:1, mylk:1, tmem138:1	ppp1ca:5, ppp2r1a:5, calm1:5, calm3:4, prkar2a:3, prkaca:3, calm2:3, ppp2r5d:2, ppp2ca:1, ppp3cc:1, cdk5:1, pde4a:1, ppp2r1b:1, ppp3ca:1, pde4d:1
e2fl_top_100	74	alpha-tocopherol_degradation	1	0.36	0.569	1.1255	slc9a3r1:1	cyp4f2:1
e2fl_top_100	74	biocarta_p53hypoxia_pathway	32	25.88	5.464	1.12	rpl7a:4, tbc1d22a:3, rpl27a:3, ppara:3, slc16a1:2, cps1:2, cebpb:2, slc9a3r1:2, pdk1:1, epha4:1, abcg2:1, abcc3:1, myo5b:1, rfpl2:1, fgfr2:1, ccdc88a:1, dusp10:1, stom:1, ercc5:1	rpa1:6, hspa1a:4, hspa1b:4, csnk1d:3, hsp90aa2:2, mdm2:2, csnk1a1:2, atm:2, ep300:2, tp53:1, mapk8:1, bax:1, akt1:1, gadd45a:1
e2fl_top_100	74	hs_bmp_signalling_and_regulation_wp1425_39169.txt	3	1.48	1.358	1.1195	fgfr2:1, abcc3:1, cebpb:1	bmpr1b:1, smad4:1, smurf1:1
e2fl_top_100	74	kegg_04140_regulation_of_autophagy	12	9.24	2.471	1.1169	tbc1d22a:4, rpl27a:2, abcg2:2, arg2:1, fgfr2:1, rpl7a:1, pygl:1	gabarap:4, atg4d:2, atg4b:2, atg4a:2, atg3:1, ins:1
e2fl_top_100	74	reactome_peroxisomal_lipid_metabolism	9	6.32	2.41	1.1119	tbc1d22a:3, abcc3:2, aldh6a1:1, pygl:1, myo5b:1, il8:1	idh1:2, acaa1:2, crat:2, hacl1:1, slc27a2:1, acox1:1
e2fl_top_100	74	thiosulfate_disproportionation_iii_(rhodanese)	1	0.44	0.507	1.1054	myo5b:1	tst:1
e2fl_top_100	74	regulation_of_wnt-mediated_beta_catenin_signaling_and_target_gene_transcription	90	83.16	6.236	1.0968	rpl7a:18, rpl27a:12, epha4:5, myo5b:5, ppara:5, tbc1d22a:4, cebpb:4, stom:4, pdk1:3, il8:3, fgfr2:3, myf6:3, slc9a3r1:3, gnai1:3, slc16a1:2, cldn1:2, maml2:2, ghr:1, abcg2:1, cps1:1, mylk:1, tmem138:1, fam101b:1, ptprh:1, arg2:1, ercc5:1	xpo1:5, ruvbl2:5, hnrnpa1p2:5, xrcc5:4, cul1:3, prdx1:3, myc:3, ube2i:3, ranbp9:3, igf2bp1:3, jun:2, ep300:2, xrcc6:2, ctbp1:2, ncoa4:2, pias4:2, gsn:2, ar:2, srf:1, fgf4:1, ncoa6:1, myog:1, ctnnb1:1, lats2:1, apc:1, nrip1:1, vav3:1, tgfb1i1:1, svil:1, hdac2:1, pa2g4:1, akt1:1, adcy7:1, ywhae:1, cdc2l2:1, mmp2:1, mmp9:1, cdx1:1, tbl1xr1:1, prkdc:1, zmiz1:1, ptk2b:1, chd8:1, smarca4:1, pias1:1, sk…
e2fl_top_100	74	cysteine_biosynthesis_ii	2	1	0.913	1.0954	rpl27a:1, cps1:1	phgdh:2
e2fl_top_100	74	valine_degradation_i	8	5.4	2.38	1.0922	aldh6a1:3, pdk1:2, rpl27a:1, rpl7a:1, myo5b:1	dld:3, bcat2:1, ehhadh:1, abat:1, bcat1:1, hibadh:1
e2fl_top_100	74	hs_complement_activation,_classical_pathway_wp545_37346.txt	2	0.84	1.068	1.0864	tnxb:1, stom:1	c7:1, cd55:1
e2fl_top_100	74	estrogen_signaling	15	11.76	2.99	1.0836	rpl27a:3, myo5b:3, ppara:2, rpl7a:2, ghr:1, gnai1:1, stom:1, gab2:1, cebpb:1	taf10:3, ddx54:2, wipi1:2, strn:2, nrip1:1, src:1, ncoa6:1, esr1:1, phb2:1, esr2:1
e2fl_top_100	74	hs_glucocorticoid_&_mineralcorticoid_metabolism_wp237_38932.txt	2	0.92	0.997	1.0836	tnxb:1, ghr:1	cyp21a2:2
e2fl_top_100	74	hs_osteoclast_wp12_38787.txt	2	1.04	0.889	1.0801	fgfr2:1, cd9:1	pdgfb:1, itgb3:1
e2fl_top_100	74	biocarta_ctl_pathway	6	3.8	2.041	1.0778	irf8:3, rpl27a:1, rpl7a:1, il8:1	b2m:2, itgb2:2, cd247:1, gzmb:1
e2fl_top_100	74	kegg_00710_carbon_fixation_in_photosynthetic_organisms	26	20.64	4.982	1.0758	pygl:7, cps1:3, rpl7a:3, pdk1:2, rpl27a:2, slc9a3r1:2, myo5b:2, abcg2:1, fam117a:1, tbc1d22a:1, stom:1, il8:1	pkm2:9, tkt:5, tktl2:2, mdh2:2, aldoa:1, rpia:1, mdh1:1, pgk1:1, tpi1:1, me3:1, got2:1, pklr:1
e2fl_top_100	74	kegg_00281_geraniol_degradation	7	4.28	2.542	1.0702	aldh6a1:5, rpl27a:1, il8:1	acaa1:2, hadhb:2, ehhadh:1, hadh:1, acaa2:1
e2fl_top_100	74	reactome_telomere_maintenance	94	86.28	7.22	1.0693	rpl7a:24, ercc5:16, cps1:15, rpl27a:14, slc16a1:6, slc9a3r1:4, slc7a2:2, epha4:2, myo5b:2, arg2:2, abcg2:1, fam117a:1, tbc1d22a:1, irf8:1, tmem138:1, stom:1, pygl:1	rpa1:6, ruvbl2:5, ruvbl1:5, hist1h4d:4, hist1h4h:4, hist1h4c:3, rfc4:3, pold2:3, pcna:3, hist1h4k:3, hist1h2am:3, hist1h4j:3, rpa3:2, h2afz:2, h2afx:2, rfc2:2, pold4:2, hist1h2bm:2, hist1h4e:2, nhp2:2, lig1:1, hist1h2bj:1, rfc3:1, hist2h2be:1, hist1h2bd:1, pole2:1, hist1h4a:1, hist1h2bi:1, pold3:1, hist1h4b:1, smchd1:1, hist1h4i:1, hist1h2be:1, hist1h2ak:1, hist1h2bh:1, hist2h2aa3:1, hist2h4a:1, …
e2fl_top_100	74	acetone_degradation_i_(to_methylglyoxal)	4	2	1.871	1.069	arg2:1, abcg2:1, abcc3:1, pygl:1	akr1b1:2, cyp2u1:2
e2fl_top_100	74	hs_proteins_and_dna_sequences_in_cardicac_structures_wp1550_37492.txt	12	9.16	2.672	1.0628	fgfr2:2, rpl27a:2, maml2:2, epha4:1, gab2:1, stom:1, ppara:1, myo5b:1, cebpb:1	smarcd3:3, notch1:2, mef2c:1, ptpn11:1, tgfb1:1, shh:1, fgf8:1, gata4:1, fgf10:1
e2fl_top_100	74	sjoblom2006breast_	39	31.24	7.31	1.0615	rpl7a:6, epha4:4, rpl27a:4, arg2:3, pdk1:2, ghr:2, abcc3:2, myo5b:2, irf8:2, stom:2, slc7a2:1, abcg2:1, fgfr2:1, cd9:1, myf6:1, ccdc88a:1, cebpb:1, aldh6a1:1, gab2:1, pygl:1	hdlbp:3, gga1:3, nle1:2, myh1:2, bgn:2, gsn:2, gab1:1, tp53:1, ncoa6:1, chd5:1, gpnmb:1, lrrfip1:1, tmprss6:1, sp110:1, abcb8:1, mtmr3:1, flnb:1, col11a1:1, apc2:1, myod1:1, prpf4b:1, acadm:1, dip2c:1, mre11a:1, cfp:1, sptan1:1, ktn1:1, asl:1, raph1:1, dbn1:1, brca1:1
e2fl_top_100	74	kegg_00670_one_carbon_pool_by_folate	17	13.36	3.451	1.0549	rpl27a:3, rpl7a:3, pdk1:2, arg2:2, slc9a3r1:2, pygl:2, slc16a1:1, cps1:1, stom:1	shmt2:5, mthfd1:5, tyms:3, amt:2, mthfs:1, atic:1
e2fl_top_100	74	kegg_00062_fatty_acid_elongation_in_mitochondria	8	5.12	2.743	1.0498	aldh6a1:3, rpl27a:1, abcg2:1, pygl:1, stom:1, ppara:1	mecr:3, hadhb:2, ppt1:1, hadh:1, acaa2:1
e2fl_top_100	74	hif-2-alpha_transcription_factor_network	25	20.6	4.193	1.0493	rpl27a:4, stom:3, rpl7a:3, cebpb:3, pygl:2, phldb2:1, pdk1:1, cldn1:1, epha4:1, abcc3:1, gnai1:1, cps1:1, myo5b:1, il8:1, tnxb:1	abcg2:3, eif3e:2, apex1:2, tceb2:2, mmp14:1, arnt:1, vegfa:1, elk1:1, ets1:1, fxn:1, sp1:1, slc11a2:1, pgk1:1, cytsa:1, slc2a1:1, epas1:1, flt1:1, efna1:1, serpine1:1, kdr:1
e2fl_top_100	74	hs_statin_pathway_wp430_39393.txt	8	5.28	2.606	1.0436	pdk1:1, aldh6a1:1, rpl27a:1, ghr:1, abcg2:1, cps1:1, stom:1, ppara:1	acss1:2, ldlr:1, abcg8:1, lrp1:1, abca1:1, apoc3:1, lpl:1
e2fl_top_100	74	acyl_carrier_protein_metabolism	1	0.4	0.577	1.0392	rpl7a:1	aasdhppt:1
e2fl_top_100	74	biocarta_etc_pathway	16	12.76	3.14	1.032	rpl7a:4, arg2:2, rpl27a:2, slc9a3r1:2, tbc1d22a:2, abcg2:1, cps1:1, c11orf17:1, pygl:1	atp5a1:4, sdha:4, slc25a6:3, sdhb:2, cycs:2, uqcrc1:1
e2fl_top_100	74	hs_notch_signaling_pathway_wp268_38866.txt	23	17.64	5.195	1.0317	maml2:6, rpl7a:3, rpl27a:2, stom:2, epha4:1, ghr:1, l1cam:1, gnai1:1, myo5b:1, arg2:1, irf8:1, ercc5:1, tmem138:1, cebpb:1	psen1:3, dvl2:2, notch4:2, notch1:2, ctbp1:2, ncor2:1, adam17:1, numb:1, mfng:1, aph1a:1, notch2:1, maml3:1, hdac2:1, maml1:1, notch3:1, ctbp2:1, dvl3:1
e2fl_top_100	74	biocarta_ami_pathway	4	2.68	1.282	1.0297	arg2:1, cd9:1, cps1:1, cebpb:1	plat:1, f2:1, fga:1, tfpi:1
e2fl_top_100	74	reactome_signaling_by_bmp	8	5.36	2.58	1.0232	fgfr2:2, epha4:1, abcc3:1, rpl7a:1, mylk:1, tbc1d22a:1, cebpb:1	ube2d3:2, acvr2b:1, bmpr1b:1, smurf2:1, smad4:1, fstl1:1, smurf1:1
e2fl_top_100	74	kegg_00730_thiamine_metabolism	3	1.64	1.35	1.0072	ercc5:1, rpl7a:1, maml2:1	phpt1:1, mtmr2:1, mtmr6:1
e2fl_top_100	74	reactome_retrograde_neurotrophin_signalling	18	14.2	3.819	0.9951	rpl7a:6, rpl27a:2, tbc1d22a:2, gab2:2, abcc3:1, slc9a3r1:1, stom:1, myo5b:1, fgfr2:1, slc1a4:1	ap2a2:4, cltc:4, ap2s1:2, ap2m1:2, ap2a1:1, ngf:1, sh3gl2:1, clta:1, ap2b1:1, ntrk1:1
e2fl_top_100	74	reactome_pyruvate_metabolism	15	11.72	3.336	0.9833	pdk1:7, rpl27a:2, slc9a3r1:2, slc16a1:1, pygl:1, stom:1, myo5b:1	dld:3, bsg:2, pdhb:2, dlat:1, slc16a1:1, pdha1:1, pdk3:1, pdhx:1, pdk2:1, ldhb:1, slc16a3:1
e2fl_top_100	74	kegg_00020_citrate_cycle_(tca_cycle)	43	38.08	5.049	0.9744	pygl:10, pdk1:9, tbc1d22a:6, rpl7a:4, rpl27a:3, abcc3:3, slc9a3r1:3, arg2:2, abcg2:1, myo5b:1, c11orf17:1	suclg1:5, sdha:4, idh3g:4, dld:3, aco2:3, pdhb:2, idh1:2, mdh2:2, dlstp:2, sdhb:2, cs:2, ogdh:2, pck2:1, idh2:1, idh3a:1, pck1:1, suclg2:1, dlat:1, idh3b:1, pdha1:1, mdh1:1, acly:1
e2fl_top_100	74	glutathione_redox_reactions_ii	3	1.6	1.443	0.9699	slc9a3r1:1, pygl:1, myo5b:1	gsr:3
e2fl_top_100	74	glyoxylate_cycle	8	6.44	1.609	0.9693	pdk1:2, rpl7a:2, pygl:2, slc9a3r1:1, tbc1d22a:1	aco2:3, mdh2:2, cs:2, mdh1:1
e2fl_top_100	74	hs_folate-alcohol_and_cancer_pathway_wp1589_38167.txt	2	0.92	1.115	0.9686	abcg2:1, pygl:1	aldh1a1:2
e2fl_top_100	74	lissencephaly_gene_(lis1)_in_neuronal_migration_and_development	36	29.48	6.734	0.9683	rpl7a:11, myo5b:4, epha4:3, myf6:3, rpl27a:2, arg2:2, pygl:2, pdk1:1, tbc1d22a:1, plxnb2:1, cd9:1, ccdc88a:1, mylk:1, stom:1, slc1a4:1, gab2:1	calm1:5, calm3:4, katna1:3, iqgap1:3, calm2:3, ppp2r5d:2, pafah1b1:2, rac1:2, dync1h1:2, rhoa:2, abl1:1, ywhae:1, csnk2a1:1, cdk5r1:1, lrpap1:1, cdc42:1, map1b:1, cdk5:1
e2fl_top_100	74	methylthiopropionate_biosynthesis	1	0.44	0.583	0.9604	arg2:1	adi1:1
e2fl_top_100	74	sig_regulation_of_the_actin_cytoskeleton_by_rho_gtpases	43	38.6	4.583	0.9602	rpl27a:10, rpl7a:8, myo5b:6, pdk1:3, slc9a3r1:3, epha4:2, abcc3:2, mylk:2, phldb2:1, slc16a1:1, tbc1d22a:1, fgfr2:1, ccdc88a:1, pygl:1, tmem138:1	cfl1:5, actg1:4, pak2:4, actg2:4, gdi2:3, actr2:2, rock1:2, flna:2, actr3:2, myh2:2, wasf1:2, rps4x:2, cfl2:2, vasp:1, cdc42:1, pak4:1, flnc:1, pfn1:1, akt1:1, pak1:1
e2fl_top_100	74	hs_aflatoxin_b1_metabolism_wp699_35014.txt	4	2.68	1.376	0.9593	pdk1:1, abcc3:1, cps1:1, tmem138:1	cyp3a4:3, ephx1:1
e2fl_top_100	74	p53_pathway	123	115.16	8.179	0.9586	rpl7a:21, rpl27a:14, cebpb:6, myo5b:6, pygl:6, epha4:5, pdk1:5, slc16a1:4, irf8:4, tmem138:4, stom:4, ercc5:4, il8:4, fgfr2:3, cps1:3, tbc1d22a:3, slc9a3r1:3, slc7a2:2, abcc3:2, dusp10:2, cldn1:2, fam101b:2, ppara:2, abcg2:2, cd9:2, ccdc88a:1, arg2:1, tnxb:1, gab2:1, plxnb2:1, rfpl2:1, gnai1:1, stk39:1	mapk14:5, egfr:5, csnk1g2:4, hspa1b:4, hspa1a:4, ddb2:3, ctsd:3, perp:3, usp7:3, pcna:3, prmt5:3, msh2:3, rpl5:2, prmt1:2, yy1:2, ccnb1:2, triap1:2, ddx5:2, ppp2r4:2, rpl11:2, met:2, rpl23:2, jun:2, trim28:2, mlh1:2, rps27l:2, mdm2:2, kat5:2, atm:2, nfyc:1, c13orf15:1, ccnk:1, irf5:1, taf9:1, cx3cl1:1, tp63:1, fdxr:1, hdac2:1, akt1:1, epha2:1, tnfrsf10c:1, mmp2:1, bax:1, gadd45a:1, ddit4:1, atr:1…
e2fl_top_100	74	nad_salvage_pathway_ii	2	1.12	0.927	0.9489	myo5b:2	nudt12:1, nmnat3:1
e2fl_top_100	74	acyl-coa_hydrolysis	1	0.52	0.51	0.9414	il8:1	acot7:1
e2fl_top_100	74	reactome_branched_chain_amino_acid_catabolism	13	10	3.215	0.9333	rpl7a:5, pdk1:3, rpl27a:2, aldh6a1:1, cps1:1, myo5b:1	hsd17b10:3, dld:3, acat1:2, mccc1:1, bcat2:1, bcat1:1, hibadh:1, mccc2:1
e2fl_top_100	74	kegg_00130_ubiquinone_and_other_terpenoid-quinone_biosynthesis	9	6.96	2.189	0.9321	pygl:3, abcg2:2, rpl7a:2, pdk1:1, arg2:1	ndufa12:2, coq3:2, coq5:2, ndufb11:1, ndufa13:1, coq6:1
e2fl_top_100	74	pyrimidine_ribonucleosides_degradation	1	0.4	0.645	0.9295	il8:1	upp1:1
e2fl_top_100	74	kegg_00601_glycosphingolipid_biosynthesis_-_lacto_and_neolacto_series	6	4.44	1.685	0.9257	abcc3:2, il8:2, slc16a1:1, lif:1	fut2:2, fut3:1, gcnt2:1, b4galt3:1, b4galt2:1
e2fl_top_100	74	signaling_events_mediated_by_prl	24	20.28	4.047	0.9192	rpl7a:4, rpl27a:3, pygl:3, gab2:2, slc16a1:1, tbc1d22a:1, plxnb2:1, myo5b:1, cd9:1, dusp10:1, slc9a3r1:1, gnai1:1, stom:1, ppara:1, arg2:1, slc1a4:1	mapk1:8, tuba1b:3, rac1:2, rock1:2, rhoa:2, itgb1:2, rhoc:1, src:1, rabggta:1, rabggtb:1, ccna2:1
e2fl_top_100	74	kegg_00310_lysine_degradation	32	27.36	5.106	0.9087	aldh6a1:7, pygl:6, rpl7a:4, pdk1:3, rpl27a:2, abcc3:2, tbc1d22a:2, phldb2:1, epha4:1, slc9a3r1:1, arg2:1, fgfr2:1, tmem138:1	aldh3a2:5, sh3glb1:3, aldh2:3, dlstp:2, spcs1:2, acat1:2, ogdh:2, ard1a:1, aldh9a1:1, aldh1b1:1, bbox1:1, aasdhppt:1, aldh3a1:1, whsc1l1:1, ehhadh:1, setmar:1, aldh7a1:1, hadh:1, aldh1a3:1, tmlhe:1
e2fl_top_100	74	reactome_vitamin_b5_(pantothenate)_metabolism	4	2.44	1.734	0.8997	rpl7a:3, abcc3:1	fasn:2, coasy:1, aasdhppt:1
e2fl_top_100	74	superpathway_of_glyoxylate_bypass_and_tca	18	13.84	4.625	0.8995	pygl:4, tbc1d22a:4, pdk1:3, rpl7a:3, rpl27a:2, abcc3:1, slc9a3r1:1	suclg1:5, aco2:3, idh1:2, mdh2:2, dlstp:2, cs:2, mdh1:1, idh2:1
e2fl_top_100	74	tca_cycle	18	13.84	4.625	0.8995	pygl:4, tbc1d22a:4, pdk1:3, rpl7a:3, rpl27a:2, abcc3:1, slc9a3r1:1	suclg1:5, aco2:3, idh1:2, mdh2:2, dlstp:2, cs:2, mdh1:1, idh2:1
e2fl_top_100	74	biocarta_nos1_pathway	20	16.04	4.439	0.892	arg2:3, rpl27a:3, rpl7a:3, myf6:3, myo5b:3, pygl:2, slc9a3r1:1, mylk:1, tbc1d22a:1	calm1:5, calm3:4, prkar2a:3, calm2:3, nos1:1, dlg4:1, ppp3cc:1, ppp3ca:1, grin2b:1
e2fl_top_100	74	polo-like_kinase_signaling_events_in_the_cell_cycle	115	105.64	10.507	0.8908	rpl7a:16, rpl27a:11, tbc1d22a:9, myo5b:9, usp2:7, epha4:6, pdk1:6, pygl:6, gab2:5, fgfr2:4, cebpb:4, il8:4, slc16a1:3, ccdc88a:3, abcg2:3, irf8:2, gnai1:2, slc7a2:1, c11orf17:1, dusp10:1, tmem138:1, rab13:1, stom:1, ppara:1, arg2:1, nebl:1, phldb2:1, ghr:1, rfpl2:1, slc9a3r1:1, znf597:1, stk39:1	ppp2r1a:5, mapk14:5, pik3r1:5, ppp1r12a:5, xpo1:5, pik3ca:5, nfkb1:4, ran:4, rab1a:4, plk1:3, ndc80:3, nfkb2:3, map3k14:3, nfkbia:3, prkaca:3, tpt1:3, rela:3, chuk:2, rel:2, ppp2r5d:2, tpx2:2, traf6:2, ckap5:2, ube2d3:2, oaz1:2, ccnb1:2, ppp1cb:2, mdm2:2, tubg1:2, rhoa:2, atm:2, tp53:1, golga2:1, ppp2ca:1, syk:1, wee1:1, src:1, cdc14b:1, akt1:1, pak1:1, stag2:1, lck:1, arhgef7:1, gadd45a:1, arrb2…
e2fl_top_100	74	go_0032313_regulation_of_rab_gtpase_activity	11	8.28	3.062	0.8883	tbc1d22a:3, epha4:2, myo5b:2, irf8:1, rpl27a:1, slc9a3r1:1, pygl:1	rabgap1l:2, tbc1d9:2, tbc1d8b:2, grtp1:1, als2:1, tbc1d10a:1, tbc1d22a:1, usp6:1
e2fl_top_100	74	glutathione_redox_reactions_i	3	1.84	1.313	0.8836	slc9a3r1:1, pygl:1, myo5b:1	gsr:3
e2fl_top_100	74	reactome_crmps_in_sema3a_signaling	9	6.68	2.657	0.8731	myo5b:2, fgfr2:1, epha4:1, abcg2:1, l1cam:1, gab2:1, pygl:1, stom:1	fyn:5, cdk5r1:1, nrp1:1, cdk5:1, gsk3b:1
e2fl_top_100	74	reactome_hormone_sensitive_lipase_hsl_mediated_triacylglycerol_hydrolysis	14	12.24	2.026	0.8685	rpl27a:2, tbc1d22a:2, rpl7a:2, pygl:2, epha4:1, abcg2:1, myo5b:1, arg2:1, c11orf17:1, tmem138:1	ppp1ca:5, prkaca:3, ppp1cb:2, abhd5:1, ppp1cc:1, fabp4:1, lipe:1
e2fl_top_100	74	reactome_eicosanoid_ligand_binding_receptors	2	1.24	0.879	0.8642	irf8:1, rpl27a:1	ptger4:1, tbxa2r:1
[truncated: 5,481 more rows]
